# Supplementary material for: integRATE: a desirability-based data integration framework for the prioritization of candidate genes across heterogeneous omics and its application to preterm birth
Source: BMC Med Genomics. 2018 Nov 19;11:107. doi: 10.1186/s12920-018-0426-y (PMC6245874; doi:10.1186/s12920-018-0426-y)
Supplement: Supplementary file 1 — Results of meta-analysis to identify studies for integration. We outline the 10 studies meeting all inclusion criteria for integrative analysis. Furthermore, we list the other 44 studies that we identified through our literature search but we excluded from the data analysis as well as reasons for their exclusion. (XLSX 42 kb) [file 12920_2018_426_MOESM1_ESM.xlsx]

## Sheet: Sheet1
INCLUDED
Phenotype	Tissue	Data ID	Title	First Author	Year	DOI	GEO	Experiment	Control	omics Type	Data Type	Notes
sPTB	maternal blood	Zhang2017	Genetic Associations with Gestational Duration and Spontaneous Preterm Birth	Zhang	2017	10.1056/NEJMoa1612665		sPTB	term	genomics	GWAS
sPTB	cord blood	Fernando2015	The idiopathic preterm delivery methylation profile in umbilical cord blood DNA	Fernando	2015	10.1186/s12864-015-1915-4	GSE66459	sPTB	term	epigenomics	microarray
sPTB	cord blood	deGoede2017	Cord blood hematopoietic cells from preterm infants display altered DNA methylation patterns	de Goede	2017	10.1186/s13148-017-0339-1	GSE82084	sPTB	term	epigenomics	microarray
sPTB	fetal blood	Cruickshank2013	Analysis of epigenetic changes in survivors of preterm birth reveals the effect of gestational age and evidence for a long term legacy	Cruickshank	2013	10.1186/gm500	GSE51180	sPTB	term	epigenomics	microarray
sPTB	maternal blood	Parets2015	DNA methylation provides insight into intergenerational risk for preterm birth in African Americans	Parets	2015	10.1080/15592294.2015.1062964	GSE27272	sPTB	term	epigenomics	microarray
sPTB	maternal blood	Heng2015	Albumin Decrease Is Associated with Spontaneous Preterm Delivery within 48 h in Women with Threatened Preterm Labor	Heng	2015	10.1021/pr500852p		sPTB	term	proteomics	mass spectrometry
sPTB	maternal blood	Chim2012	Systematic identification of spontaneous preterm birth-associated RNA transcripts in maternal plasma	Chim	2012	10.1371/journal.pone.0034328	GSE18850	sPTB	term	transcriptomics	microarray
sPTB	maternal blood	Heng2014	Whole Blood Gene Expression Profile Associated with Spontaneous Preterm Birth in Women with Threatened Preterm Labor	Heng	2014	10.1371/journal.pone.0096901	GSE46510	sPTB	term	transcriptomics	microarray
sPTB	placenta	MayorLynn2011	Expression Profile of MicroRNAs and mRNAs in Human Placentas From Pregnancies Complicated by Preeclampsia and Preterm Labor	Mayor-Lynn	2011	10.1177/1933719110374115		sPTB	term	transcriptomics	microarray
sPTB	placenta	Ackerman2015	Comprehensive RNA profiling of villous trophoblast and decidua basalis in pregnancies complicated by preterm birth following intra-amniotic infection	Ackerman	2015	10.1016/j.placenta.2016.05.010	GSE73714	sPTB	term	transcriptomics	RNA-seq
EXCLUDED
Phenotype	Tissue	Data ID	Title	First Author	Year	DOI	GEO	Experiment	Control	omics Type	Data Type	Notes
sPTB	maternal blood, cord blood	Alexandre-Gouabau2013	Maternal and Cord Blood LC-HRMS Metabolomics Reveal Alterations in Energy and Polyamine Metabolism, and Oxidative Stress in Very- low Birth Weight Infants	Alexandre-Gouabau	2013	10.1021/pr400122v		sPTB	term	metabolomics	Metabolomic LC-HRMS Fingerprinting	No: "Supplementary Table S2. Metabolites annotated in maternal and cord blood with significant differences between VLBW and FT subjects and/or materno-fetal gradients"
sPTB	fetal urine	Atzori2011	1H NMR-based metabolomic analysis of urine from preterm and term neonates	Atzori	2011			sPTB	term	metabolomics	1H NMR	No: not available
sPTB	amniotic fluid, maternal blood	Brou2012	Dysregulated biomarkers induce distinct pathways in preterm birth	Brou	2012	10.1111/j.1471-0528.2011.03266.x		sPTB	term	proteomics	FAST Slide protein microarray	No: "Forty-four biomarkers were chosen based on their involvement in the pathophysiological pathways of PTB"
sPTB	amniotic fluid	Buhimschi2008	Multidimensional Proteomics Analysis of Amniotic Fluid to Provide Insight into the Mechanisms of Idiopathic Preterm Birth	Buhimschi	2008	10.1371/journal.pone.0002049		sPTB	term	proteomics	SELDI-TOF mass spectrometry	No: "We used surface-enhanced laser desorbtion ionization time-of-flight (SELDI-TOF) mass spectrometry to screen for the presence of biomarkers characteristic of inflammation and bleeding in fresh samples of amniotic fluid"
sPTB	amniotic fluid	Bujold2008	Proteomic profiling of amniotic fluid in premature labor using two-dimensional liquid separation and mass spectrometry	Bujold	2008	10.1080/14767050802053289		sPTB	term	proteomics	2D gel electrophoresis and mass spectrometry	No: "Protein identification of differentially expressed fractions was conducted with mass spectrometry"
sPTB	placenta	Butt2006	An initial proteomic analysis of human preterm labor: placental membranes	Butt	2006	10.1021/pr060282n		sPTB	term	proteomics	2D gel electrophoresis and mass spectrometry	No: "only the most important protein differences were selected for further analysis, that is, proteins that were unique to one sample, and absent from the other, with 100% reproducibility across the sample population"
sPTB	cervix	Elovitz2014	Distinct cervical microRNA profiles are present in women destined to have a preterm birth	Elovitz	2014	10.1016/j.ajog.2013.12.043		sPTB	term	transcriptomics	microarray	No: can't find contact information
sPTB	maternal flood	Esplin2011	Proteomic Identification of Serum Peptides Predicting Subsequent Spontaneous Preterm Birth	Esplin	2011	10.1016/j.ajog.2010.09.021		sPTB	term	proteomics	capillary liquid chromatography and mass spectrometry	No: "After visual inspection, four candidate markers were further evaluated to determine if quantitative differences were significant"
sPTB	maternal blood, cord blood	Ezrin2015	Circulating serum-derived microparticles provide novel proteomic biomarkers of spontaneous preterm birth	Ezrin	2015	10.1055/s-0035-1547322		sPTB	term	proteomics	LC/MS	No: "Table 2 summarizes the 18 statistically significant prioritized protein biomarkers identified in this study"
sPTB	cervicovaginal fluid	Ghartey2015	Women with preterm birth have a distinct cervicovaginal metabolome	Ghartey	2015	10.1016/j.ajog.2015.03.052		sPTB	term	metabolomics	LC-MS/MS and GC/MS	No: "A total of 313 biochemicals were identified in CV fluid. Eighty-two biochemicals were different in the CV fluid at V1 in those destined to have a PTB compared with term birth, whereas 48 were different at V2" - only 82 published
sPTB	amniotic fluid, maternal urine	Graca2012	UPLC-MS metabolic profiling of second trimester amniotic fluid and maternal urine and comparison with NMR spectral profiling for the identification of pregnancy disorder biomarkers	Graca	2012	10.1039/c2mb05424h		sPTB	term	metabolomics	UPLC-TOF-MS	No: supplement not available (don't even know if supplement has all data anyway)
sPTB	amniotic fluid	Graca2010	Impact of Prenatal Disorders on the Metabolic Profile of Second Trimester Amniotic Fluid: A Nuclear Magnetic Resonance Metabonomic Study	Graca	2010	10.1021/pr100815q		sPTB	term	metabolomics	1H NMR	No: not available
sPTB	amnion	Kim2013	Genome-wide analysis of DNA methylation in human amnion	Kim	2013	10.1155/2013/678156		sPTB	term	epigenomics	microarray	No: not available
sPTB	amniotic fluid	Lee2015	Mid-trimester amniotic fluid pro-inflammatory biomarkers predict the risk of spontaneous preterm delivery in twins: a retrospective cohort study	Lee	2015	10.1038/jp.2015.29		sPTB	term	proteomics	Lumine Performance Assay	No: "AF was analyzed for cytokines..., matrix metalloproteinases..., and chemokines..."
sPTB	cervicovaginal fluid	Liong2015	New biomarkers for the prediction of spontaneous preterm labour in symptomatic pregnant women: a comparison with fetal fibronectin	Liong	2015	10.1111/1471-0528.12993		sPTB	term	proteomics	2D gel electrophoresis and mass spectrometry	No: "Spots that displayed a 1.2-fold or greater fold difference in volume were further analysed"
sPTB	cervicovaginal fluid	Liong2013	Prediction of spontaneous preterm labour in at-risk pregnant women	Liong	2013	10.1530/REP-13-0175		sPTB	term	proteomics	2D gel electrophoresis and mass spectrometry	No: "Spots that displayed a ≥1.5-fold difference in protein expression were further analysed"
sPTB	cervicovaginal fluid	Lo2014	Proteomic analysis of cervical vaginal fluid proteins among women in recurrent preterm labor	Lo	2014	10.3109/14767058.2013.852172		sPTB	term	proteomics	mass spectrometry	No: "Of 748 CVF proteins identified, 72 had statistically significant (p<0.05) expression differences and 38 were highly differentially expressed (p<0.01)" - only 38 published
sPTB	placenta	Martin2015	Epigenetics and Preeclampsia: Defining Functional Epimutations in the Preeclamptic Placenta Related to the TGF-β Pathway	Martin	2015	10.1371/journal.pone.0141294	GSE73374	sPTB	term	epigenomics	microarray	No (need to reanalyze her data, but maybe not enough samples)
sPTB	umbilical cord	Parets2013	Fetal DNA Methylation Associates with Early Spontaneous Preterm Birth and Gestational Age	Parets	2013	10.1371/journal.pone.0067489		sPTB	term	epigenomics	microarray	No: not available
sPTB	maternal blood	Parry2014	Maternal serum serpin B7 is associated with early spontaneous preterm birth	Parry	2014	10.1016/j.ajog.2014.06.035		sPTB	term	proteomics	LC-MS/MS	No: "A total of 336 proteins were identified in pooled serum samples from SPTB, while 448 proteins, while 448 proteins were identified in pooled serum samples from term deliveries. A total of 21 proteins were expressed differentially" - only 21 published
sPTB	cervicovaginal fluid	Pereira2007	Identification of Novel Protein Biomarkers of Preterm Birth in Human Cervical-Vaginal Fluid	Pereira	2007	10.1021/pr0605421		sPTB	term	proteomics	LC/LC-MS/MS	No: Spectral counts only available for entire study, P-values only for significant proteins
sPTB	maternal blood	Pereira2010	Insights into the multifactorial nature of preterm birth: proteomic profiling of the maternal serum glycoproteome and maternal serum peptidome among women in preterm labor	Pereira	2010	10.1016/j.ajog.2010.02.048		sPTB	term	proteomics	2D-LC MS/MS	No: "A total of 369 proteins with at least 2 unique peptide (probability < .8) identifications were found in both samples. Additional constraints were incorporated, as described earlier, to reduce false-positive results. A total of 52 candidate proteins that satisfied the aforementioned constraints were identified as differentially present between PTL and SPTB samples; 38 proteins had probability…
sPTB	amniotic fluid	Romero2010	Isobaric labeling and tandem mass spectrometry: A novel approach for profiling and quantifying proteins differentially expressed in amniotic fluid in preterm labor with and without intra-amniotic infection/inflammation	Romero	2010	10.3109/14767050903067386		sPTB	term	proteomics	LC-MS/MS	No: "The subset of genes listed in Table III (n = 83) was compared for enrichment against the basis set of genes (n = 447) corresponding to the proteins identified in the entire experiment" - only 83 published
sPTB	amniotic fluid	Romero2010	Metabolomics in Premature Labor: A Novel Approach to Identify Patients at Risk for Preterm Delivery	Romero	2010	10.3109/14767058.2010.482618		sPTB	term	metabolomics	LC/MS and GC/MS	Maybe: list of differentially regulated metabolites, list of all metabolites, no associated p-values or other data
sPTB	cervicovaginal fluid	Shah2009	Identification and Quantification of Preterm Birth Biomarkers in Human Cervicovaginal Fluid by Liquid Chromatography/Tandem Mass Spectrometry	Shah	2009	10.1021/pr8010342		sPTB	term	proteomics	LC-MS/MS	No: "A panel of fifteen candidate protein biomarkers was created for the development of LC-MRM/ MS assays from the 236-protein dataset" - only 15 proteins published for PTB
sPTB	choriodecidua	Shankar2010	Molecular markers of preterm labour in the choriodecidua	Shankar	2010	10.1177/1933719109353454		sPTB	term	transcriptomics, proteomics	microarray	No (mRNA): incomplete results (only up-regulated and down-regulated) provided as PDF
sPTB	fetal saliva	Sparrow2016	Epigenomic profiling of preterm infants reveals DNA methylation differences at sites associated with neural function	Sparrow	2016	10.1038/tp.2015.210	GSE72120	sPTB	term	epigenomics	microarray	No: currently private and scheduled to be released on Jun 01, 2018
sPTB	maternal blood, cord blood	Tea2012	1H-NMR-Based Metabolic Profiling of Maternal and Umbilical Cord Blood Indicates Altered Materno-Foetal Nutrient Exchange in Preterm Infants	Tea	2012	10.1371/journal.pone.0029947		sPTB	term	metabolomics	1H NMR	No: not available
sPTB	myometrium	Weiner2010	Human effector/initiator gene sets that regulate myometrial contractility during term and preterm labor	Weiner	2010	10.1016/j.ajog.2010.02.034		sPTB	term	transcriptomics	microarray	No: no p-values or fold changes, only up-regulated and down-regulated transcripts
sPTB	fetal blood	Wilson2014	Metabolomics of prematurity: analysis of patterns of amino acids, enzymes, and endocrine markers by categories of gestational age	Wilson	2014	10.1038/pr.2013.212		sPTB	term	metabolomics	MS and immunoassays	Maybe: pre-selected list of 15 metabolites to study
sPTB	fetal blood, maternal blood	Zhang2015b	A genome-wide association study of early spontaneous preterm delivery	Zhang	2015	10.1002/gepi.21887		sPTB	term	genomics	microarray	No: need to request access on dbGaP
sPTB	maternal blood	Frey2016	Genetic variation associated with preterm birth in African-American women	Frey	2016	10.1016/j.ajog.2016.03.008		sPTB	term	genomics	custom SNP array	No: "Maternal DNA samples were collected and analyzed using a custom 1536 single-nucleotide polymorphismgenotyping array designed to assess genes involved in inflammation"
sPTB	amniotic fluid	Baraldi2016	Untargeted Metabolomic Analysis of Amniotic Fluid in the Prediction of Preterm Delivery and Bronchopulmonary Dysplasia	Baraldi	2016	10.1371/journal.pone.0164211		sPTB	term	metabolomics	MS and UPLC	No: metabolite data not available
sPTB	maternal blood	Zhang2015	Assessing the Causal Relationship of Maternal Height on Birth Size and Gestational Age at Birth: A Mendelian Randomization Analysis	Zhang	2015	10.1371/journal.pmed.1001865		sPTB	term	genomics	GWAS	No: data used as replication cohort in 2017 GWAS (Zhang2017)
sPTB	maternal blood	Saade2016	Development and validation of a spontaneous preterm delivery predictor in asymptomatic women	Saade	2016	10.1016/j.ajog.2016.02.001		sPTB	term	proteomics	mass spectrometry	No: data for all proteins not available
sPTB	maternal blood, cord blood	Hong2017	Genome-wide DNA Methylation Associations with Spontaneous Preterm Birth in US Blacks: Findings in Maternal and Cord Blood Samples	Hong	2017	10.1080/15592294.2017.1287654		sPTB	term	epigenomics	microarray	No: chip data not accessible
sPTB	cervix	Makieva2017	The preterm cervix reveals a transcriptomic signature in the presence of premature prelabor rupture of membranes	Makieva	2017	10.1016/j.ajog.2017.02.009	GSE47619	sPTB	term	transcriptomics	microarray	No: all samples not available in GEO
sPTB	amniotic fluid	Menon2014	Amniotic fluid metabolomic analysis in spontaneous preterm birth	Menon	2014	10.1177/1933719113518987		sPTB	term	metabolomics	MS, LC/MS/MS	No: unclear how to reasonably map differentially expressed metabolites to genes while still accounting for one-to-many mapping
tissue specificity	placenta	Uhlen2015	Tissue-based map of the human proteome	Uhlen	2015	10.1126/science.1260419				transcriptomics	RNA-seq	No: not sPTB-specific
single-cell gene expression	placenta	Pavlicev2016	Single-cell transcriptomics of the human placenta: inferring the cell communication network of the maternal-fetal interface	Pavlicev	2016	10.1101/gr.207597.116	GSE87726			transcriptomics	RNA-seq	No: not sPTB-specific
evolution	placenta	Hughes2015	Evaluating intra- and inter-individual variation in the human placental transcriptome	Hughes	2015	10.1186/s13059-015-0627-z	GSE66622			transcriptomics	RNA-seq	No: not sPTB-specific
gene coexpression	placenta	Buckberry2017	Placental transcriptome co-expression analysis reveals conserved regulatory programs across gestation	Buckberry	2017	10.1186/s12864-016-3384-9	GSE77085			transcriptomics	RNA-seq/microarray	No: not sPTB-specific
enhancer activity	placenta	Fish2017	Gene Regulatory Enhancers with Evolutionarily Conserved Activity Are More Pleiotropic than Those with Species-Specific Activity	Fish	2017	10.1093/gbe/evx194				genomics	enhancer prediction	No: not sPTB-specific
gene expression	placenta	Armstrong2017	The core transcriptome of mammalian placentas and the divergence of expression with placental shape	Armstrong	2017	10.1016/j.placenta.2017.04.015	GSE79121			transcriptomics	RNA-seq	No: not sPTB-specific
