# Supplementary material for: integRATE: a desirability-based data integration framework for the prioritization of candidate genes across heterogeneous omics and its application to preterm birth
Source: BMC Med Genomics. 2018 Nov 19;11:107. doi: 10.1186/s12920-018-0426-y (PMC6245874; doi:10.1186/s12920-018-0426-y)
Supplement: Supplementary file 2 — All results from iR-none. All desirability scores across all variables in all studies as well as overall desirabilities and normalized overall desirabilities are presented. (XLSX 3762 kb) [file 12920_2018_426_MOESM2_ESM.xlsx]

## Sheet: results
Gene	Ackerman2015.D	Chim2012.D	Cruickshank2013.D	deGoede2017.D	Fernando2015.D	Heng2014.D	Heng2015.D	MayorLynn2011.D	Parets2015.D	Zhang2017.D	Overall.D	Overall.D.normalized
CAPZB	0.0780729	0.613296	0.526903	0.575921	0.0777954	0.470977	0.55302	0.462178	0.57132	0.713618	0.46431	0.46431
GPSM3	0.0519824	0.32241	0.399355	0.373412	0.56716	0.3875	0.510651	0.525132	0.677463	0.654796	0.446986	0.446986
VWF	0.37075	0.349878	0.567362	0.618872	0.0895422	0.0434943	0.501956	0.266125	0.638678	0.701267	0.414792	0.414792
GNAI2	0.00193127	0.521797	0.517632	0.259118	0.0336455	0.275467	0.472618	0.421697	0.642383	0.98265	0.412894	0.412894
STOM	0.303961	0.37935	0.45347	0.308882	0.366057	0.442695	0.505446	0.367799	0.645173	0.275733	0.404857	0.404857
DYSF	0.103945	0.39542	0.123711	0.437067	0.0595476	0.644215	0.504441	0.490774	0.595309	0.645618	0.400005	0.400005
ANXA3	0.0631366	0.281816	0.251838	0.330206	0.442901	0.433359	0.555956	0.447611	0.597815	0.586116	0.399075	0.399075
ANXA4	0.0629849	0.49221	0.45632	0.377618	0.00316006	0.0572981	0.602302	0.483532	0.558426	0.796801	0.389065	0.389065
WDR1	0.0682952	0.553172	0.297432	0.675074	0.270962	0.240609	0.460333	0.289718	0.570936	0.421961	0.384849	0.384849
ACTN1	0.159523	0.551406	0.415625	0.0285669	0.00897919	0.503792	0.365612	0.395909	0.596705	0.794329	0.382045	0.382045
COX5A	0.116013	0.531881	0.140789	0.05825	0.000805413	0.387519	0.775862	0.277958	0.51131	0.998861	0.379925	0.379925
EHD1	0.228681	0.470688	0.548479	0.0245588	0.0545504	0.592486	0.562696	0.0924117	0.71206	0.426786	0.37134	0.37134
RAB5C	0.445829	0.621274	0.0363099	0.440503	0.00798001	0.384391	0.362636	0.508119	0.475804	0.396969	0.367982	0.367982
ACSL1	0.546901	0.516774	0.322474	0.181941	0.184937	0.274811	0.453962	0.373259	0.541279	0.274462	0.36708	0.36708
ACTN4	0.0145637	0.573554	0.0537059	0.0120441	0.0846054	0.496728	0.519342	0.466209	0.497047	0.937055	0.365485	0.365485
ANXA6	0.0108861	0.624096	0.139636	0.112735	0.0458529	0.278031	0.645604	0.500721	0.653886	0.632417	0.364387	0.364387
PARVB	0.150485	0.56057	0.424879	0.0626176	0.00831106	0.448332	0.460465	0.167229	0.532731	0.812835	0.362845	0.362845
CD14	0.0336626	0.0499843	0.0770974	0.0490294	0.132758	0.597239	0.733339	0.465929	0.607187	0.854462	0.360069	0.360069
STIP1	0.0765306	0.630093	0.146569	0.163456	0.0576171	0.226506	0.407702	0.391981	0.5116	0.979295	0.359135	0.359135
SRGN	0.0121478	0.44686	0.241573	0.124824	0.370968	0.327202	0.400119	0.305228	0.580507	0.779506	0.358893	0.358893
TPM4	0.0757521	0.474033	0.319393	0.362412	0.0281177	0.546526	0.322154	0.456387	0.557334	0.433361	0.357547	0.357547
CUTA	0.313756	0.170815	0.189495	0.262439	0.0965643	0.392011	0.405361	0.35836	0.474348	0.869815	0.353297	0.353297
TPM3	0.00284678	0.546257	0.267657	0.274176	0.026258	0.51658	0.514467	0.216102	0.586099	0.563946	0.351439	0.351439
STAT3	0.264191	0.618336	0.0381974	0.506541	0.0414619	0.531717	0.572221	0.205285	0.583541	0.104422	0.346591	0.346591
MMP9	0.296791	0.149362	0.315845	0.364824	0.0744042	0.385921	0.588262	0.513248	0.531774	0.21643	0.343686	0.343686
VASP	0.318469	0.572751	0.117969	0.00738235	0.041453	0.525593	0.525615	0.186128	0.549351	0.581442	0.342615	0.342615
CALR	0.30931	0.276082	0.246618	0.0368088	0.0212273	0.43842	0.57906	0.461898	0.584702	0.461496	0.341562	0.341562
CAP1	0.177298	0.602978	0.0330224	0.0411306	0.00510714	0.232279	0.497653	0.329919	0.688458	0.803717	0.341156	0.341156
RAB21	0.0114438	0.504986	0.0439469	0.00754412	0.0815384	0.371391	0.583762	0.199825	0.584571	0.984382	0.337339	0.337339
ASAH1	0.00840842	0.570468	0.12148	0.120441	0.0227949	0.323689	0.367485	0.356702	0.491637	0.987049	0.337016	0.337016
ARPC2	0.299526	0.551533	0.0314822	0.0309118	0.069952	0.00197348	0.39596	0.350019	0.721165	0.914996	0.336752	0.336752
LYN	0.00396349	0.603752	0.158949	0.304618	0.0994582	0.493128	0.396614	0.43958	0.68446	0.152564	0.333709	0.333709
PARK7	0.00200787	0.502962	0.0952643	0.00877941	0.403176	0.238426	0.5407	0.153376	0.490659	0.892776	0.332813	0.332813
RAB1B	0.0725106	0.436821	0.0336599	0.342426	0.128284	0.451038	0.416486	0.522148	0.517807	0.399782	0.332096	0.332096
PDIA6	0.0550932	0.584527	0.0580186	0.170721	0.113797	0.00875	0.483447	0.471285	0.666258	0.706412	0.331831	0.331831
ACOX1	0.120491	0.582066	0.0475167	0.243102	0.275758	0.31546	0.629873	0.105166	0.654205	0.34144	0.331508	0.331508
TLN1	0.380624	0.582136	0.0892854	0.0182941	0.0859594	0.453622	0.538392	0.118252	0.376648	0.639723	0.328294	0.328294
MYH9	0.0782834	0.209457	0.254395	0.227206	0.000476648	0.33257	0.689901	0.184853	0.545068	0.755885	0.32781	0.32781
AP1B1	0.29148	0.428974	0.326892	0.0141765	0.195522	0.379403	0.259189	0.362442	0.47377	0.541386	0.327323	0.327323
RAC2	0.25619	0.334773	0.0795974	0.0205414	0.0519923	0.444144	0.516569	0.476694	0.523135	0.559652	0.326329	0.326329
ARL8B	0.00171375	0.466559	0.10645	0.0326471	0.514562	0.551542	0.422786	0.219594	0.550293	0.380315	0.324646	0.324646
NCF4	0.118905	0.493502	0.224812	0.0134853	0.0749189	0.507546	0.40352	0.475979	0.559543	0.373989	0.32462	0.32462
PRDX5	0.293752	0.409935	0.0962686	0.00746815	0.0112673	0.00918984	0.447666	0.412973	0.562174	0.986927	0.323762	0.323762
ZYX	0.0350322	0.472802	0.203554	0.00947452	0.122115	0.512422	0.478338	0.265535	0.656039	0.477981	0.323329	0.323329
CBX3	0.0822776	0.688079	0.0575974	0.0207353	0.00556729	0.669102	0.540288	0.175135	0.506523	0.463037	0.320834	0.320834
PGM1	0.100924	0.422976	0.169567	0.0216176	0.232264	0.462143	0.455201	0.398281	0.696177	0.23842	0.319757	0.319757
ESAM	0.322045	0.595866	0.0303349	0.0120294	0.153294	0.303392	0.576336	0.479398	0.522334	0.198655	0.319368	0.319368
LDHB	0.00566244	0.176319	0.06597	0.0672353	0.0148153	0.690149	0.629278	0.47256	0.508248	0.547352	0.317759	0.317759
GANAB	0.0839605	0.352132	0.155489	0.413765	0.441687	0.23604	0.57879	0.245258	0.566539	0.097676	0.317134	0.317134
NPC2	0.193409	0.513489	0.145507	0.00593824	0.0741139	0.00579545	0.501566	0.217708	0.593024	0.919042	0.316959	0.316959
OSTF1	0.195179	0.123692	0.0315849	0.0480882	0.0958676	0.279717	0.657793	0.407233	0.536995	0.777034	0.315318	0.315318
SET	0.00619739	0.572639	0.0483474	0.0242675	0.0711149	0.566259	0.466881	0.455444	0.558464	0.361708	0.313132	0.313132
CAPG	0.406707	0.0805219	0.11674	0.0860882	0.0897471	0.318084	0.479249	0.206052	0.578553	0.748268	0.311001	0.311001
ANXA1	0.121782	0.872385	0.100876	0.0187794	0.191576	0.370763	0.386434	0.437104	0.536613	0.0581312	0.309444	0.309444
PDIA4	0.167647	0.58439	0.096103	0.350765	0.0233827	0.102092	0.201932	0.395142	0.497366	0.664935	0.308376	0.308376
RPN1	0.16124	0.512953	0.167929	0.0844412	0.0963975	0.165012	0.137079	0.340404	0.448181	0.959104	0.307274	0.307274
CBL	0.240057	0.606303	0.186654	0.00794118	0.0161906	0.272544	0.408122	0.520719	0.391704	0.40867	0.30589	0.30589
RSU1	0.0544106	0.565048	0.0912194	0.32865	0.280598	0.202212	0.250754	0.350299	0.552221	0.364451	0.303986	0.303986
PRDX6	0.357759	0.561674	0.0463474	0.0178382	0.0685497	0.250124	0.57373	0.0328249	0.455106	0.666186	0.303014	0.303014
LSP1	0.277866	0.0216589	0.224617	0.250265	0.247752	0.381462	0.483381	0.468581	0.548061	0.109376	0.301302	0.301302
LAMP1	0.0807777	0.741572	0.0528973	0.136	0.0467261	0.510515	0.268402	0.390604	0.52797	0.257477	0.301294	0.301294
PLEK	0.187766	0.574392	0.0640974	0.0260294	0.26947	0.277169	0.344546	0.518398	0.551774	0.195252	0.300889	0.300889
RAB5B	0.0329136	0.253072	0.0844337	0.0280882	0.0456301	0.365155	0.489102	0.475699	0.477002	0.745916	0.299701	0.299701
RTN4	0.074165	0.594443	0.0616911	0.108779	0.139755	0.0795965	0.388518	0.189164	0.606242	0.754534	0.299689	0.299689
RHOA	0.087772	0.538616	0.0375474	0.0478344	0.345521	0.025804	0.283886	0.194624	0.451288	0.975377	0.298827	0.298827
STK4	0.0900895	0.542529	0.0969724	0.00688235	0.0852681	0.187322	0.385749	0.0873865	0.501524	0.988347	0.297207	0.297207
COTL1	0.107416	0.1485	0.0649231	0.0379618	0.0473347	0.31404	0.214363	0.508679	0.561051	0.958042	0.296231	0.296231
GSTO1	0.182694	0.193346	0.0518191	0.00907353	0.171932	0.183564	0.523357	0.10986	0.699042	0.837367	0.296205	0.296205
ARPC4	0.0430978	0.562803	0.0379724	0.0117834	0.0178302	0.308453	0.561993	0.491386	0.52516	0.400112	0.296059	0.296059
HINT2	0.0162381	0.464348	0.0422224	0.00894118	0.401265	0.184075	0.62359	0.456822	0.535733	0.226089	0.295932	0.295932
VAT1	0.0315457	0.292043	0.0408474	0.0107941	0.0344755	0.448104	0.410933	0.371829	0.560804	0.754124	0.29555	0.29555
HBB	0.49032	0.679705	0.0457544	0.0898529	0.0217066	0.388971	0.225352	0.258396	0.627793	0.127112	0.295496	0.295496
PDXK	0.0756858	0.49674	0.332504	0.354806	0.0999959	0.0187803	0.206101	0.200872	0.56233	0.598777	0.294659	0.294659
GYS1	0.0850886	0.461095	0.0414417	0.00944118	0.323366	0.164655	0.418026	0.251123	0.473304	0.708814	0.293635	0.293635
PYGB	0.0168469	0.419351	0.0950911	0.114191	0.0594308	0.296542	0.439532	0.321526	0.541656	0.622988	0.292716	0.292716
FGR	0.0693178	0.0958622	0.439665	0.232941	0.310329	0.437242	0.213535	0.338746	0.561443	0.198955	0.289804	0.289804
PRDX3	0.00621685	0.458826	0.0737868	0.356675	0.196323	0.547396	0.297794	0.391878	0.519568	0.0492734	0.289774	0.289774
CPNE1	0.255791	0.256124	0.169654	0.115176	0.30529	0.309758	0.265601	0.455495	0.663938	0.0708223	0.286765	0.286765
RHOG	0.157659	0.0178211	0.0832635	0.0766029	0.108643	0.57116	0.629374	0.464934	0.614616	0.142435	0.286651	0.286651
PPIB	0.0947285	0.55223	0.0476412	0.00970588	0.0174729	0.113792	0.409875	0.40198	0.398383	0.816749	0.286256	0.286256
TKT	0.0870077	0.537636	0.165275	0.0122293	0.000286607	0.0570915	0.376682	0.43009	0.509074	0.662173	0.283754	0.283754
CLIP2	0.402523	0.569486	0.871506	0.777682	0.054266	0.320348	NA	0.401825	0.741601	0.946808	0.565116	0.282558
ANXA5	0.0888735	0.0625147	0.0462224	0.780985	0.202172	0.0644374	0.341561	0.411367	0.729267	0.0950737	0.282247	0.282247
SRC	0.0969527	0.25202	0.284454	0.485088	0.221482	5.28416e-06	0.347548	0.0860603	0.552234	0.482825	0.280867	0.280867
PTBP1	0.0163652	0.468021	0.133882	0.00807325	0.0416488	0.00356711	0.410429	0.203679	0.551969	0.928005	0.276564	0.276564
NCF2	0.269172	0.0646843	0.1719	0.433787	0.233271	0.0139372	0.442148	0.204902	0.535753	0.392155	0.276171	0.276171
LIMS1	0.00811968	0.63384	0.0806451	0.0953824	0.201529	0.00258767	0.704568	0.124272	0.586448	0.324015	0.276141	0.276141
ARPC5	0.171525	0.512988	0.063112	0.00615924	0.0667998	0.43275	0.209102	0.149066	0.441947	0.68216	0.273561	0.273561
ERP29	0.00215584	0.170456	0.0682224	0.0166618	0.126444	0.482813	0.517264	0.370171	0.72193	0.219463	0.269558	0.269558
GSTP1	0.0156781	0.0248196	0.370886	0.0150478	0.186529	0.0690222	0.341917	0.125267	0.547323	0.996002	0.269249	0.269249
ANTXR2	0.487891	0.578486	0.635048	0.818372	0.0991391	0.377282	NA	0.312368	0.587762	0.945766	0.538013	0.269006
RPN2	0.0570459	0.0517761	0.0469673	0.253529	0.253361	0.00882576	0.613347	0.0455277	0.471289	0.883808	0.268548	0.268548
CDKN1C	0.596578	0.535764	0.638465	0.0438535	0.576987	0.477015	NA	0.44445	0.566652	0.951949	0.536857	0.268429
RTN3	0.0244721	0.513029	0.0403474	0.00860294	0.0636134	0.112814	0.484788	0.123557	0.677105	0.632356	0.268069	0.268069
HLA-DMB	0.151566	0.230802	0.815946	0.684521	0.694491	0.359118	NA	0.348082	0.594357	0.935452	0.534926	0.267463
PIK3R1	0.658634	0.804191	0.463258	0.532376	0.352697	0.198279	NA	0.169166	0.631246	0.999833	0.534409	0.267204
ITGB3	0.130969	0.636646	0.083625	0.674521	0.804677	0.357799	NA	0.383869	0.716796	0.992568	0.531274	0.265637
CD36	0.259154	0.642421	0.0957224	0.0293631	0.169576	0.0122128	0.418383	0.451848	0.543795	0.0287553	0.265123	0.265123
DOCK6	0.0648777	0.451262	0.877215	0.896776	0.0888471	0.414216	NA	0.0492782	0.891144	0.95335	0.520774	0.260387
NFIX	0.154937	0.504114	0.751151	0.780241	0.174416	0.300523	NA	0.369737	0.708074	0.940603	0.520422	0.260211
MYLK	0.229317	0.160106	0.655287	0.677349	0.311053	0.674508	NA	0.46769	0.695649	0.808031	0.519888	0.259944
PGM2	0.00984387	0.512395	0.0508757	0.161235	0.0667715	0.236997	0.449223	0.379072	0.669184	0.0557491	0.259135	0.259135
EPHA2	0.663899	0.587978	0.490733	0.470226	0.302088	0.0492629	NA	0.459039	0.62549	0.936639	0.509484	0.254742
BNIP3	0.619015	0.466522	0.474828	0.644	0.0420964	0.471819	NA	0.416517	0.533313	0.904476	0.508065	0.254033
PPIA	0.0183015	0.395438	0.0454724	0.00938235	0.0770626	0.161269	0.382644	0.284309	0.530399	0.635059	0.253934	0.253934
AP2A1	0.237838	0.678827	0.1558	0.0552707	0.0141842	0.148935	0.136449	0.528116	0.476323	0.0953039	0.252705	0.252705
CDK6	0.402902	0.566397	0.433343	0.889703	0.0980056	0.000212213	NA	0.473451	0.680861	0.988495	0.503708	0.251854
S100P	0.0416629	0.306318	0.218462	0.0364706	0.0870878	0.0129545	0.483515	0.441238	0.549563	0.34044	0.251771	0.251771
TGFBR3	0.572133	0.618355	0.470816	0.624856	0.186116	0.0123942	NA	0.423355	0.618159	0.999825	0.50289	0.251445
PYGL	0.231207	0.0599028	0.0330994	0.0142994	0.0138574	0.434149	0.446697	0.194469	0.516219	0.544009	0.248791	0.248791
CD82	0.199734	0.330121	0.341675	0.601719	0.523954	0.665374	NA	0.275969	0.592835	0.938465	0.49665	0.248325
TOMM20	0.346009	0.484105	0.45834	0.594141	0.0184844	0.708616	NA	0.318004	0.657152	0.871237	0.495121	0.24756
ATP9A	0.128376	0.500782	0.0735974	0.682891	0.517131	0.815499	NA	0.344994	0.518938	0.8528	0.492779	0.246389
CLDN5	0.401009	0.460189	0.512296	0.586218	0.316815	0.507973	NA	0.104606	0.625692	0.919591	0.49271	0.246355
TMEM40	0.484165	0.590161	0.438836	0.410971	0.0817526	0.37275	NA	0.507788	0.586002	0.938365	0.490088	0.245044
AKAP13	0.61216	0.685038	0.228051	0.314382	0.128203	0.485023	NA	0.37614	0.579792	0.999273	0.489785	0.244892
HYAL2	0.0774925	0.402457	0.604019	0.587418	0.260121	0.526376	NA	0.453609	0.569751	0.923852	0.489455	0.244728
STRA6	0.154327	0.462988	0.585024	0.606607	0.669746	0.000659008	NA	0.483377	0.654192	0.78445	0.489041	0.244521
TMEM63A	0.0780448	0.670905	0.70454	0.663503	0.0296745	0.15159	NA	0.480953	0.732349	0.879794	0.487928	0.243964
CMYA5	0.33428	0.42628	0.591938	0.47471	0.577721	0.0587657	NA	0.418175	0.673312	0.810113	0.485033	0.242516
MGA	0.0433985	0.738176	0.120997	0.00773529	0.0229636	0.209628	0.400002	0.214673	0.603685	0.0594423	0.24207	0.24207
PDK4	0.545422	0.6734	0.0357099	0.578134	0.0328017	0.601317	NA	0.447155	0.563203	0.873028	0.483352	0.241676
PKN2	0.146978	0.803438	0.230065	0.524816	0.123036	0.734285	NA	0.290278	0.549813	0.94117	0.482653	0.241327
PRKAG2	0.0250285	0.724803	0.54527	0.286471	0.140279	0.667458	NA	0.45218	0.80562	0.688065	0.481686	0.240843
ABHD3	0.211699	0.40543	0.215201	0.474059	0.50206	0.712378	NA	0.46738	0.52647	0.810403	0.480564	0.240282
BIRC3	0.218939	0.541579	0.436738	0.0957643	0.400349	0.793504	NA	0.256811	0.603133	0.959491	0.478479	0.239239
MINPP1	0.516484	0.660593	0.0384229	0.301235	0.0476355	0.564478	NA	0.455444	0.737295	0.973318	0.477212	0.238606
GRB2	0.00922004	0.186087	0.0924917	0.00629706	0.0347778	0.409232	0.170617	0.461618	0.599878	0.405137	0.237536	0.237536
PPP1R10	0.00680422	0.612463	0.504586	0.638046	0.202725	0.391673	NA	0.465825	0.756451	0.696163	0.474971	0.237485
ENC1	0.700759	0.60706	0.566694	0.508618	0.117877	0.0390102	NA	0.265918	0.663951	0.800975	0.47454	0.23727
SLC7A8	0.00132683	0.712889	0.642456	0.554971	0.659603	0.086597	NA	0.456593	0.572253	0.577628	0.473813	0.236907
N4BP3	0.199754	0.206838	0.465911	0.671421	0.619317	0.325856	NA	0.39193	0.793344	0.582122	0.472944	0.236472
PTDSS2	0.0185646	0.525295	0.551926	0.673501	0.0414752	0.364173	NA	0.491334	0.826296	0.760699	0.472585	0.236292
TOR1A	0.0856364	0.497126	0.0642961	0.0533824	0.106252	0.00168077	0.304354	0.463556	0.390147	0.393346	0.235978	0.235978
MGLL	0.433746	0.52489	0.592711	0.764428	0.0598294	0.59004	NA	0.126873	0.550673	0.602931	0.471791	0.235896
BCL9	0.0347343	0.41355	0.592378	0.900037	0.0140146	0.364248	NA	0.281989	0.928042	0.714118	0.471457	0.235728
SESN3	0.308356	0.519536	0.446531	0.696765	0.12376	0.613201	NA	0.425448	0.559419	0.530387	0.469267	0.234633
EFS	0.137645	0.578263	0.556167	0.59632	0.0128265	0.35806	NA	0.481056	0.610839	0.887251	0.468714	0.234357
ARID3A	0.165534	0.645856	0.925016	0.719159	0.00329651	0.411857	NA	0.211357	0.750755	0.350448	0.464809	0.232404
AGL	0.350398	0.240144	0.0342099	0.467	0.392814	0.827442	NA	0.478477	0.612489	0.780267	0.464804	0.232402
ST3GAL1	0.0769889	0.677464	0.867519	0.652914	0.00166559	0.101002	NA	0.451465	0.634976	0.710645	0.463849	0.231924
RAC1	0.0639579	0.619877	0.0348514	0.00733824	0.11216	0.203035	0.449658	0.105114	0.645064	0.0776083	0.231867	0.231867
OXR1	0.0532947	0.605075	0.128996	0.516646	0.316565	0.805709	NA	0.213626	0.563114	0.963938	0.462996	0.231498
WWTR1	0.350195	0.47906	0.62645	0.931512	0.263196	8.04111e-15	NA	0.430753	0.703416	0.382226	0.462979	0.231489
BTN3A2	0.43537	0.580015	0.605203	0.331647	0.159248	0.261673	NA	0.422029	0.626009	0.742473	0.46263	0.231315
ART4	0.480443	0.602966	0.232462	0.0205882	0.585231	0.171735	NA	0.390272	0.714483	0.964922	0.462567	0.231283
PLXNB1	0.0296346	0.398965	0.488278	0.608847	0.580124	0.418599	NA	0.458148	0.62564	0.536983	0.46058	0.23029
CDC42EP1	0.0921913	0.206979	0.37277	0.622183	0.470664	0.51661	NA	0.379839	0.579618	0.900329	0.460132	0.230066
ABR	0.19519	0.541183	0.613628	0.597838	0.0609367	0.267187	NA	0.266302	0.695476	0.9033	0.460116	0.230058
FOXK1	0.073087	0.193518	0.475804	0.616859	0.357515	0.233203	NA	0.491179	0.739851	0.959598	0.460068	0.230034
ZNF503	0.0746952	0.397783	0.793364	0.819891	0.0405679	8.04111e-15	NA	0.411875	0.706469	0.891505	0.459572	0.229786
SLC11A1	0.345775	0.426621	0.274396	0.0521338	0.74672	0.300954	NA	0.419148	0.644411	0.922582	0.459193	0.229597
TXK	0.5427	0.544512	0.153179	0.0557962	0.139521	0.680911	NA	0.519444	0.560126	0.935995	0.459131	0.229566
CARS	0.0155703	0.477909	0.375197	0.699794	0.312844	0.519386	NA	0.180595	0.602761	0.941958	0.458446	0.229223
CDC5L	0.475806	0.632694	0.233078	0.605235	0.00545904	0.423314	NA	0.462458	0.517687	0.768416	0.458239	0.229119
CNN2	0.164147	0.397891	0.135936	0.0148529	0.0277078	0.34635	0.224591	0.137638	0.403467	0.438196	0.229078	0.229078
RIN3	0.0568149	0.600061	0.10551	0.905975	0.00818096	0.4739	NA	0.508068	0.607467	0.854782	0.457862	0.228931
METRNL	0.0350793	0.0124437	0.483004	0.658894	0.298445	0.577335	NA	0.497074	0.564079	0.987983	0.457149	0.228574
LYSMD2	0.31026	0.501283	0.124626	0.505977	0.0573329	0.66424	NA	0.393256	0.57599	0.978851	0.456868	0.228434
CHD4	0.121077	0.633117	0.71288	0.35879	0.0957179	0.485149	NA	0.355376	0.675749	0.653105	0.454551	0.227276
PARVG	0.20208	0.27134	0.469289	0.571559	0.117072	0.382695	NA	0.487739	0.600382	0.988323	0.454497	0.227249
VNN2	0.10578	0.288595	0.0596358	0.0219118	0.2033	0.0067803	0.532503	0.414963	0.523709	0.114511	0.227169	0.227169
ADCY7	0.218109	0.264549	0.505028	0.479147	0.178918	0.383038	NA	0.394479	0.719557	0.91618	0.451001	0.2255
RAI1	0.0148207	0.478646	0.716196	0.749003	0.00215231	0.109708	NA	0.338871	0.778597	0.860918	0.449879	0.22494
CD34	0.374245	0.426703	0.210256	0.510882	0.454169	8.04111e-15	NA	0.406062	0.684317	0.979642	0.449586	0.224793
TMEM106B	0.440092	0.640084	0.110472	0.0320701	0.306462	0.665163	NA	0.372006	0.602723	0.874279	0.449261	0.224631
DACT2	0.272999	0.566233	0.198039	0.541824	0.137223	0.25625	NA	0.5285	0.572769	0.967663	0.449055	0.224528
ATG10	0.0447105	0.567647	0.0562665	0.999908	0.00422547	0.313193	NA	0.431873	0.733921	0.888562	0.448923	0.224461
PRRC1	0.00874542	0.593796	0.512342	0.293796	0.00540016	0.502761	0.741132	NA	0.483677	0.893817	0.448385	0.224193
SIAH1	0.457981	0.740078	0.0969713	0.0369118	0.00133624	0.6475	NA	0.525899	0.597774	0.930819	0.448363	0.224182
CD177	0.0255431	0.4946	0.391088	0.104853	0.0896455	0.972101	0.323068	NA	0.634493	0.991965	0.447484	0.223742
SMAD3	0.213829	0.57356	0.765575	0.395353	0.019359	0.337183	NA	0.258241	0.532099	0.931376	0.447397	0.223699
MMP15	0.595272	0.462623	0.196768	0.533146	0.00092407	0.346972	NA	0.485594	0.565977	0.833954	0.446804	0.223402
TAPBP	0.154304	0.398263	0.305069	0.303137	0.578195	0.537647	NA	0.40226	0.53032	0.811364	0.446729	0.223364
AKAP7	0.0929403	0.585614	0.272164	0.450013	0.0146089	0.600857	NA	0.518118	0.548342	0.93171	0.446041	0.22302
SLAMF1	0.131866	0.401587	0.474651	0.177029	0.326804	0.583641	NA	0.35318	0.681418	0.87453	0.444967	0.222484
EXPH5	0.448606	0.491996	0.455889	0.0183824	0.229136	0.22041	NA	0.485086	0.692058	0.958541	0.444456	0.222228
BTG2	0.00123842	0.629779	0.0847768	0.211382	0.416984	0.472993	NA	0.502659	0.7258	0.951518	0.444126	0.222063
INPP5A	0.184748	0.525148	0.627884	0.300353	0.225625	0.133181	NA	0.427614	0.634158	0.93734	0.444006	0.222003
SCOC	0.312107	0.521074	0.15334	0.844435	0.0806964	0.878007	NA	0.295914	0.723193	0.186754	0.443947	0.221973
NUP160	0.0444071	0.544059	0.11597	0.0625	0.603502	0.576475	NA	0.48233	0.68352	0.875601	0.443152	0.221576
SLC44A4	0.547337	0.320275	0.792169	0.264818	0.319071	0.0941971	NA	0.0927432	0.564558	0.992271	0.443049	0.221524
CRISPLD2	0.554902	0.666751	0.448007	0.381471	0.0906129	0.095604	NA	0.363385	0.527779	0.854612	0.442569	0.221285
SPPL2B	0.00721135	0.231797	0.608291	0.633695	0.163884	0.338496	NA	0.531432	0.534054	0.934258	0.442569	0.221284
CTBP1	0.00733819	0.530858	0.42574	0.664671	0.0433937	0.262317	NA	0.35405	0.709909	0.983864	0.44246	0.22123
BMP6	0.605683	0.344261	0.204196	0.617771	0.162874	0.199811	NA	0.267193	0.585674	0.994473	0.442437	0.221219
GATA2	0.0351513	0.477079	0.484665	0.488061	0.091362	0.445661	NA	0.441798	0.610045	0.907827	0.442405	0.221203
GNA12	0.144933	0.513194	0.34884	0.5535	0.215831	0.101317	NA	0.472457	0.661711	0.961651	0.441493	0.220746
MYL4	0.0600093	0.432893	0.626339	0.296952	0.762288	0.0710409	NA	0.334001	0.701863	0.684743	0.441126	0.220563
CRLF3	0.0235043	0.110577	0.088342	0.783135	0.82464	0.62095	NA	0.487024	0.826415	0.202698	0.44081	0.220405
LIPA	0.200411	0.556993	0.135999	0.542706	0.371129	0.027642	NA	0.452894	0.749075	0.921824	0.439853	0.219926
OR51E2	0.688955	0.429986	0.0658353	0.556765	0.465939	8.04111e-15	NA	0.511082	0.557902	0.677676	0.439349	0.219674
TMEM9	0.156258	0.492935	0.320741	0.632904	0.123321	0.475792	NA	0.305736	0.548193	0.89814	0.439336	0.219668
NFIB	0.308118	0.674426	0.0725738	0.533045	0.38253	0.338474	NA	0.389122	0.544121	0.711116	0.439281	0.21964
GDI2	0.161445	0.65363	0.618229	0.200882	0.255597	0.3381	NA	0.239746	0.564422	0.915783	0.438648	0.219324
SEMA4B	0.522371	0.0610075	0.396212	0.455643	0.23815	0.464117	NA	0.275689	0.680862	0.853171	0.43858	0.21929
CLUAP1	0.085955	0.218122	0.706506	0.541935	0.571629	0.0684697	NA	0.214776	0.551733	0.98393	0.438117	0.219059
DCTN1	0.551694	0.34478	0.38753	0.057707	0.613559	0.52662	NA	0.137255	0.672507	0.6477	0.437706	0.218853
ABCG1	0.022239	0.492167	0.582378	0.652336	0.117003	0.44326	NA	0.397286	0.725015	0.506155	0.437538	0.218769
CMAS	0.516396	0.528639	0.0341372	0.461471	0.0776599	0.59604	NA	0.443021	0.654868	0.62535	0.437509	0.218755
HIVEP2	0.0622855	0.513347	0.548659	0.386147	0.0421589	0.477928	NA	0.201255	0.738005	0.965361	0.437238	0.218619
RPS6KA1	0.361339	0.367853	0.165017	0.571785	0.291711	0.583458	NA	0.0378501	0.598267	0.954997	0.43692	0.21846
LITAF	0.0330566	0.648172	0.246772	0.5025	0.583198	0.488227	NA	0.465929	0.69367	0.270558	0.436898	0.218449
MAP3K8	0.205774	0.455938	0.73419	0.112426	0.362228	0.389821	NA	0.197504	0.592721	0.881366	0.436885	0.218443
CISH	0.559276	0.502414	0.232388	0.491029	0.0933139	0.0416192	NA	0.468965	0.621895	0.91941	0.436701	0.218351
PREP	0.46701	0.49775	0.58602	0.386646	0.0756862	0.0037364	NA	0.335327	0.583407	0.993825	0.436601	0.2183
PTPRF	0.499275	0.587233	0.373586	0.539242	0.0721912	3.3555e-05	NA	0.346372	0.630146	0.881095	0.436575	0.218287
UBE2I	0.0140101	0.663085	0.241097	0.698575	0.530769	0.209455	NA	0.39221	0.552101	0.623719	0.436113	0.218057
ZFAND3	0.012278	0.525808	0.0471138	0.599471	0.73174	0.56709	NA	0.495976	0.6237	0.320652	0.435981	0.217991
DLK1	0.0904545	0.250882	0.481409	0.65964	0.37893	0.102982	NA	0.399939	0.596834	0.959346	0.435602	0.217801
ERBB3	0.329049	0.489186	0.336567	0.593419	0.319502	8.04111e-15	NA	0.432742	0.585913	0.831892	0.435363	0.217682
DAPP1	0.357076	0.618869	0.0853474	0.538912	0.00492896	0.521171	NA	0.172814	0.658803	0.958291	0.435135	0.217567
LAMB1	0.420732	0.605699	0.228249	0.338147	0.545698	0.231343	NA	0.462355	0.615024	0.468342	0.435066	0.217533
PNPLA2	0.183396	0.36078	0.173176	0.256162	0.557178	0.264363	NA	0.492661	0.672758	0.952485	0.434773	0.217387
MGAT4A	0.234113	0.409485	0.249943	0.0163535	0.217462	0.562227	NA	0.513321	0.739539	0.970172	0.434735	0.217367
B3GNT6	0.333606	0.322259	0.268847	0.0373248	0.616366	0.363693	NA	0.46654	0.588152	0.914224	0.434557	0.217278
AZIN1	0.193067	0.623469	0.269556	0.465029	0.0190711	0.427214	NA	0.485926	0.615252	0.804248	0.433648	0.216824
SH3TC2	0.0641075	0.516209	0.260111	0.241054	0.639406	0.302358	NA	0.549616	0.621894	0.707553	0.43359	0.216795
SNX19	0.0503686	0.543402	0.560564	0.565326	0.0864882	0.0837453	NA	0.465546	0.631234	0.914876	0.433506	0.216753
IRS2	0.0251467	0.321251	0.460648	0.701015	0.498494	0.0229141	NA	0.388459	0.615595	0.866673	0.433355	0.216677
ZZEF1	0.00627952	0.397945	0.548898	0.43365	0.557511	0.060567	NA	0.471285	0.632232	0.789875	0.433138	0.216569
FAM46B	0.727336	0.612711	0.184726	0.427971	0.269106	8.04111e-15	NA	0.352723	0.529466	0.787723	0.432418	0.216209
SSBP3	0.114852	0.337156	0.458406	0.511618	0.721183	0.0437991	NA	0.526355	0.72508	0.448244	0.431855	0.215927
DKK3	0.536096	0.444227	0.521894	0.229299	0.271468	0.086868	NA	0.421366	0.544031	0.830871	0.431791	0.215896
CASZ1	0.112688	0.442048	0.666424	0.597851	0.0753577	0.420445	NA	0.272881	0.586409	0.708994	0.431455	0.215728
SCAMP2	0.25929	0.465843	0.181486	0.375706	0.0837846	0.461741	NA	0.448149	0.605881	0.999747	0.431292	0.215646
SERTAD2	0.0240245	0.56008	0.320704	0.5925	0.2308	0.34079	NA	0.166742	0.647641	0.996617	0.4311	0.21555
HTRA4	0.81754	0.660744	0.111118	0.356955	0.575588	0.127303	NA	0.447796	0.675001	0.107144	0.431021	0.215511
EML1	0.421504	0.585888	0.23054	0.410618	0.317136	8.04111e-15	NA	0.353998	0.632598	0.926549	0.430981	0.215491
TNFRSF25	0.0794181	0.32888	0.310176	0.347653	0.492778	0.53262	NA	0.409171	0.594378	0.782769	0.430871	0.215436
DYRK2	0.564958	0.558387	0.411629	0.0592206	0.161464	0.449825	NA	0.31617	0.610945	0.744265	0.430763	0.215381
NIN	0.00904018	0.552132	0.265293	0.637316	0.19116	0.162657	NA	0.499064	0.789667	0.768246	0.430508	0.215254
CCDC50	0.0706885	0.517608	0.297721	0.655097	0.156515	0.456204	NA	0.37642	0.465918	0.868564	0.429415	0.214708
PLD2	0.0237784	0.208798	0.658706	0.168984	0.491904	0.372663	NA	0.515694	0.571941	0.846875	0.428816	0.214408
NDRG2	0.530661	0.57053	0.689562	0.125147	0.408346	0.1975	NA	0.304233	0.593649	0.437035	0.428518	0.214259
CTDP1	0.0719682	0.382668	0.401964	0.628104	0.487753	0.582874	NA	0.46052	0.576808	0.263462	0.428458	0.214229
SLC22A18	0.418827	0.385008	0.559427	0.439949	0.033532	0.188361	NA	0.479803	0.556046	0.793989	0.428327	0.214163
RRAD	0.416813	0.415117	0.438502	0.5664	0.201627	0.0995763	NA	0.410777	0.612934	0.69318	0.428325	0.214163
PRSS23	0.683538	0.5435	0.111394	0.570648	0.256182	0.215039	NA	0.413077	0.597926	0.462857	0.42824	0.21412
IGF1R	0.0830411	0.669913	0.239573	0.593305	0.180186	0.315473	NA	0.196178	0.602351	0.969821	0.42776	0.21388
TCF3	0.298417	0.539571	0.170006	0.545912	0.17052	0.17904	NA	0.386801	0.657772	0.901483	0.427725	0.213862
RGMA	0.227107	0.361341	0.321624	0.738088	0.156678	0.000344619	NA	0.379559	0.701486	0.960395	0.427403	0.213701
TMEM123	0.324968	0.154135	0.336717	0.174618	0.177157	0.774184	NA	0.413202	0.49355	0.995158	0.427077	0.213538
ITGB2	0.255498	0.163546	0.598452	0.332015	0.16149	0.414387	NA	0.507456	0.582097	0.826818	0.426862	0.213431
PAPSS2	0.512754	0.67002	0.0506062	0.0401471	0.0149695	0.530821	NA	0.415729	0.6078	0.997371	0.426691	0.213345
HS3ST3A1	0.491161	0.0988045	0.257619	0.583662	0.243615	0.229219	NA	0.402923	0.543363	0.982833	0.425911	0.212956
MMP14	0.630089	0.638339	0.0830524	0.295382	0.564146	0.0780617	NA	0.444627	0.577583	0.521759	0.425893	0.212947
IRF8	0.0831729	0.23006	0.799614	0.332353	0.0954506	0.596057	NA	0.442793	0.664201	0.588057	0.425751	0.212875
SORBS2	0.160408	0.724647	0.265155	0.553585	0.351757	8.04111e-15	NA	0.472892	0.555707	0.742764	0.425213	0.212606
POR	0.302806	0.479739	0.0736329	0.135971	0.160678	0.708454	NA	0.503809	0.546242	0.914882	0.425135	0.212567
LHX2	0.543859	0.507462	0.39912	0.0161146	0.519682	8.71212e-06	NA	0.505747	0.507661	0.825787	0.425049	0.212524
DVL3	0.0526132	0.586203	0.438512	0.316029	0.149096	0.462618	NA	0.482942	0.738841	0.598076	0.424992	0.212496
SVIL	0.075503	0.558315	0.566853	0.649798	0.033998	0.16949	NA	0.28663	0.734278	0.748919	0.424865	0.212432
EFNA1	0.0106564	0.421956	0.488553	0.636908	0.0272585	0.59212	NA	0.0937379	0.663038	0.883718	0.424216	0.212108
C1QTNF1	0.493988	0.538031	0.183891	0.351059	0.508242	0.000353688	NA	0.499012	0.591168	0.650923	0.424074	0.212037
NR1H3	0.142946	0.302901	0.193903	0.367588	0.48308	0.480753	NA	0.307881	0.673266	0.862289	0.423845	0.211923
THSD4	0.624483	0.624749	0.248882	0.429131	0.0429736	8.04111e-15	NA	0.500007	0.561324	0.781988	0.423726	0.211863
MBNL2	0.0104872	0.696829	0.322856	0.46	0.166592	0.417585	NA	0.300991	0.672392	0.765474	0.42369	0.211845
GLCCI1	0.348285	0.662237	0.14803	0.329794	0.119519	0.48969	NA	0.367975	0.608885	0.737929	0.423594	0.211797
PLCL2	0.108098	0.502605	0.319795	0.730831	0.180965	0.178911	NA	0.447921	0.665751	0.677436	0.423591	0.211795
UBE2D2	0.248666	0.509355	0.241993	0.525374	0.284315	0.421252	NA	0.187506	0.595551	0.797642	0.423517	0.211759
SLC2A5	0.42436	0.416882	0.671384	0.139382	0.109502	0.133065	NA	0.332085	0.592272	0.991476	0.423379	0.211689
HES1	0.206243	0.340757	0.241487	0.602439	0.0447517	0.613082	NA	0.499727	0.607417	0.653085	0.423221	0.21161
CYP1B1	0.278153	0.40836	0.111523	0.193235	0.485081	0.287987	NA	0.373974	0.69005	0.978576	0.422993	0.211497
VRK1	0.0104921	0.569117	0.265094	0.385074	0.0321088	0.793168	NA	0.320863	0.530817	0.899842	0.422953	0.211476
SPRED2	0.233633	0.394033	0.565626	0.572248	0.116121	0.177189	NA	0.40856	0.628622	0.708453	0.422721	0.21136
RYBP	0.142584	0.588769	0.487101	0.651591	0.280373	0.00473485	NA	0.449144	0.603002	0.596985	0.422698	0.211349
PELI1	0.54024	0.617033	0.0373312	0.112765	0.0484997	0.506845	NA	0.496794	0.524802	0.919009	0.422591	0.211295
NCOR2	0.176384	0.319961	0.794946	0.935294	0.0122872	0.3438	NA	0.0676176	0.981549	0.169729	0.422396	0.211198
HLA-G	0.649113	0.254863	0.418199	0.648097	0.553956	0.0636499	NA	0.0471855	0.602888	0.562645	0.422289	0.211144
QSOX1	0.145728	0.312398	0.485303	0.0273529	0.156057	0.653322	0.448075	NA	0.571211	0.99999	0.42216	0.21108
TFIP11	0.200379	0.47288	0.191895	0.366959	0.0151048	0.616647	NA	0.39795	0.544597	0.992059	0.422052	0.211026
UBE3C	0.10954	0.591773	0.386024	0.342235	0.116161	0.364225	NA	0.3704	0.726933	0.790025	0.421924	0.210962
CDC42	0.111723	0.731729	0.145322	0.171441	0.0561258	0.457387	NA	0.374202	0.755993	0.992021	0.421771	0.210886
USP46	0.604432	0.607214	0.0343663	0.158206	0.12663	0.311285	NA	0.470571	0.537575	0.94511	0.42171	0.210855
STEAP3	0.131219	0.334435	0.338321	0.675032	0.342084	0.529969	NA	0.33081	0.63349	0.47708	0.421382	0.210691
CREB5	0.0393711	0.365054	0.409016	0.547111	0.022642	0.506653	NA	0.466975	0.577782	0.857174	0.421309	0.210654
CXCL12	0.756616	0.441148	0.438474	0.339353	0.219113	0.0869902	NA	0.339461	0.661376	0.508568	0.421233	0.210617
LHPP	0.206065	0.163759	0.653592	0.717246	0.0116024	0.0530486	NA	0.367696	0.671178	0.946841	0.421225	0.210613
ZBTB38	0.0330094	0.712034	0.426362	0.464312	0.0378763	0.112419	NA	0.381113	0.623257	0.99999	0.421152	0.210576
CABLES1	0.0527916	0.689744	0.244712	0.569279	0.312231	0.0191067	NA	0.415398	0.63608	0.846575	0.420657	0.210329
FEZ1	0.00380694	0.503573	0.339089	0.625393	0.51867	0.0014994	NA	0.425676	0.626541	0.737619	0.420208	0.210104
ABLIM3	0.341225	0.45197	0.0520974	0.598786	0.0415506	0.518048	NA	0.295023	0.58348	0.897099	0.41992	0.20996
MLLT1	0.00454123	0.565158	0.372431	0.170941	0.123571	0.622259	NA	0.531815	0.581606	0.80683	0.419906	0.209953
LRRFIP1	0.0505955	0.648737	0.385224	0.434412	0.0424086	0.249533	NA	0.316015	0.784086	0.867704	0.419857	0.209929
UQCRC1	0.352233	0.205325	0.0562665	0.573952	0.319157	0.42408	NA	0.493044	0.410422	0.944056	0.419837	0.209919
ILK	0.0552605	0.0836449	0.0574795	0.00994118	0.0211205	0.514009	0.371664	0.355044	0.46613	0.164585	0.209888	0.209888
PITRM1	0.0204893	0.332594	0.417525	0.872634	0.122287	0.182313	NA	0.291656	0.722725	0.814427	0.419628	0.209814
CCND1	0.648273	0.581444	0.230092	0.586799	0.0960332	0.153894	NA	0.0506045	0.545782	0.880645	0.419285	0.209643
GOPC	0.078529	0.617431	0.360369	0.284729	0.206488	0.535022	NA	0.264769	0.552694	0.872448	0.419164	0.209582
ADCY3	0.323958	0.518572	0.517233	0.48085	0.263499	0.576888	NA	0.0921317	0.620809	0.377532	0.419053	0.209526
FEZ2	0.49015	0.516593	0.130601	0.455592	0.157375	0.273147	NA	0.419708	0.727101	0.600729	0.418999	0.2095
SERTAD4	0.679049	0.654291	0.193703	0.543021	0.34954	3.18622e-05	NA	0.333006	0.561118	0.456422	0.418909	0.209455
ZC3H3	0.0415086	0.505192	0.637129	0.754985	0.0295944	0.607629	NA	0.314564	0.73742	0.139683	0.418634	0.209317
LIN7A	0.362997	0.645025	0.0407224	0.264706	0.0642675	0.319859	NA	0.528883	0.577869	0.962506	0.418537	0.209269
SSRP1	0.0778318	0.505187	0.646253	0.466029	0.10271	0.190288	NA	0.254594	0.601766	0.918339	0.418111	0.209055
COPE	0.109357	0.352576	0.0313609	0.00835294	0.0278548	0.190039	0.286363	0.512481	0.453721	0.118434	0.209054	0.209054
EPHB4	0.577351	0.426253	0.211357	0.151603	0.28864	0.611409	NA	0.508959	0.546805	0.438946	0.417925	0.208962
RAB20	0.0359546	0.543547	0.110074	0.349765	0.0464471	0.763221	NA	0.393484	0.629448	0.889032	0.417886	0.208943
NAV1	0.0920486	0.614695	0.221172	0.607986	0.612505	8.04111e-15	NA	0.334789	0.617337	0.65938	0.417768	0.208884
CA10	0.261244	0.570393	0.395455	0.191588	0.333356	8.04111e-15	NA	0.484143	0.571821	0.949069	0.417452	0.208726
LBH	0.144145	0.607678	0.083827	0.395353	0.494019	0.329916	NA	0.404021	0.739835	0.553957	0.416972	0.208486
ATF1	0.241751	0.565344	0.104132	0.349588	0.220242	0.697174	NA	0.297955	0.514788	0.759268	0.416694	0.208347
ARHGEF7	0.0481201	0.781229	0.196564	0.277086	0.437422	0.0912981	NA	0.348641	0.900357	0.665886	0.416289	0.208145
GATAD2B	0.0577681	0.588419	0.268521	0.115441	0.419315	0.388531	NA	0.512481	0.546561	0.845474	0.415835	0.207917
DNPEP	0.130966	0.53797	0.568685	0.368206	0.0718395	0.148608	NA	0.45047	0.564285	0.887991	0.414336	0.207168
COL15A1	0.135649	0.407044	0.211414	0.462115	0.415258	0.162849	NA	0.409709	0.546644	0.977127	0.414201	0.2071
MRPL42	0.324347	0.523745	0.0278206	0.0332353	0.243582	0.679682	NA	0.345222	0.567673	0.978215	0.413725	0.206862
DOK4	0.556808	0.295999	0.0323986	0.584824	0.142785	0.548739	NA	0.224391	0.65805	0.675825	0.413313	0.206657
TLE6	0.322234	0.435119	0.436688	0.599011	0.081511	8.04111e-15	NA	0.4281	0.593418	0.8185	0.412731	0.206366
METTL7B	0.214237	0.0956994	0.120111	0.509426	0.235083	0.600122	NA	0.384304	0.598587	0.956416	0.412665	0.206332
PPM1K	0.0322273	0.678794	0.0318724	0.607265	0.0557543	0.442083	NA	0.262116	0.700444	0.903339	0.412655	0.206328
ATP2B4	0.13863	0.619491	0.44149	0.315515	0.0880721	0.628862	NA	0.3466	0.613591	0.520018	0.412474	0.206237
PEX14	0.158099	0.513446	0.455159	0.559206	0.379398	0.0108827	NA	0.532147	0.6298	0.473477	0.412402	0.206201
MAP4K1	0.0294823	0.322499	0.448842	0.506197	0.21135	0.192641	NA	0.425779	0.644218	0.929021	0.412226	0.206113
BTBD10	0.388909	0.473643	0.177341	0.0793676	0.455228	0.192297	NA	0.498017	0.474495	0.969696	0.41211	0.206055
HOOK1	0.153767	0.295545	0.386297	0.571751	0.032426	0.347078	NA	0.428505	0.664873	0.828099	0.412038	0.206019
ANKRD44	0.0303271	0.598113	0.457844	0.60068	0.0387334	0.08378	NA	0.392158	0.652299	0.853621	0.41195	0.205975
SAMD9	0.0464412	0.0992288	0.135704	0.655913	0.499927	0.61953	NA	0.411212	0.607201	0.631656	0.411868	0.205934
CHST12	0.459522	0.500105	0.0966271	0.379529	0.298569	0.00961306	NA	0.431644	0.609924	0.921205	0.41186	0.20593
NLGN2	0.145243	0.273714	0.481819	0.57721	0.173827	0.330123	NA	0.22837	0.578468	0.916849	0.411736	0.205868
ARL4C	0.532912	0.637791	0.304492	0.592	0.102861	0.303932	NA	0.486434	0.597608	0.145288	0.41148	0.20574
TBL1XR1	0.532401	0.591709	0.492837	0.1285	0.0104651	0.214398	NA	0.397132	0.550286	0.785471	0.411466	0.205733
BTN3A3	0.17135	0.496999	0.375831	0.621571	0.0263866	0.246283	NA	0.399276	0.616589	0.745526	0.41109	0.205545
ITGA6	0.191873	0.514673	0.20724	0.0533824	0.215544	0.606835	NA	0.396313	0.68998	0.823655	0.411055	0.205528
MIB2	0.124207	0.503923	0.304009	0.230059	0.385583	0.311999	NA	0.195567	0.648005	0.995022	0.41093	0.205465
DOCK9	0.0939992	0.57754	0.28487	0.368468	0.426573	0.149062	NA	0.494318	0.621698	0.678087	0.410513	0.205256
HLA-DPA1	0.344477	0.366344	0.433044	0.515647	0.0617119	0.194564	NA	0.37933	0.634954	0.764543	0.410513	0.205256
UST	0.0962165	0.342798	0.645543	0.588735	0.0395239	0.113318	NA	0.411109	0.669461	0.786672	0.410375	0.205188
CCNG2	0.0187219	0.611969	0.0667224	0.368294	0.331237	0.788865	NA	0.359966	0.549934	0.597526	0.410359	0.20518
ZNF423	0.101504	0.409276	0.309518	0.595726	0.229811	0.0905217	NA	0.549057	0.582657	0.825076	0.41035	0.205175
GPAA1	0.113553	0.494903	0.0590974	0.493403	0.0562691	0.464265	NA	0.522811	0.541912	0.945816	0.410226	0.205113
TPCN2	0.0145071	0.539699	0.474463	0.62567	0.487906	0.0702217	NA	0.310813	0.70496	0.462187	0.410047	0.205024
STAT4	0.0303457	0.537716	0.358548	0.239985	0.0657651	0.427809	NA	0.598856	0.622877	0.8067	0.409845	0.204922
FTO	0.175178	0.544027	0.392157	0.185118	0.498607	0.00973398	NA	0.337265	0.558108	0.988132	0.409814	0.204907
UBLCP1	0.0121245	0.579284	0.121139	0.512	0.0463625	0.449171	NA	0.42519	0.60577	0.936016	0.409673	0.204836
SLC44A1	0.352923	0.709075	0.36549	0.040828	0.578045	0.324701	NA	0.378844	0.632858	0.302636	0.409489	0.204744
RAB8B	0.126137	0.695589	0.0660974	0.518029	0.136379	0.250389	NA	0.349636	0.63743	0.904122	0.409312	0.204656
EML4	0.00256474	0.59379	0.178386	0.579011	0.0347076	0.442586	NA	0.52304	0.642608	0.682911	0.408845	0.204422
MMD	0.41543	0.523077	0.136051	0.524941	0.205622	0.00289601	NA	0.511155	0.536904	0.822994	0.408786	0.204393
AGTR1	0.292498	0.436214	0.0547841	0.286029	0.497747	8.04111e-15	NA	0.521205	0.661598	0.927372	0.408605	0.204303
SREBF1	0.394675	0.106672	0.143207	0.44543	0.100227	0.45352	NA	0.504089	0.531564	0.997437	0.408536	0.204268
TSPAN13	0.0485085	0.351891	0.0367382	0.0401471	0.233597	0.866783	NA	0.480569	0.658419	0.959922	0.408508	0.204254
SPRYD3	0.0209151	0.361896	0.298781	0.645882	0.0156772	0.319835	NA	0.37012	0.643802	0.999317	0.40847	0.204235
OCIAD1	0.0258395	0.626847	0.451061	0.0334118	0.21334	0.588681	NA	0.215667	0.521464	0.999782	0.408455	0.204227
C1GALT1	0.0147192	0.526035	0.0485846	0.501706	0.00490345	0.632889	NA	0.414911	0.555464	0.974022	0.408137	0.204069
FOSL2	0.443906	0.588322	0.0502224	0.342876	0.353859	0.698039	NA	0.255537	0.571218	0.368975	0.408106	0.204053
SLC12A9	0.139677	0.445622	0.160534	0.480312	0.351043	0.599707	NA	0.314129	0.541502	0.638992	0.407946	0.203973
CAND1	0.0914473	0.689195	0.0873638	0.358118	0.0960381	0.660567	NA	0.403048	0.554719	0.730663	0.407906	0.203953
KCMF1	0.0739714	0.337066	0.515846	0.529789	0.328283	0.297427	NA	0.430421	0.58204	0.573485	0.407592	0.203796
RASSF1	0.0334305	0.580017	0.0971463	0.499624	0.361712	0.479635	NA	0.478963	0.452692	0.684562	0.407531	0.203766
CMTM7	0.103479	0.485976	0.333241	0.589909	0.347889	0.365935	NA	0.166411	0.625578	0.64762	0.407338	0.203669
LRP1	0.226431	0.382895	0.727625	0.185997	0.108277	0.550476	NA	0.391163	0.533701	0.558151	0.407191	0.203595
NOTCH1	0.12319	0.564653	0.513747	0.605079	0.00597706	0.443873	NA	0.170824	0.628181	0.607985	0.407057	0.203528
FSTL3	0.574213	0.0871469	0.243351	0.696912	0.248469	0.302461	NA	0.254749	0.632699	0.622428	0.406936	0.203468
FBXO21	0.0177802	0.450095	0.444013	0.426831	0.0208228	0.403412	NA	0.370451	0.533457	0.991877	0.406527	0.203263
SSBP2	0.001088	0.46132	0.19051	0.698019	0.246567	0.668333	NA	0.336042	0.654675	0.401463	0.406446	0.203223
ZNF621	0.0799274	0.639322	0.272668	0.570975	0.265842	0.0856471	NA	0.217936	0.539158	0.985885	0.406374	0.203187
MBNL1	0.0763835	0.649277	0.0652224	0.344235	0.246169	0.742649	NA	0.283646	0.680109	0.569521	0.406357	0.203178
MAEA	0.043378	0.505073	0.163098	0.601195	0.183975	0.0619178	NA	0.513424	0.632043	0.949613	0.405969	0.202984
MATR3	0.0422566	0.50161	0.466702	0.314412	0.00494988	0.666539	NA	0.18447	0.612481	0.855983	0.405489	0.202745
WDR19	0.239347	0.534983	0.0403636	0.513135	0.508795	0.450469	NA	0.365655	0.499123	0.495786	0.405295	0.202648
BANP	0.0199968	0.348279	0.521305	0.544015	0.0155564	0.109526	NA	0.508834	0.620755	0.958672	0.405215	0.202608
CDC42BPB	0.0875729	0.573369	0.350208	0.413088	0.304651	0.105814	NA	0.455112	0.683551	0.666296	0.404407	0.202203
SMAD7	0.0182869	0.510169	0.697066	0.309382	0.213817	0.206128	NA	0.499395	0.618545	0.566278	0.404341	0.20217
CCNT1	0.00282317	0.586043	0.123355	0.0631176	0.47295	0.394628	NA	0.416444	0.693972	0.884669	0.404222	0.202111
TLE1	0.0819546	0.538408	0.243686	0.734071	0.107518	0.140164	NA	0.221252	0.636586	0.933072	0.404079	0.20204
JAZF1	0.170431	0.487765	0.3862	0.506481	0.201239	0.150785	NA	0.207835	0.699043	0.826127	0.40399	0.201995
DYNC1H1	0.149601	0.726235	0.544613	0.604881	0.0830235	0.227555	NA	0.336985	0.680274	0.282589	0.403973	0.201986
CLIC1	0.0205029	0.279543	0.354288	0.0229412	0.0323546	0.0426634	0.29684	0.279668	0.535933	0.154356	0.201909	0.201909
PDGFRA	0.621138	0.623247	0.483794	0.572452	0.250227	0.0814765	NA	0.286682	0.62329	0.0902094	0.403613	0.201806
ADORA2B	0.627125	0.458076	0.217766	0.00636912	0.234854	0.283054	NA	0.175746	0.674552	0.952958	0.403389	0.201694
FBLN1	0.461593	0.53864	0.187997	0.650247	0.316383	8.04111e-15	NA	0.467638	0.522094	0.484837	0.40327	0.201635
FBN1	0.329443	0.702418	0.114614	0.106971	0.305307	0.261647	NA	0.389859	0.607999	0.810343	0.403178	0.201589
TUBB3	0.659805	0.425949	0.102865	0.0529412	0.405202	0.0974133	NA	0.416952	0.502191	0.96506	0.403153	0.201577
ARHGAP21	0.233126	0.558076	0.404852	0.0945	0.316442	0.376237	NA	0.339534	0.50447	0.801105	0.403149	0.201575
RFWD3	0.572119	0.508641	0.0578474	0.227926	0.196795	0.320187	NA	0.273648	0.502733	0.968355	0.403139	0.20157
USP47	0.0883156	0.660882	0.324588	0.302204	0.362408	0.455211	NA	0.414704	0.565488	0.453499	0.403033	0.201517
SH3YL1	0.430923	0.381056	0.0578557	0.5175	0.0739739	0.759223	NA	0.348207	0.547358	0.510369	0.402941	0.20147
GNAS	0.386033	0.610876	0.361937	0.66061	0.43453	0.0731582	NA	0.269286	0.525902	0.303998	0.402925	0.201463
C1QB	0.652638	0.127904	0.110155	0.0880882	0.0940276	0.671644	NA	0.471949	0.546563	0.86314	0.402901	0.20145
CFDP1	0.13032	0.827919	0.323965	0.0161465	0.0372989	0.525946	NA	0.219314	0.564473	0.977731	0.402568	0.201284
EHBP1	0.0441679	0.550614	0.296714	0.386697	0.397156	0.447124	NA	0.304638	0.602074	0.593442	0.402514	0.201257
RRBP1	0.547957	0.595428	0.272916	0.0715478	0.283988	0.506261	NA	0.299488	0.60575	0.438786	0.402458	0.201229
TTLL4	0.0447751	0.50847	0.0346493	0.333029	0.243152	0.556662	NA	0.475647	0.648703	0.776433	0.402391	0.201196
SH3TC1	0.0105235	0.521085	0.619828	0.541412	0.334801	0.0974738	NA	0.283035	0.61931	0.593953	0.40238	0.20119
JTB	0.051381	0.376069	0.514902	0.5115	0.00118481	0.254853	NA	0.461898	0.546841	0.901313	0.402216	0.201108
PLEKHA7	0.00285702	0.498659	0.463658	0.372901	0.120372	0.283758	NA	0.3265	0.552384	0.998668	0.402195	0.201098
CLCN7	0.036512	0.479803	0.51671	0.596032	0.119997	0.4551	NA	0.119858	0.509904	0.779836	0.401528	0.200764
PGF	0.205185	0.613387	0.306716	0.563226	0.0240648	0.307482	NA	0.489728	0.52741	0.569241	0.400716	0.200358
STK10	0.0100849	0.562006	0.302634	0.7131	0.00161046	0.501912	NA	0.338311	0.641081	0.53445	0.400577	0.200288
FAM111A	0.313197	0.207332	0.032183	0.544029	0.0979311	0.661428	NA	0.251403	0.556352	0.939311	0.400352	0.200176
CCND2	0.336791	0.707709	0.520257	0.206559	0.174496	0.0570271	NA	0.252398	0.509585	0.836476	0.400144	0.200072
GH1	0.618396	0.513557	0.217589	0.0389706	0.206717	0.00183797	NA	0.466032	0.569685	0.967406	0.400021	0.200011
HCK	0.103807	0.556783	0.0563215	0.319529	0.136528	0.574883	NA	0.522428	0.591033	0.7382	0.399946	0.199973
MAFF	0.0714524	0.368961	0.671979	0.457315	0.0457494	0.0776601	NA	0.459909	0.541163	0.90468	0.399874	0.199937
GADD45A	0.356952	0.549186	0.0500974	0.530503	0.486671	0.439097	NA	0.419936	0.549818	0.211186	0.399272	0.199636
SEMA4A	0.0523618	0.370655	0.0851075	0.0625	0.467016	0.600544	NA	0.521257	0.54659	0.887121	0.399239	0.19962
TEAD3	0.152115	0.427981	0.332182	0.638675	0.0277901	0.445186	NA	0.486692	0.618838	0.461957	0.399046	0.199523
GBP4	0.528803	0.36621	0.0866331	0.477971	0.315361	0.0319164	NA	0.275689	0.585925	0.922636	0.399016	0.199508
ALDH1A3	0.228269	0.613396	0.160385	0.557254	0.184764	0.15023	NA	0.262345	0.606629	0.827488	0.398973	0.199487
HLA-DRA	0.153429	0.232549	0.340188	0.448882	0.135133	0.347839	NA	0.428587	0.552272	0.951777	0.398962	0.199481
PGS1	0.586482	0.590867	0.0987697	0.00906051	0.0824922	0.586625	NA	0.462945	0.523377	0.649742	0.398929	0.199464
TXNDC9	0.288924	0.545489	0.213376	0.0482516	0.0295231	0.607608	NA	0.379352	0.478522	0.998868	0.398879	0.19944
RAB2A	0.0607543	0.664422	0.50785	0.536294	0.0684308	0.278357	0.480705	NA	0.61354	0.377052	0.398601	0.1993
PTMS	0.0883755	0.512698	0.217593	0.597478	0.230952	0.4325	NA	0.439145	0.595284	0.470854	0.39832	0.19916
CCDC47	0.111952	0.430763	0.0767224	0.299706	0.3022	0.296771	NA	0.515414	0.63448	0.915974	0.39822	0.19911
ADAMTS19	0.388237	0.595514	0.0851491	0.499233	0.0251177	0.0193978	NA	0.469753	0.675171	0.821353	0.397658	0.198829
PIGF	0.541119	0.475055	0.0355253	0.01025	0.00770788	0.548044	NA	0.396468	0.567766	0.996666	0.397622	0.198811
PTEN	0.0320743	0.647977	0.0484724	0.752244	0.206099	0.0589632	NA	0.461898	0.584626	0.785221	0.397508	0.198754
RAB10	0.220799	0.379424	0.0611753	0.00960294	0.0509277	0.147819	0.203922	0.251123	0.578572	0.0838738	0.198724	0.198724
ATXN1	0.00821382	0.328806	0.298233	0.671557	0.0972299	0.413075	NA	0.341244	0.727984	0.690598	0.397438	0.198719
SF3B1	0.0145242	0.717502	0.0482224	0.260605	0.0096665	0.605204	NA	0.348921	0.721138	0.851069	0.397428	0.198714
HSD17B12	0.0542839	0.488371	0.162592	0.486618	0.342301	0.255118	NA	0.303695	0.546183	0.937441	0.3974	0.1987
PDE5A	0.511589	0.387917	0.110714	0.140265	0.412757	0.137805	NA	0.381113	0.62045	0.873649	0.397362	0.198681
PAPD5	0.0369627	0.516218	0.155597	0.580533	0.236591	0.563725	NA	0.257526	0.57331	0.654166	0.397181	0.19859
NUCB2	0.216588	0.235938	0.0343974	0.355412	0.0313602	0.757724	NA	0.49493	0.738585	0.707222	0.396906	0.198453
ZNF706	0.0900104	0.507476	0.151486	0.453118	0.0264603	0.526796	NA	0.240026	0.640676	0.93486	0.396768	0.198384
SLC45A4	0.345134	0.628496	0.693906	0.560839	0.0911539	0.0584619	NA	0.485366	0.69502	0.0124109	0.396754	0.198377
HIVEP1	0.000323539	0.503544	0.605619	0.00561912	0.272348	0.330926	NA	0.203193	0.756047	0.890744	0.396485	0.198242
PMAIP1	0.057022	0.693199	0.258056	0.16186	0.149112	0.798367	NA	0.423863	0.538727	0.486458	0.396296	0.198148
ARID1A	0.0709831	0.576746	0.686972	0.158427	0.0816581	0.289796	NA	0.434069	0.559983	0.707893	0.396281	0.19814
CRIP2	0.00508934	0.54397	0.480031	0.578989	0.138723	0.244631	NA	0.491158	0.46079	0.622568	0.396216	0.198108
RUFY3	0.010205	0.837832	0.120472	0.0538529	0.229077	0.504157	NA	0.330582	0.552723	0.926954	0.396206	0.198103
RAB3B	0.0200062	0.683209	0.163923	0.565816	0.570407	8.04111e-15	NA	0.433789	0.564468	0.563126	0.396083	0.198041
CRK	0.00192224	0.655732	0.0660553	0.569675	0.0568271	0.431936	NA	0.322138	0.459677	0.999452	0.395935	0.197967
CFLAR	0.081032	0.635238	0.638569	0.662315	0.0357594	0.439481	NA	0.201638	0.600748	0.268206	0.395887	0.197944
BIN3	0.137678	0.509124	0.560212	0.0535441	0.142126	0.36783	NA	0.304078	0.562125	0.92478	0.395722	0.197861
SLC16A5	0.0354184	0.588604	0.65329	0.0252941	0.470616	0.120703	NA	0.236711	0.572777	0.857314	0.395637	0.197818
BIN1	0.112369	0.455209	0.253234	0.438382	0.0809915	0.295206	NA	0.451362	0.553606	0.920342	0.395634	0.197817
ICMT	0.0368674	0.348581	0.374261	0.386147	0.344539	0.1099	NA	0.438865	0.593816	0.92762	0.395622	0.197811
SLC19A1	0.122889	0.391084	0.401564	0.354221	0.0380192	0.51686	NA	0.537452	0.563711	0.633387	0.395465	0.197733
SP6	0.0535958	0.396674	0.416289	0.580543	0.52222	0.000246212	NA	0.501333	0.614932	0.473176	0.395445	0.197723
TMEM173	0.161704	0.513243	0.147102	0.540626	0.134221	0.0844814	NA	0.435395	0.574273	0.966746	0.39531	0.197655
RUFY1	0.0267822	0.236677	0.214154	0.547412	0.0916321	0.465682	NA	0.424785	0.595445	0.954909	0.395275	0.197638
BRD8	0.07319	0.586917	0.0639485	0.160941	0.343577	0.334973	NA	0.485978	0.575279	0.931973	0.395197	0.197599
TCEA2	0.0281064	0.266763	0.501421	0.611424	0.275802	0.0107795	NA	0.29436	0.567101	0.999768	0.395058	0.197529
PFKFB4	0.589845	0.0678775	0.18734	0.272824	0.18734	0.327594	NA	0.320863	0.617101	0.984647	0.395048	0.197524
ARID5B	0.325371	0.410312	0.0446762	0.737732	0.103538	0.0860795	NA	0.403866	0.62008	0.823655	0.395035	0.197517
ARHGEF10	0.00372332	0.514627	0.434994	0.316471	0.406943	6.25e-05	NA	0.257526	0.713846	0.90549	0.394854	0.197427
AHSA2	0.0612672	0.490292	0.108053	0.562938	0.0194863	0.457346	NA	0.180388	0.678508	0.994881	0.394795	0.197398
SEC24D	0.046501	0.640109	0.20659	0.5441	0.0412172	0.0907283	NA	0.449424	0.573289	0.960458	0.394713	0.197356
MUC20	0.817581	0.505813	0.0954724	0.0204412	0.075783	0.264928	NA	0.312316	0.570314	0.889202	0.39465	0.197325
LHFPL2	0.0677454	0.470469	0.707303	0.577236	0.217551	0.0103409	NA	0.309663	0.635146	0.55639	0.394649	0.197325
FAAH	0.345451	0.470729	0.161347	0.492265	0.20847	0.230705	NA	0.477202	0.550298	0.615181	0.394628	0.197314
TLR5	0.247848	0.584719	0.0908345	0.322647	0.0573091	0.662641	NA	0.439197	0.587955	0.557701	0.394539	0.197269
CYP26B1	0.0696133	0.0743222	0.273626	0.49551	0.560532	0.0886166	NA	0.408456	0.591284	0.988119	0.394453	0.197227
NPAT	0.0747894	0.253725	0.0365496	0.563735	0.0441009	0.551499	NA	0.47715	0.627072	0.919613	0.394248	0.197124
IRAK2	0.08329	0.373404	0.504255	0.444412	0.0882686	0.126099	NA	0.417439	0.703405	0.80733	0.394211	0.197106
ARHGAP1	0.00230888	0.535643	0.0493474	0.330603	0.34623	0.332886	NA	0.400882	0.54817	0.99802	0.393788	0.196894
RARA	0.0212576	0.469059	0.618362	0.543833	0.018992	0.536842	NA	0.382108	0.688189	0.265213	0.393762	0.196881
BTF3	0.00647765	0.469882	0.152505	0.351647	0.043261	0.605555	NA	0.399887	0.539252	0.975258	0.393747	0.196874
DEPDC5	0.0178809	0.533874	0.636299	0.288485	0.0786357	0.0350151	NA	0.440803	0.529324	0.983343	0.39374	0.19687
ELF3	0.00195361	0.616315	0.394301	0.659	0.104198	0.239091	NA	0.43986	0.596413	0.48892	0.393339	0.19667
CD200	0.0117016	0.556548	0.0389724	0.367971	0.0382508	0.495004	NA	0.493044	0.56627	0.971938	0.3933	0.19665
BIN2	0.710008	0.592825	0.0792224	0.362618	0.193301	0.011628	0.325234	NA	0.657847	0.605423	0.393123	0.196561
TTYH1	0.244156	0.120655	0.0390024	0.603098	0.425206	0.0856905	NA	0.566018	0.631326	0.822904	0.393117	0.196559
ESRRG	0.100955	0.738701	0.670983	0.701954	0.17208	8.04111e-15	NA	0.491438	0.616752	0.0433181	0.392909	0.196454
EEFSEC	0.0197539	0.34926	0.573917	0.234061	0.000251377	0.288089	NA	0.446926	0.623078	1	0.392815	0.196407
ZDHHC20	0.175971	0.573476	0.103948	0.109265	0.137915	0.452058	NA	0.502483	0.52971	0.949394	0.392691	0.196346
ZNF408	0.133125	0.437124	0.0712624	0.250412	0.204232	0.55187	NA	0.472177	0.41847	0.995544	0.392691	0.196345
NQO2	0.0923798	0.441642	0.201118	0.598111	0.514815	0.246984	NA	0.459422	0.512121	0.464148	0.392305	0.196152
TFEB	0.228155	0.607122	0.291141	0.0310294	0.598803	0.371111	NA	0.477813	0.539735	0.38581	0.392302	0.196151
GRTP1	0.294536	0.568294	0.104712	0.430588	0.00483451	0.273906	NA	0.505363	0.683907	0.663274	0.392157	0.196079
RNF39	0.396021	0.0806461	0.627117	0.582136	0.255894	0.108275	NA	0.385144	0.610688	0.481644	0.391952	0.195976
LTBR	0.182915	0.431946	0.192241	0.152912	0.0168385	0.582995	NA	0.483605	0.550429	0.933098	0.391887	0.195943
TMC6	0.137581	0.0587283	0.551025	0.0463235	0.413345	0.329384	NA	0.346755	0.651958	0.991798	0.391878	0.195939
ZADH2	0.0540649	0.597729	0.161964	0.426707	0.11678	0.339219	NA	0.415957	0.716844	0.697234	0.391833	0.195917
SSH1	0.0539105	0.650536	0.298718	0.175088	0.10601	0.588701	NA	0.0682807	0.585452	0.999523	0.391802	0.195901
FZD1	0.644781	0.618104	0.0507092	0.0238235	0.0121823	0.163997	NA	0.45218	0.726131	0.834274	0.391798	0.195899
ATF3	0.400393	0.593924	0.456384	0.666007	0.242157	0.0447309	NA	0.456645	0.601336	0.0642265	0.391756	0.195878
SH3BP1	0.210743	0.280257	0.236981	0.263441	0.50166	0.393395	NA	0.530437	0.535984	0.572814	0.391746	0.195873
ADAM19	0.356459	0.324958	0.0957503	0.528738	0.0556664	0.370092	NA	0.383154	0.56474	0.845354	0.391657	0.195828
TLE3	0.313651	0.502944	0.469984	0.268941	0.0135344	0.61047	NA	0.492764	0.600972	0.249149	0.391379	0.195689
AP2A2	0.00305028	0.464369	0.32204	0.412003	0.25811	0.220786	NA	0.481564	0.597547	0.762331	0.391311	0.195656
VAMP2	0.0403007	0.583144	0.576196	0.0101912	0.0613282	0.206334	NA	0.49294	0.622484	0.928794	0.391302	0.195651
ANG	0.1675	0.26204	0.0888053	0.545412	0.139712	0.638109	NA	0.323339	0.565793	0.790616	0.391258	0.195629
TUSC1	0.0610137	0.466121	0.204958	0.310882	0.554892	0.0029053	NA	0.510109	0.494931	0.915137	0.391216	0.195608
PPP2R5C	0.139077	0.496385	0.101429	0.413353	0.299336	0.343231	NA	0.183092	0.548196	0.99589	0.39111	0.195555
THBS3	0.0497755	0.488164	0.180297	0.492643	0.215023	0.245277	NA	0.425448	0.527034	0.895688	0.391039	0.195519
ST3GAL6	0.00878199	0.605358	0.14067	0.220118	0.0439368	0.864382	NA	0.296681	0.55059	0.781227	0.390194	0.195097
MON1A	0.00255099	0.436301	0.465311	0.327045	0.11742	0.241531	NA	0.458428	0.527905	0.935155	0.390183	0.195091
THBS1	0.298447	0.786501	0.0539754	0.0176618	0.069928	0.448542	NA	0.403969	0.662195	0.768196	0.389935	0.194968
CRADD	0.0324799	0.237089	0.343609	0.700047	0.598171	0.0105804	NA	0.262603	0.716186	0.607294	0.389784	0.194892
LSR	0.418534	0.323607	0.060714	0.792249	0.00140654	0.271393	NA	0.498349	0.709627	0.43189	0.389752	0.194876
SP3	0.0132407	0.649681	0.264388	0.113503	0.144583	0.53296	NA	0.222298	0.575568	0.991543	0.389752	0.194876
MSI2	0.0562219	0.701839	0.388336	0.655862	0.239411	0.000394196	NA	0.436669	0.623759	0.404746	0.389693	0.194847
GADD45B	0.49008	0.363623	0.375513	0.106	0.0674964	0.511346	NA	0.133887	0.578646	0.880545	0.389682	0.194841
TSPAN9	0.302084	0.529878	0.238019	0.314059	0.230633	0.194806	NA	0.107207	0.652856	0.936345	0.389543	0.194771
HTRA1	0.0941966	0.591282	0.044811	0.6206	0.441376	0.00622733	NA	0.472767	0.82076	0.413614	0.389515	0.194757
PCM1	0.0025912	0.513783	0.0353771	0.0494268	0.513188	0.554046	NA	0.193142	0.651364	0.992459	0.389486	0.194743
NPHP3	0.0214879	0.68742	0.0358474	0.297353	0.314479	0.719018	NA	0.319227	0.500225	0.610297	0.389484	0.194742
TIMD4	0.352658	0.368953	0.0727224	0.544909	0.0785818	0.203649	NA	0.606241	0.630631	0.644958	0.389256	0.194628
MAN1A1	0.212394	0.678667	0.122036	0.655012	0.0657309	0.0136742	NA	0.40884	0.595322	0.747908	0.388843	0.194421
ULK1	0.079153	0.48651	0.242007	0.587626	0.0555147	0.301256	NA	0.313186	0.662545	0.771269	0.388785	0.194393
PTPN4	0.550699	0.534056	0.0683474	0.0351176	0.049922	0.636444	NA	0.258801	0.600832	0.764403	0.388736	0.194368
MAP4K3	0.116481	0.550885	0.372244	0.00726471	0.169249	0.777874	NA	0.459806	0.668742	0.375621	0.388685	0.194343
ICK	0.408744	0.564744	0.151407	0.334706	0.00762621	0.52423	NA	0.495136	0.548793	0.462497	0.388654	0.194327
DHX15	0.0188802	0.552639	0.117199	0.427745	0.0612194	0.50355	NA	0.252501	0.577706	0.986332	0.388641	0.194321
EXOC6	0.54775	0.47285	0.225346	0.330239	0.1321	0.031485	NA	0.402157	0.538648	0.817189	0.388641	0.19432
PKP1	0.597997	0.506902	0.0457544	0.434672	0.0919624	8.04111e-15	NA	0.289946	0.531257	0.998491	0.388554	0.194277
BUB3	0.0129331	0.577579	0.284157	0.529466	0.397825	0.65591	NA	0.0395079	0.588428	0.410902	0.388523	0.194262
BCAR1	0.0105573	0.61476	0.250701	0.582361	0.0944583	0.491934	NA	0.483325	0.544798	0.423633	0.388503	0.194252
CTTN	0.0401168	0.560431	0.310233	0.480561	0.0718854	0.569052	NA	0.153988	0.594136	0.71569	0.388455	0.194227
PRR5	0.629219	0.181244	0.306899	0.276412	0.00352504	0.0405017	NA	0.522811	0.540983	0.986758	0.387595	0.193797
IL1RAP	0.195106	0.42905	0.21344	0.120441	0.136697	0.502062	NA	0.308595	0.638719	0.94402	0.38757	0.193785
UBE2Q2	0.0225183	0.231728	0.607551	0.0380882	0.273077	0.728596	NA	0.233012	0.59893	0.754084	0.387509	0.193755
ANXA2	0.175643	0.141904	0.306158	0.175	0.0376423	0.0350264	0.395277	0.101467	0.544729	0.0243214	0.193717	0.193717
MAP3K11	0.0514504	0.145578	0.225919	0.69324	0.580713	0.587413	NA	0.398944	0.526189	0.275152	0.387178	0.193589
ATP6V0A1	0.160858	0.041085	0.0873474	0.814527	0.435252	0.00498791	NA	0.33599	0.708412	0.893746	0.386912	0.193456
GRAMD1A	0.556367	0.636777	0.0714724	0.0730441	0.0377788	0.649204	NA	0.2387	0.538831	0.679218	0.386821	0.193411
SERPING1	0.59285	0.586909	0.13064	0.0471975	0.518411	0.131906	NA	0.320428	0.538692	0.61402	0.386784	0.193392
AXL	0.0467123	0.571996	0.0492585	0.550118	0.0285343	0.36535	NA	0.417719	0.614213	0.836326	0.386692	0.193346
ALPL	0.071099	0.394069	0.165107	0.259029	0.131347	0.658616	NA	0.233933	0.581173	0.985712	0.386676	0.193338
DARS	0.10492	0.594543	0.223856	0.604119	0.0590176	0.577877	NA	0.289386	0.588974	0.436534	0.386581	0.19329
FXR2	0.019844	0.22621	0.510504	0.0105441	0.213617	0.412589	NA	0.50039	0.624908	0.960101	0.386523	0.193261
STIM1	0.519883	0.236208	0.067841	0.415672	0.285657	0.384982	NA	0.501664	0.552782	0.51127	0.386218	0.193109
SIGIRR	0.0759978	0.419532	0.468524	0.261838	0.449896	0.0714187	NA	0.459246	0.550201	0.71634	0.385888	0.192944
API5	0.00455372	0.561663	0.0358487	0.494185	0.0331249	0.400495	NA	0.438276	0.542689	0.961562	0.385822	0.192911
FKBP5	0.890338	0.586039	0.293598	0.0238529	0.0791239	0.156841	NA	0.286174	0.613455	0.542778	0.3858	0.1929
AUH	0.123653	0.322593	0.315154	0.277441	0.0271406	0.36289	NA	0.420983	0.789666	0.831922	0.385716	0.192858
IQSEC1	0.0339297	0.453719	0.320274	0.460701	0.40159	0.552591	NA	0.0462425	0.619319	0.581962	0.385592	0.192796
ATAD1	0.018093	0.594289	0.0359224	0.011	0.107576	0.784984	NA	0.46654	0.451396	0.999958	0.385529	0.192764
SESTD1	0.222775	0.65523	0.0513474	0.140147	0.608755	0.00547158	NA	0.273441	0.690353	0.821343	0.385429	0.192715
RAB11FIP4	0.0376448	0.532435	0.222041	0.600255	0.0842903	0.102846	NA	0.432359	0.616577	0.840159	0.385401	0.1927
DSC2	0.265997	0.680533	0.0457544	0.535404	0.28957	0.112335	NA	0.272115	0.568652	0.697734	0.385344	0.192672
YWHAE	0.304588	0.556216	0.195795	0.335618	0.0864179	0.14292	NA	0.492049	0.537638	0.815628	0.385208	0.192604
TMEM108	0.565702	0.481073	0.214628	0.156118	0.031861	0.394214	NA	0.425448	0.546791	0.650953	0.385199	0.192599
NANS	0.289943	0.260262	0.0554724	0.568197	0.120986	0.629949	NA	0.0994262	0.586861	0.855323	0.385158	0.192579
MICAL1	0.00737613	0.457449	0.374088	0.1875	0.0814602	0.407391	NA	0.371498	0.657862	0.921721	0.385149	0.192575
MAPK8IP3	0.111317	0.514495	0.283745	0.129338	0.213412	0.204613	NA	0.375322	0.70423	0.929797	0.385141	0.192571
HS1BP3	0.119189	0.5251	0.199868	0.0438971	0.260287	0.534308	NA	0.457153	0.533465	0.792457	0.385081	0.19254
MRPS9	0.372206	0.379555	0.237143	0.621594	0.440459	0.387715	NA	0.148963	0.594698	0.283199	0.385059	0.19253
FBN2	0.0285089	0.664514	0.273031	0.629134	0.0590037	0.0704747	NA	0.422081	0.595123	0.723206	0.385009	0.192504
TNKS1BP1	0.121936	0.574281	0.173885	0.259721	0.267572	0.00524184	NA	0.507124	0.576316	0.97899	0.385007	0.192504
ACOT7	0.553227	0.408302	0.518862	0.203803	0.0304519	0.538937	NA	0.347698	0.551404	0.311834	0.384947	0.192473
ETS2	0.64875	0.187296	0.497019	0.283853	0.29479	0.508377	NA	0.375528	0.497212	0.171061	0.384876	0.192438
LDLRAP1	0.0163654	0.413043	0.274052	0.57674	0.0428364	0.204091	NA	0.482662	0.600506	0.85252	0.384757	0.192379
RASSF4	0.195948	0.627798	0.383712	0.396299	0.259524	0.00693182	NA	0.371063	0.56371	0.651283	0.38403	0.192015
CD47	0.543816	0.729053	0.0682611	0.386634	0.0367735	0.550943	NA	0.309052	0.584858	0.245266	0.383851	0.191925
KBTBD7	0.0380201	0.63529	0.141564	0.524324	0.0154029	0.240859	NA	0.513829	0.454576	0.890364	0.383803	0.191902
APP	0.081748	0.585977	0.291665	0.0363235	0.270097	0.542492	NA	0.389889	0.530971	0.724678	0.38376	0.19188
DENND2D	0.0840304	0.522282	0.48132	0.020828	0.421044	0.327229	NA	0.504627	0.675482	0.416937	0.383753	0.191877
NOX4	0.721034	0.521435	0.0729781	0.523551	0.140539	9.5526e-06	NA	0.458066	0.55774	0.458053	0.383712	0.191856
HSDL1	0.0106193	0.4097	0.612864	0.496471	0.0824152	0.541809	NA	0.141948	0.533986	0.622558	0.383597	0.191798
HIST1H2BE	0.00854441	0.420584	0.365747	0.521779	0.0591797	0.534396	NA	0.438379	0.458843	0.644217	0.383519	0.191759
TMEM55A	0.391243	0.446881	0.105637	0.0125147	0.0507541	0.662293	NA	0.280176	0.514117	0.987504	0.383458	0.191729
FNBP4	0.108029	0.562824	0.0568056	0.257882	0.0836943	0.712024	NA	0.284538	0.56965	0.814397	0.383316	0.191658
RSRC1	0.160682	0.565901	0.208381	0.0147941	0.296387	0.332561	NA	0.4232	0.495634	0.952187	0.383303	0.191652
ZNF226	0.00731399	0.531084	0.217696	0.182038	0.0444309	0.647675	NA	0.387185	0.489156	0.942142	0.383191	0.191596
BBS2	0.0453782	0.218303	0.334216	0.598883	0.297071	0.57798	NA	0.295406	0.497721	0.582933	0.383099	0.191549
EXT1	0.06491	0.585662	0.295905	0.649903	0.429417	0.640241	NA	0.0455794	0.557115	0.178807	0.38306	0.19153
SMYD2	0.164382	0.147595	0.11918	0.769346	0.298994	0.574196	NA	0.503551	0.616022	0.253613	0.382987	0.191493
MRPS28	0.0246293	0.19582	0.118029	0.589087	0.0199174	0.580321	NA	0.403535	0.553085	0.96023	0.382739	0.19137
PRKCZ	0.0357179	0.208776	0.315605	0.595021	0.141348	0.207597	NA	0.473658	0.581871	0.885049	0.382738	0.191369
SEMA6B	0.127207	0.463065	0.615492	0.197869	0.194068	0.416548	NA	0.0813667	0.681478	0.667517	0.382735	0.191367
ZNF329	0.179113	0.546382	0.310296	0.579459	0.135488	0.196142	NA	0.4143	0.459905	0.622918	0.382667	0.191333
TREML2	0.153789	0.315396	0.202851	0.0335294	0.0735483	0.611065	NA	0.552394	0.609475	0.890884	0.382548	0.191274
REV1	0.0676814	0.500389	0.0331224	0.154985	0.303048	0.566177	NA	0.261122	0.557313	0.999057	0.382544	0.191272
TBK1	0.0338195	0.415288	0.0484724	0.131325	0.365215	0.548452	NA	0.497966	0.649279	0.751712	0.382392	0.191196
TRPM4	0.112615	0.496487	0.295351	0.55164	0.394863	0.0373274	NA	0.320687	0.554452	0.677406	0.382314	0.191157
OLFM4	NA	0.0885716	0.0590967	0.613118	0.33142	0.0314994	0.341924	0.480238	0.591428	0.902685	0.38222	0.19111
NAP1L4	0.123409	0.599385	0.0619269	0.232412	0.00794076	0.310105	NA	0.45649	0.680412	0.967644	0.382191	0.191096
MMRN2	0.589644	0.691287	0.179575	0.0276471	0.0103653	8.04111e-15	NA	0.386138	0.57079	0.983748	0.382133	0.191066
EIF2B2	0.00115004	0.300765	0.702145	0.595183	0.644863	0.00131802	NA	0.482051	0.624844	0.086346	0.382074	0.191037
RIOK2	0.14909	0.538505	0.0376349	0.245735	0.0343747	0.626362	NA	0.3328	0.543377	0.929671	0.38195	0.190975
BAD	0.169391	0.582536	0.315561	0.0422941	0.0314109	0.225465	NA	0.519164	0.563666	0.987411	0.381878	0.190939
ACSS1	0.414807	0.671613	0.119529	0.0329412	0.326062	0.423715	NA	0.478528	0.545103	0.423963	0.381807	0.190903
COG6	0.0175428	0.463733	0.60393	0.0161618	0.321406	0.41925	NA	0.257091	0.567387	0.769347	0.381761	0.19088
PPP3CC	0.175261	0.450311	0.049528	0.229029	0.115162	0.602874	NA	0.364711	0.517995	0.929662	0.381615	0.190807
BRD7	0.100892	0.602444	0.0811943	0.01275	0.114465	0.572793	NA	0.41458	0.548354	0.986627	0.381567	0.190783
SF3B4	0.0198245	0.539464	0.420883	0.0354853	0.0674982	0.352665	NA	0.515134	0.627265	0.854952	0.381463	0.190732
PBX1	0.0163354	0.146035	0.654685	0.759324	0.622633	0.22994	NA	0.224111	0.603583	0.176025	0.381408	0.190704
KLF6	0.159718	0.673418	0.585746	0.583912	0.168167	0.149882	NA	0.264209	0.614451	0.232725	0.381359	0.190679
MRPS35	0.0300626	0.333003	0.0379512	0.510179	0.32269	0.557066	NA	0.443736	0.47126	0.726249	0.381355	0.190678
MXD3	0.356324	0.0481005	0.252798	0.548882	0.00757242	0.552231	NA	0.529008	0.666077	0.469323	0.381146	0.190573
SIRT2	0.0901811	0.480586	0.184561	0.535162	0.0194319	0.544909	NA	0.517735	0.596858	0.460886	0.381145	0.190573
STC1	0.318207	0.493441	0.583227	0.600161	0.324873	8.04111e-15	NA	0.439189	0.568824	0.101259	0.38102	0.19051
TFPT	0.118732	0.445427	0.0827224	0.535806	0.630454	0.00507576	NA	0.48835	0.569169	0.552296	0.380892	0.190446
ZMYND15	0.147258	0.230315	0.156727	0.0309554	0.361555	0.476183	NA	0.486464	0.646519	0.890934	0.380768	0.190384
GPAM	0.230077	0.487833	0.375756	0.507588	0.56492	0.340965	NA	0.340197	0.553686	0.0244015	0.380603	0.190301
PSMA4	0.306575	0.0469648	0.0378164	0.494638	0.0129553	0.641833	NA	0.450802	0.556687	0.877152	0.380603	0.190301
SYNCRIP	0.0229626	0.702957	0.0578838	0.337235	0.273536	0.389481	NA	0.481564	0.571858	0.587167	0.380516	0.190258
MAGEF1	0.0019131	0.425248	0.256638	0.554455	0.189594	0.467868	NA	0.48261	0.613036	0.43228	0.380405	0.190202
SLC6A4	0.138856	0.539384	0.07712	0.561529	0.150296	0.000852273	NA	0.506741	0.5649	0.882867	0.380283	0.190141
LYPD5	0.0862579	0.567989	0.320451	0.543018	0.0604047	0.463029	NA	0.471897	0.556374	0.35277	0.380243	0.190122
ACTR2	0.00834126	0.765708	0.122978	0.390662	0.250737	0.286049	NA	0.318771	0.570676	0.707813	0.380193	0.190096
SLC1A3	0.239122	0.498504	0.19802	0.279706	0.0691421	0.488889	NA	0.115828	0.55494	0.977143	0.380144	0.190072
ATP1B1	0.0032777	0.647372	0.152107	0.590239	0.0361484	0.318829	NA	0.263111	0.582642	0.827438	0.380129	0.190065
SND1	0.007331	0.403772	0.353338	0.428912	0.200331	0.201323	NA	0.458531	0.695183	0.672041	0.380085	0.190042
KLF9	0.725535	0.630197	0.148483	0.551343	0.312589	0.0570512	NA	0.370835	0.530495	0.0933421	0.379985	0.189993
PLEKHB2	0.00228855	0.559208	0.434575	0.486529	0.240159	0.0733036	NA	0.367747	0.561278	0.69323	0.379813	0.189907
NUMA1	0.488401	0.664621	0.283422	0.182074	0.0816153	0.00419589	NA	0.487584	0.685897	0.540305	0.37979	0.189895
UBE2G2	7.98542e-05	0.626628	0.347221	0.204975	0.175092	0.37691	NA	0.181818	0.502658	0.999095	0.379386	0.189693
SNAI2	0.408904	0.335778	0.414779	0.630859	0.11774	0.183539	NA	0.4031	0.587468	0.332032	0.379355	0.189678
WBP4	0.051932	0.582569	0.148097	0.20075	0.623475	0.45237	NA	0.244005	0.619793	0.490121	0.379235	0.189617
PEG10	0.0129895	0.956333	0.309484	0.311255	0.342001	0.182755	NA	0.540384	0.528076	0.229832	0.379234	0.189617
BIRC2	0.0339278	0.329689	0.248652	0.399927	0.0617515	0.601054	NA	0.283263	0.508556	0.945223	0.379116	0.189558
TFDP1	0.531839	0.467404	0.639596	0.110706	0.394567	0.248621	NA	0.126644	0.562306	0.32993	0.379068	0.189534
GRK6	0.0813621	0.445029	0.342441	0.160176	0.0400575	0.564242	NA	0.469856	0.571249	0.737099	0.379057	0.189528
TICAM1	0.188914	0.477724	0.0363474	0.156206	0.168555	0.542312	NA	0.35405	0.608665	0.878603	0.379042	0.189521
ZNF274	0.227164	0.67329	0.10155	0.5758	0.567351	0.312061	NA	0.135928	0.573042	0.243855	0.378893	0.189447
ZNHIT3	0.0840913	0.140804	0.118239	0.59445	0.00110501	0.648155	NA	0.316781	0.532647	0.973743	0.378891	0.189445
HLF	0.193136	0.557902	0.0312849	0.476371	0.0648094	6.28779e-07	NA	0.529723	0.561667	0.994672	0.378841	0.18942
RNASE4	0.451554	0.464681	0.0716304	0.0804118	0.188465	0.209915	NA	0.374533	0.658239	0.908526	0.378662	0.189331
PRELP	0.146332	0.335201	0.34176	0.532064	0.313374	0.0694682	NA	0.417387	0.580834	0.671411	0.378648	0.189324
CD300LG	0.217437	0.453966	0.237379	0.275618	0.016024	0.207515	NA	0.451775	0.578235	0.969508	0.378606	0.189303
ABT1	0.084163	0.324944	0.136387	0.615995	0.118903	0.407938	NA	0.4608	0.584864	0.672702	0.378522	0.189261
SLC26A2	0.248658	0.705414	0.167476	0.227956	0.557389	0.292534	NA	0.492837	0.513497	0.200466	0.37847	0.189235
EMP1	0.0272945	0.483891	0.0743474	0.604826	0.071472	0.222192	NA	0.402312	0.551201	0.968215	0.378417	0.189208
FAM50B	0.578533	0.352257	0.18861	0.252634	0.127997	0.448724	NA	0.298339	0.530249	0.627792	0.378348	0.189174
LPL	0.505073	0.594501	0.0713474	0.249204	0.0718972	0.39878	NA	0.376161	0.583441	0.554428	0.378315	0.189157
ITPKB	0.00386815	0.603418	0.623592	0.585578	0.268366	0.0221348	NA	0.134322	0.690993	0.471225	0.378166	0.189083
TNRC6B	0.0317678	0.739189	0.0673474	0.478265	0.0969582	0.093704	NA	0.353998	0.660075	0.881686	0.37811	0.189055
C2	0.186579	0.310694	0.725368	0.180882	0.0301497	0.140519	NA	0.413305	0.629327	0.785822	0.378072	0.189036
CDH15	0.0347978	0.522982	0.584474	0.0295588	0.109274	0.0860193	NA	0.505518	0.532535	0.9944	0.377729	0.188864
CHMP4B	0.390201	0.664637	0.0494814	0.00581471	0.0485019	0.36087	NA	0.315507	0.60632	0.956894	0.377581	0.18879
PTPN6	0.00108128	0.565093	0.562636	0.0894412	0.358963	0.24455	NA	0.492661	0.622162	0.461576	0.377574	0.188787
IRX2	0.227668	0.542586	0.44017	0.560421	0.111682	8.04111e-15	NA	0.254055	0.586309	0.674874	0.377529	0.188765
CASP1	0.514964	0.447465	0.0822224	0.383676	0.356471	0.456924	NA	0.413585	0.588478	0.153705	0.377499	0.188749
RARRES3	0.166188	0.140012	0.526162	0.479	0.667911	0.157134	NA	0.2235	0.570988	0.465209	0.377345	0.188672
CANT1	0.00857493	0.522223	0.390205	0.0690441	0.040818	0.549627	NA	0.491334	0.584167	0.739261	0.377251	0.188625
TMEM18	0.0175648	0.367348	0.269005	0.652498	0.0513164	0.238318	NA	0.357874	0.611891	0.828029	0.377094	0.188547
SKI	0.0153683	0.603505	0.484293	0.0989204	0.251242	0.256104	NA	0.264209	0.57062	0.848737	0.377	0.1885
PSMC5	0.31364	0.242457	0.486742	0.387206	0.192067	0.0466831	NA	0.260945	0.648859	0.812405	0.376778	0.188389
TSC22D4	0.295387	0.603791	0.175982	0.280294	0.512302	0.362424	NA	0.507736	0.593501	0.059082	0.376722	0.188361
COL6A3	0.142248	0.609616	0.690636	0.0273529	0.0774048	0.161628	NA	0.363002	0.58916	0.729452	0.376722	0.188361
NDUFS4	0.00100292	0.346163	0.67107	0.127691	0.211659	0.47618	NA	0.327774	0.553443	0.675054	0.376671	0.188335
PDLIM5	0.0534961	0.6622	0.266845	0.116735	0.0545464	0.251045	NA	0.41833	0.584927	0.981047	0.376575	0.188287
ETS1	0.154567	0.586089	0.320532	0.284688	0.162528	0.504841	NA	0.439808	0.654214	0.281838	0.376567	0.188284
SLC9A1	0.0036126	0.481544	0.561125	0.0272059	0.00973801	0.543449	NA	0.444222	0.633135	0.684512	0.376505	0.188252
RRAS2	0.213381	0.390686	0.388385	0.0179412	0.484953	0.68593	NA	0.506026	0.546414	0.154636	0.376483	0.188242
PANX1	0.427868	0.442657	0.451632	0.288265	0.0262602	0.414139	NA	0.383839	0.648916	0.303457	0.376337	0.188169
ADRB1	0.00583336	0.600947	0.145849	0.392706	0.115138	0.117235	NA	0.515642	0.526225	0.967198	0.376308	0.188154
CACNA2D3	0.0246328	0.503395	0.7184	0.368588	0.0825546	0.33548	NA	0.422154	0.66522	0.265714	0.376238	0.188119
ATF6	0.113213	0.477727	0.0527625	0.345162	0.0303806	0.651732	NA	0.418433	0.57948	0.716611	0.376167	0.188083
SPTLC3	0.101171	0.722759	0.0345416	0.0456051	0.491344	0.000115909	NA	0.495851	0.573996	0.919803	0.376132	0.188066
TM9SF1	0.158684	0.616421	0.128411	0.1125	0.0130056	0.505608	NA	0.485366	0.433294	0.931705	0.376111	0.188055
PITPNM2	0.00600557	0.581037	0.350593	0.135721	0.0708693	0.351471	NA	0.475368	0.668491	0.745196	0.376083	0.188042
MYO1C	0.00807557	0.628425	0.243288	0.482659	0.0475742	0.00917688	NA	0.442689	0.522773	0.999231	0.375988	0.187994
ZDHHC17	0.0360328	0.557464	0.235078	0.0326176	0.0145177	0.642456	NA	0.262396	0.604942	0.997488	0.375888	0.187944
TNFAIP8	0.0106323	0.534259	0.142921	0.0152647	0.516555	0.784017	NA	0.371726	0.71712	0.289205	0.375744	0.187872
HOXA13	0.190681	0.586707	0.306343	0.533471	0.306781	8.04111e-15	NA	0.188655	0.55364	0.714449	0.375636	0.187818
VPS13C	0.178755	0.633291	0.0600401	0.0198248	0.335911	0.567332	NA	0.279108	0.531313	0.774792	0.375596	0.187798
CSF1R	0.585859	0.213499	0.549597	0.0457353	0.0939604	0.202019	NA	0.279719	0.646386	0.762081	0.375428	0.187714
PHF10	0.267336	0.520963	0.113892	0.0198529	0.226953	0.435244	NA	0.401928	0.543373	0.848547	0.375343	0.187672
PFN2	0.519844	0.542309	0.0369134	0.569645	0.128084	0.402912	NA	0.378129	0.631031	0.168919	0.37531	0.187655
DIRC2	0.186198	0.450196	0.085587	0.00958824	0.0819578	0.582771	NA	0.479015	0.517843	0.983833	0.375221	0.18761
PDCD2	0.143402	0.538294	0.418392	0.00600882	0.30895	0.608057	NA	0.446771	0.51579	0.391064	0.375192	0.187596
IGSF8	0.432826	0.436137	0.134114	0.363235	0.0862339	0.226336	NA	0.491158	0.507158	0.699385	0.375176	0.187588
IQGAP2	0.0305361	0.600899	0.0745308	0.253382	0.394156	0.470415	NA	0.491054	0.564469	0.496427	0.375097	0.187548
NCL	0.00447544	0.245261	0.359283	0.299882	0.147324	0.447635	NA	0.324231	0.562882	0.984341	0.375035	0.187517
WDFY1	0.0925915	0.713173	0.07881	0.0145147	0.168571	0.581702	NA	0.159013	0.651985	0.914467	0.374981	0.18749
RAB7A	0.264084	0.594352	0.233939	0.602935	0.0276613	0.105098	0.56795	NA	0.573538	0.404156	0.374857	0.187428
FBXO8	0.0761957	0.557929	0.0774256	0.314841	0.211747	0.624231	NA	0.412642	0.572411	0.526253	0.374853	0.187426
ARHGAP30	0.266311	0.580414	0.244182	0.0139118	0.492653	0.416711	NA	0.460955	0.556177	0.342331	0.37485	0.187425
FAM43A	0.485797	0.231312	0.0478834	0.369561	0.151619	0.523785	NA	0.207886	0.530867	0.824155	0.374763	0.187381
SPAG9	0.163827	0.64061	0.245741	0.446176	0.12998	0.260055	NA	0.0997577	0.63727	0.747948	0.374596	0.187298
MAP1LC3A	0.234102	0.341956	0.294546	0.652824	0.179201	0.296319	NA	0.214673	0.611421	0.546191	0.374581	0.187291
TAP1	0.241292	0.0788895	0.571301	0.572238	0.0261972	0.147236	NA	0.352775	0.614337	0.766515	0.374531	0.187266
TACC3	0.031762	0.28858	0.177561	0.330353	0.11307	0.46765	NA	0.502048	0.621522	0.837827	0.374486	0.187243
CPLX1	0.0956683	0.402865	0.313901	0.458647	0.0388923	0.447472	NA	0.461287	0.563642	0.587947	0.37448	0.18724
MYO1E	0.585773	0.314148	0.0596358	0.0747353	0.367154	0.0911048	NA	0.425345	0.634589	0.814977	0.374162	0.187081
MSRB3	0.0912637	0.46639	0.0861298	0.491706	0.189821	0.132514	NA	0.189827	0.719549	0.999884	0.37412	0.18706
RBM17	0.0418275	0.576024	0.20391	0.192366	0.554522	0.342511	NA	0.363893	0.570991	0.520048	0.37401	0.187005
PRG2	0.475316	0.0593588	0.248486	0.565506	0.394694	0.0984244	NA	0.0338196	0.629242	0.861028	0.373986	0.186993
ITGAV	0.00578776	0.423642	0.136676	0.125	0.15085	0.550658	NA	0.395805	0.69731	0.880004	0.37397	0.186985
MYH10	0.00455652	0.701068	0.370184	0.190985	0.00566387	0.0700422	NA	0.390449	0.653489	0.977397	0.37376	0.18688
PFKL	0.205205	0.358202	0.23539	0.635369	0.0237891	0.179223	NA	0.471006	0.574843	0.679658	0.373632	0.186816
FN1	0.572363	0.67331	0.145533	0.457723	0.104592	8.04111e-15	NA	0.292879	0.508749	0.607034	0.373576	0.186788
ZMYND8	0.56608	0.6956	0.321433	0.288824	0.333146	0.119388	NA	0.21174	0.521138	0.304508	0.37354	0.18677
PADI2	0.120085	0.248853	0.17831	0.352494	0.268854	0.607644	0.304857	NA	0.73663	0.543558	0.373476	0.186738
SLC33A1	0.0405383	0.499662	0.0811009	0.0544118	0.309364	0.511369	NA	0.336933	0.531697	0.995138	0.373357	0.186679
RASGRP1	0.382585	0.553355	0.115431	0.612472	0.0113003	0.593198	NA	0.486486	0.573536	0.0303267	0.373188	0.186594
IGF2BP3	0.0270908	0.856415	0.0386099	0.218103	0.14337	0.0286843	NA	0.512481	0.640275	0.892776	0.37309	0.186545
GLIPR1	0.446023	0.613787	0.0225344	0.0238235	0.0312178	0.638507	NA	0.32048	0.535765	0.724468	0.372956	0.186478
SNRK	0.153623	0.721498	0.0537059	0.0227941	0.273157	0.650764	NA	0.357594	0.617673	0.505795	0.372956	0.186478
MRPL1	0.0138359	0.519448	0.0496628	0.0198824	0.201716	0.73455	NA	0.410777	0.498334	0.908079	0.372921	0.18646
GREM2	0.257371	0.750027	0.122585	0.654888	0.215282	8.04111e-15	NA	0.504347	0.531123	0.320302	0.372881	0.18644
TMEM88	0.145412	0.542871	0.075404	0.0180735	0.0905725	0.677518	NA	0.480061	0.5698	0.754124	0.372648	0.186324
AKR1C3	0.0650873	0.408745	0.129402	0.705562	0.27175	0.281723	NA	0.18335	0.595314	0.712357	0.372588	0.186294
PLAC8	0.568417	0.0794147	0.0367349	0.0651471	0.72443	0.164994	NA	0.234441	0.754579	0.724347	0.372501	0.18625
BCL2L1	0.156766	0.482975	0.0715388	0.242045	0.258296	0.266709	NA	0.482051	0.424219	0.96755	0.372461	0.186231
TUSC3	0.215998	0.363276	0.0375099	0.279627	0.36069	0.240787	NA	0.492049	0.57538	0.786742	0.372451	0.186225
PIP5K1C	0.00657865	0.549245	0.291093	0.474118	0.321149	0.396451	NA	0.291987	0.657378	0.362809	0.372312	0.186156
WWC1	0.117756	0.559285	0.196323	0.282917	0.338144	8.04111e-15	NA	0.501996	0.58724	0.766995	0.372295	0.186148
MAFB	0.464647	0.564201	0.273439	0.515156	0.145219	0.200218	NA	0.336219	0.57542	0.275362	0.372209	0.186104
ANKRD46	0.326758	0.386281	0.0446762	0.0150294	0.0803892	0.88313	NA	0.402488	0.547168	0.663834	0.372195	0.186097
LIMK2	0.00514069	0.569197	0.129823	0.175029	0.128204	0.63102	NA	0.502711	0.561888	0.646329	0.372149	0.186075
MGRN1	0.10273	0.482943	0.39135	0.257059	0.0769107	0.26387	NA	0.536126	0.639935	0.596715	0.37196	0.18598
CYP19A1	0.389696	0.685482	0.294096	0.567918	0.0214972	0.304569	NA	0.508502	0.544484	0.0313876	0.371959	0.18598
DHRS3	0.630408	0.448503	0.424527	0.636685	0.158446	0.0151753	NA	0.107435	0.618962	0.30673	0.371875	0.185937
APBA3	0.125453	0.551636	0.0724724	0.0130732	0.20759	0.510809	NA	0.482765	0.517238	0.865742	0.371864	0.185932
SLC19A3	0.321078	0.647842	0.238465	0.532304	0.0038886	0.15033	NA	0.272653	0.582485	0.595884	0.371659	0.185829
RPS6KA2	0.348563	0.602355	0.67251	0.503	0.138326	0.134061	NA	0.119527	0.597016	0.228911	0.371586	0.185793
PCOLCE2	0.09407	0.494134	0.0623423	0.0266176	0.449673	0.374853	NA	0.346704	0.549982	0.945637	0.371557	0.185778
BRWD1	0.275574	0.608739	0.0426547	0.00724522	0.15867	0.58219	NA	0.237042	0.456789	0.972634	0.371282	0.185641
HECW2	0.461534	0.215779	0.112222	0.343912	0.108244	0.497357	NA	0.36956	0.61764	0.615231	0.371275	0.185638
PLEKHA1	0.00340861	0.608141	0.0807224	0.256118	0.0309388	0.586461	NA	0.485418	0.568836	0.721345	0.371265	0.185633
CEP192	0.0522663	0.0901867	0.0340428	0.195647	0.512572	0.647218	NA	0.269794	0.686072	0.8525	0.371144	0.185572
PURA	0.105672	0.627896	0.160346	0.50208	0.0252094	0.350812	NA	0.253547	0.581796	0.732925	0.371143	0.185571
ZNF529	0.10938	0.410371	0.0705974	0.298368	0.273937	0.557805	NA	0.286579	0.522117	0.810974	0.371125	0.185563
CDYL	0.0949561	0.280172	0.551287	0.616984	0.00832373	0.202164	NA	0.143938	0.577631	0.864631	0.371121	0.18556
RUVBL1	0.35022	0.419687	0.0917218	0.212426	0.211749	0.0453914	NA	0.451848	0.55597	0.999997	0.371001	0.185501
SLC7A2	0.48765	0.626045	0.261092	0.0191029	0.00731012	8.04111e-15	NA	0.512813	0.530996	0.893907	0.370991	0.185495
PHIP	0.198503	0.744701	0.0350806	0.171382	0.44876	0.581775	NA	0.328106	0.441137	0.388712	0.370906	0.185453
COL7A1	0.0889491	0.419427	0.0659524	0.299914	0.347289	0.14773	NA	0.39537	0.609026	0.964332	0.370888	0.185444
GABRB1	0.174189	0.742881	0.0513474	0.5255	0.472394	8.04111e-15	NA	0.348155	0.551752	0.471575	0.370866	0.185433
TSPAN3	0.0039912	0.49941	0.0350224	0.155353	0.0839577	0.607993	NA	0.410881	0.592623	0.948025	0.370806	0.185403
LANCL1	0.145825	0.595755	0.272314	0.613298	0.0850418	0.575672	NA	0.330375	0.443171	0.275472	0.370769	0.185385
CITED4	0.600544	0.498785	0.181588	0.0472059	0.211535	0.00458333	NA	0.501613	0.649896	0.640434	0.370687	0.185344
AHNAK	0.123126	0.606742	0.640603	0.409175	0.121669	0.0388286	NA	0.0940695	0.555874	0.744845	0.370548	0.185274
UBE2N	0.0165709	0.655992	0.289771	0.106618	0.0907551	0.551152	NA	0.18044	0.536782	0.906418	0.3705	0.18525
UBE2J1	0.588132	0.56143	0.0320349	0.332794	0.224172	0.119765	NA	0.349916	0.503008	0.622498	0.370417	0.185208
ADORA3	0.688151	0.149827	0.0805974	0.00832353	0.0844083	0.241467	NA	0.510668	0.585621	0.9842	0.370363	0.185181
HLA-F	0.288721	0.172243	0.404161	0.528759	0.106114	0.0860365	NA	0.216154	0.571329	0.959601	0.370347	0.185173
SLC23A2	0.335376	0.349302	0.046024	0.377475	0.151136	0.300469	NA	0.459143	0.564976	0.749039	0.370327	0.185163
CSHL1	0.246522	0.258777	0.341856	0.17142	0.363365	0.000973398	NA	0.426163	0.580152	0.943583	0.370313	0.185156
DAAM1	0.15859	0.617552	0.567513	0.0119108	0.0450369	0.111596	NA	0.245103	0.615175	0.960309	0.37031	0.185155
CALD1	0.0308412	0.829769	0.246827	0.570415	0.213367	0.143849	NA	0.387774	0.601832	0.308011	0.370298	0.185149
SSFA2	0.0054597	0.681535	0.11778	0.250471	0.0537736	0.299411	NA	0.425956	0.554831	0.943206	0.370269	0.185135
LASP1	0.0650996	0.485421	0.473358	0.240059	0.390425	0.421136	NA	0.244543	0.721389	0.288754	0.37002	0.18501
RB1CC1	0.168785	0.456234	0.0346224	0.202221	0.41662	0.52509	NA	0.163706	0.571768	0.791096	0.370016	0.185008
CBS	0.339116	0.41744	0.137611	0.154559	0.102122	0.62708	NA	0.358132	0.557838	0.63599	0.369988	0.184994
SH3PXD2A	0.0659464	0.402939	0.456729	0.485647	0.0512915	8.04111e-15	NA	0.361602	0.656819	0.848827	0.369978	0.184989
PLEKHF2	0.0022906	0.590497	0.0729724	0.293764	0.0148903	0.646528	NA	0.45019	0.538562	0.719904	0.369955	0.184978
PON2	0.203418	0.546416	0.0894716	0.541763	0.043598	0.235274	NA	0.243062	0.59654	0.82976	0.369923	0.184961
SPON1	0.00577756	0.400297	0.599791	0.547222	0.179184	8.04111e-15	NA	0.499292	0.729813	0.367473	0.369872	0.184936
LARP7	0.195538	0.476448	0.043059	0.177529	0.0506479	0.728357	NA	0.230359	0.499738	0.925293	0.369663	0.184832
SPIRE2	0.00817495	0.628809	0.137071	0.186897	0.403856	0.261513	NA	0.462561	0.601365	0.63671	0.369662	0.184831
CNOT7	0.122327	0.701308	0.0231509	0.00947059	0.103849	0.661836	NA	0.322801	0.493416	0.887851	0.369557	0.184778
CFD	0.387218	0.253326	0.162346	0.0747059	0.153665	0.894505	NA	0.0689439	0.497414	0.833594	0.369524	0.184762
TCTA	0.00951405	0.0839871	0.0677224	0.547282	0.562824	0.117691	NA	0.46195	0.523783	0.94906	0.369313	0.184656
APOC1	0.134419	0.509747	0.101145	0.0234713	0.477879	0.106843	NA	0.496691	0.598692	0.87454	0.36927	0.184635
ACSL3	0.565942	0.608423	0.131113	0.0582739	0.0773893	0.172664	NA	0.295303	0.561737	0.85231	0.36924	0.18462
EPHB3	0.130904	0.405196	0.523947	0.50321	0.0276838	0.187225	NA	0.440752	0.79889	0.304688	0.369166	0.184583
PHLDB1	0.551691	0.0446392	0.605056	0.465548	0.0971366	0.159842	NA	0.168223	0.62371	0.605763	0.369068	0.184534
RBPMS	0.122652	0.600161	0.274401	0.696615	0.013492	8.04111e-15	NA	0.138581	0.708437	0.765924	0.368918	0.184459
PRKAR2A	0.211728	0.601175	0.0818162	0.0109559	0.247453	0.389789	NA	0.347927	0.547623	0.881746	0.368912	0.184456
APOL3	0.268435	0.306374	0.150259	0.546138	0.182543	0.164702	NA	0.358795	0.6803	0.662353	0.368878	0.184439
CSTF3	0.0228884	0.489286	0.0358474	0.435175	0.0967142	0.453949	NA	0.378409	0.472855	0.934627	0.368861	0.184431
MKNK1	0.0103568	0.744116	0.369005	0.0126618	0.0853451	0.558712	NA	0.353563	0.606483	0.57937	0.368846	0.184423
SLC30A1	0.032475	0.342935	0.335956	0.0157647	0.493519	0.427615	NA	0.462075	0.629483	0.57923	0.368784	0.184392
HIF1AN	0.157261	0.342212	0.107825	0.5702	0.043146	0.479019	NA	0.337317	0.554682	0.72708	0.368749	0.184375
METTL3	0.0608656	0.617822	0.0392224	0.226732	0.0719819	0.558731	NA	0.481336	0.522687	0.739311	0.368743	0.184372
MFSD8	0.144804	0.500359	0.0296349	0.0884118	0.00668796	0.595498	NA	0.495085	0.459143	0.997982	0.368623	0.184311
FBXO31	0.0516784	0.153515	0.54551	0.752088	0.00273324	0.0289873	NA	0.106824	0.848708	0.827488	0.368615	0.184307
ZGPAT	0.239833	0.472351	0.117072	0.449559	0.0758117	0.320916	NA	0.442513	0.566332	0.633037	0.368603	0.184301
VEGFC	0.148906	0.0542167	0.167469	0.485324	0.0560834	0.413677	NA	0.490215	0.559604	0.941039	0.368504	0.184252
SERPINB2	0.0172578	0.209038	0.370916	0.0129265	0.159364	0.675286	NA	0.47973	0.582633	0.809162	0.368479	0.18424
ERC1	0.416482	0.442011	0.0677221	0.03	0.0268639	0.315027	NA	0.425013	0.683759	0.906232	0.368123	0.184062
LMTK3	0.373964	0.0142082	0.055997	0.583579	0.170425	0.0819908	NA	0.489242	0.554381	0.988251	0.368004	0.184002
ABCF2	0.0322839	0.555127	0.0847032	0.247735	0.373891	0.00104545	NA	0.433405	0.594557	0.989166	0.367991	0.183995
SF3B2	0.47688	0.524185	0.0537224	0.445382	0.0366883	0.291657	NA	0.380833	0.548358	0.553947	0.367962	0.183981
GCLM	0.101792	0.654712	0.189306	0.376647	0.341973	0.369897	NA	0.342135	0.571492	0.362989	0.367883	0.183941
VAMP4	0.175218	0.348349	0.0353231	0.160309	0.0951375	0.622505	NA	0.251941	0.657719	0.964144	0.367849	0.183925
GLTP	0.0689755	0.555405	0.365926	0.00612353	0.0508734	0.447186	NA	0.312854	0.616096	0.887191	0.367848	0.183924
CBR4	0.101593	0.40017	0.0566709	0.120303	0.295879	0.614623	NA	0.387641	0.506355	0.826898	0.367792	0.183896
TCEA3	0.250283	0.395028	0.306628	0.569611	0.457805	0.11237	NA	0.361138	0.588973	0.268226	0.367785	0.183892
TNFSF13B	0.0863933	0.41768	0.0593664	0.0213235	0.617261	0.579798	NA	0.505643	0.588511	0.433912	0.367765	0.183883
TRAPPC11	0.220364	0.55	0.637321	0.64086	0.277993	0.469635	NA	NA	0.699169	0.917377	0.55159	0.183863
TMEM176B	0.2436	0.353667	0.27922	0.524544	0.0937879	0.322167	NA	0.488527	0.618476	0.385519	0.367723	0.183861
HSPH1	0.0958228	0.634246	0.0605974	0.484471	0.0200506	0.545523	NA	0.258189	0.568369	0.642225	0.367722	0.183861
ZNF83	0.0987835	0.61258	0.206639	0.576603	0.0826183	0.785664	NA	0.0595567	0.630429	0.256526	0.367711	0.183855
NFKBIZ	0.198842	0.749724	0.0673178	0.184941	0.0454615	0.466056	NA	0.364432	0.515406	0.716831	0.367668	0.183834
TIPARP	0.507089	0.232081	0.118347	0.0545588	0.185092	0.564334	NA	0.419936	0.508286	0.719123	0.36765	0.183825
PXDN	0.129259	0.473017	0.290857	0.181206	0.0516862	0.333921	NA	0.416061	0.714458	0.717992	0.367606	0.183803
TMEM154	0.106015	0.260295	0.417537	0.0419427	0.581094	0.434293	NA	0.211305	0.540869	0.714809	0.367573	0.183787
MYL6	0.0684877	0.219223	0.28189	0.00646618	0.0339652	0.0046977	0.506681	0.0462425	0.628754	0.0413364	0.183774	0.183774
ANKRD37	0.221658	0.469428	0.236905	0.643479	0.160678	0.0410286	NA	0.357262	0.653972	0.52308	0.367499	0.18375
FLOT1	0.0122224	0.558537	0.131088	0.323022	0.285096	0.662945	NA	0.464654	0.575987	0.293789	0.367482	0.183741
POLR2F	0.296329	0.548609	0.129388	0.554711	0.0123263	0.0366698	NA	0.413357	0.568355	0.747368	0.367457	0.183729
HEBP1	0.00318612	0.544281	0.113675	0.311675	0.0481051	0.2861	NA	0.356547	0.644386	0.998964	0.367435	0.183718
PLVAP	0.622975	0.586233	0.139959	0.0202941	0.163305	0.0893701	NA	0.381496	0.549343	0.752312	0.367254	0.183627
ZBTB44	0.0347696	0.691116	0.536086	0.00902866	0.00507742	0.479922	NA	0.0492266	0.526914	0.972315	0.367162	0.183581
SEH1L	0.183075	0.518268	0.0357005	0.476779	0.0844873	0.253844	NA	0.306016	0.531859	0.913352	0.367042	0.183521
ANPEP	0.570714	0.566468	0.266617	0.0942647	0.054553	0.442401	NA	0.201483	0.700675	0.406007	0.36702	0.18351
XAF1	0.189762	0.652387	0.0298099	0.316265	0.0511713	0.22451	NA	0.405731	0.550376	0.883167	0.36702	0.18351
KLF5	0.502577	0.57019	0.0297302	0.687897	0.0328546	0.232166	NA	0.29982	0.629647	0.31779	0.366963	0.183482
EIF5	0.0144451	0.615046	0.0354983	0.185529	0.0892857	0.512621	NA	0.434348	0.705852	0.708854	0.366831	0.183416
SENP7	0.153993	0.537869	0.230753	0.0232353	0.099935	0.613545	NA	0.194137	0.57381	0.874139	0.366824	0.183412
SOCS2	0.568255	0.619183	0.0381724	0.150544	0.532776	0.548696	NA	0.25421	0.541949	0.0475819	0.366819	0.183409
GALK1	0.188107	0.286122	0.0829053	0.264956	0.120887	0.598841	NA	0.263214	0.549325	0.946414	0.366752	0.183376
DNAJB6	0.00266099	0.234904	0.178943	0.535418	0.181885	0.574106	NA	0.320583	0.556179	0.71568	0.366706	0.183353
COMMD10	0.274557	0.381933	0.179767	0.0258599	0.225464	0.648699	NA	0.278953	0.55442	0.729532	0.366576	0.183288
PAPPA2	0.0312611	0.782602	0.0827224	0.021242	0.0316431	0.33411	NA	0.501083	0.517923	0.996062	0.366517	0.183258
ATPAF2	0.168629	0.392875	0.407824	0.00977941	0.0961583	0.104938	NA	0.48835	0.68682	0.942866	0.366471	0.183236
FNTA	0.0639419	0.608942	0.0350474	0.0630882	0.17917	0.650908	NA	0.377466	0.603086	0.71627	0.366435	0.183218
MIDN	0.259619	0.464579	0.185539	0.214382	0.000619978	0.595251	NA	0.220641	0.569591	0.787513	0.366415	0.183207
LRPPRC	0.00186937	0.722914	0.0356196	0.0296815	0.0342722	0.495338	NA	0.404198	0.588999	0.984555	0.366383	0.183192
DIAPH1	0.171112	0.4126	0.256809	0.149941	0.02873	0.530039	NA	0.193629	0.734469	0.820112	0.366382	0.183191
TP53INP2	0.502696	0.53751	0.196628	0.122882	0.139507	0.327958	NA	0.377518	0.466302	0.625741	0.366305	0.183152
TBC1D9	0.466751	0.608877	0.0319943	0.619846	0.0789456	0.401485	NA	0.402157	0.58445	0.101279	0.366198	0.183099
ELMOD2	0.317723	0.53337	0.0582224	0.302088	0.108766	0.527545	NA	0.0666229	0.577236	0.803377	0.366106	0.183053
LNPEP	0.0569461	0.740705	0.0718474	0.0713235	0.0559991	0.366445	NA	0.474321	0.589899	0.866753	0.366027	0.183013
NUDT22	0.0551028	0.0499634	0.0327099	0.370324	0.246466	0.487916	NA	0.505032	0.589787	0.956517	0.36598	0.18299
FAM76B	0.116669	0.572166	0.162101	0.601647	0.00748754	0.714611	NA	0.367312	0.643702	0.107745	0.365938	0.182969
CEBPB	0.213274	0.558112	0.114828	0.0125441	0.371957	0.442164	NA	0.354433	0.607956	0.616973	0.365805	0.182902
LMO2	0.205397	0.345493	0.13251	0.418608	0.144709	0.494973	NA	0.509725	0.560047	0.479422	0.365654	0.182827
KCTD5	0.05906	0.538231	0.158569	0.181382	0.554136	0.006711	NA	0.438865	0.673876	0.680028	0.365651	0.182826
TMEM127	0.00350737	0.473282	0.0567224	0.548859	0.214613	0.524508	NA	0.275917	0.519411	0.673743	0.365618	0.182809
SLC15A3	0.11321	0.542499	0.328972	0.0307353	0.462741	0.560154	NA	0.309258	0.558431	0.383367	0.365486	0.182743
ACTB	0.0761215	0.68508	0.480586	0.0414853	0.51156	0.00779927	NA	0.0843508	0.578526	0.823675	0.365465	0.182732
GDPD5	0.134328	0.45663	0.215539	0.484755	0.10452	0.0417608	NA	0.313237	0.538157	0.99986	0.365421	0.18271
RNASET2	0.495594	0.398607	0.36074	0.0451471	0.552194	0.381708	NA	0.0361922	0.566208	0.452348	0.365415	0.182708
CSNK1A1	0.0604152	0.695513	0.0306224	0.484774	0.169204	0.50651	NA	0.116491	0.591382	0.633568	0.365386	0.182693
TRIM8	0.160593	0.4324	0.0696324	0.00730892	0.164	0.552227	NA	0.275202	0.638904	0.98783	0.365344	0.182672
RAB32	0.0881511	0.504468	0.13774	0.0772059	0.475446	0.600993	NA	0.317776	0.564497	0.521639	0.365324	0.182662
LRPAP1	0.186945	0.142155	0.535461	0.0993529	0.00942464	0.612515	NA	0.233778	0.526602	0.941567	0.365311	0.182656
NUDCD2	0.0522728	0.524352	0.0704724	0.00960294	0.101942	0.695981	NA	0.428557	0.430025	0.973884	0.365232	0.182616
APBB1IP	0.208237	0.371949	0.0356735	0.296941	0.0537576	0.482017	NA	0.41833	0.678612	0.741152	0.365185	0.182593
STARD13	0.0845035	0.500953	0.259608	0.322471	0.101986	0.218823	NA	0.243114	0.55906	0.995255	0.365086	0.182543
CDR2L	0.0034867	0.438367	0.248507	0.534088	0.350288	0.0387794	NA	0.196385	0.543445	0.93116	0.364945	0.182473
CPEB4	0.0510807	0.643126	0.462565	0.0766471	0.176014	0.14378	NA	0.239798	0.506405	0.984744	0.364907	0.182453
MGAT1	0.452163	0.242147	0.342593	0.184146	0.0160693	0.476372	NA	0.405347	0.511221	0.652424	0.36472	0.18236
GRB7	0.0141459	0.517731	0.262007	0.0647134	0.561523	6.89394e-05	NA	0.506026	0.61218	0.743484	0.364653	0.182327
ZNF341	0.0230781	0.493749	0.17403	0.0258824	0.190085	0.369458	NA	0.520439	0.537688	0.946427	0.364537	0.182269
NUDT14	0.0806768	0.508675	0.163378	0.5995	0.0932717	0.145861	NA	0.542705	0.54237	0.604192	0.364514	0.182257
PIGC	0.100897	0.499684	0.201585	0.0508824	0.579984	0.425072	NA	0.477917	0.612478	0.331942	0.364493	0.182247
EVL	0.00708412	0.399051	0.556769	0.407412	0.0401725	0.377852	NA	0.183144	0.95114	0.357525	0.364461	0.18223
ST6GAL1	0.124025	0.406662	0.054245	0.0133599	0.263357	0.521982	NA	0.418713	0.66146	0.815538	0.364371	0.182186
MTMR11	0.22681	0.35997	0.370297	0.0736306	0.587937	0.00564692	NA	0.14228	0.671172	0.841481	0.364358	0.182179
MAD1L1	0.00353021	0.432161	0.553878	0.494029	0.0126395	0.169233	NA	0.383486	0.702928	0.527194	0.364342	0.182171
ATG4B	0.0041298	0.522545	0.441662	0.141927	0.0279456	0.291901	NA	0.510109	0.524401	0.813356	0.364219	0.18211
EFHD2	0.143422	0.578712	0.123539	0.0123824	0.199777	0.547528	NA	0.301374	0.665178	0.705791	0.364189	0.182095
SYTL2	0.1885	0.466719	0.171721	0.0762647	0.348309	0.386273	NA	0.0666746	0.598117	0.975063	0.364182	0.182091
ARFGEF1	0.121037	0.636366	0.277383	0.381941	0.0270453	0.166583	NA	0.226609	0.533199	0.90727	0.364159	0.18208
GJA5	0.488026	0.504043	0.137717	0.218646	0.0380991	8.04111e-15	NA	0.459474	0.579263	0.851669	0.364104	0.182052
SLC25A1	0.242024	0.457016	0.0763474	0.438088	0.0244957	0.368437	NA	0.49896	0.471191	0.699986	0.364061	0.18203
HIBADH	0.0155529	0.575393	0.389029	0.0366176	0.0516025	0.616419	NA	0.385527	0.594917	0.611338	0.364044	0.182022
ABHD8	0.0248421	0.474233	0.349705	0.405809	0.121692	0.213834	NA	0.433354	0.572366	0.679788	0.363958	0.181979
CD52	0.011842	0.0786202	0.668462	0.122971	0.246249	0.40477	NA	0.42323	0.671398	0.6474	0.363882	0.181941
NUAK1	0.593578	0.447829	0.200954	0.313765	0.201304	0.12452	NA	0.429986	0.678156	0.284831	0.36388	0.18194
OTUB2	0.0173878	0.656098	0.100202	0.0751471	0.417682	0.256414	NA	0.418153	0.630267	0.703489	0.363871	0.181936
TBXAS1	0.432804	0.392578	0.404901	0.445265	0.00297566	0.291686	NA	0.517071	0.567839	0.219713	0.36387	0.181935
SNAP29	0.165824	0.586448	0.0397224	0.616246	0.0315115	0.341759	NA	0.35721	0.32297	0.812525	0.363802	0.181901
CLIP1	0.00852529	0.707012	0.0811941	0.292353	0.126764	0.0439421	NA	0.473275	0.562439	0.977925	0.363714	0.181857
ETV6	0.127861	0.589419	0.417764	0.3405	0.206377	0.570561	NA	0.269182	0.620787	0.130365	0.363646	0.181823
CDH1	0.0723397	0.6599	0.479276	0.0128662	0.461594	8.04111e-15	NA	0.481284	0.588228	0.516264	0.363528	0.181764
VCAM1	0.495929	0.720389	0.0502224	0.0286765	0.166013	0.111162	NA	0.143274	0.57215	0.983847	0.363518	0.181759
SHQ1	0.00913304	0.511821	0.498361	0.546134	0.012726	0.472835	NA	0.177787	0.619106	0.423433	0.363482	0.181741
CHD7	0.0114403	0.60246	0.0875201	0.499293	0.0145315	0.175565	NA	0.437053	0.609289	0.833493	0.363405	0.181703
IQCK	0.322719	0.526121	0.0954288	0.579557	0.615576	0.0419493	NA	0.257194	0.575542	0.256235	0.363369	0.181685
CD320	0.47295	0.492854	0.121375	0.0166618	0.0603953	0.167751	NA	0.454552	0.489717	0.99313	0.363265	0.181633
SHE	0.638359	0.455345	0.141577	0.523551	0.067023	0.0481932	NA	0.333286	0.568027	0.493494	0.363206	0.181603
UGCG	0.00884731	0.651091	0.200549	0.0385294	0.567174	0.516983	NA	0.379227	0.582635	0.323525	0.363173	0.181587
CAPN1	0.00731256	0.533425	0.0840242	0.63453	0.241415	0.509225	NA	0.296069	0.557537	0.404646	0.363132	0.181566
BMP4	0.0179037	0.309998	0.186827	0.529652	0.206058	7.25514e-06	NA	0.444067	0.58207	0.990644	0.363025	0.181513
SERPINF1	0.21836	0.319443	0.581294	0.0548529	0.1801	0.419732	NA	0.361727	0.544054	0.587407	0.362997	0.181498
GOLT1B	0.0817971	0.504028	0.0442224	0.341235	0.149222	0.568227	NA	0.349864	0.431046	0.796831	0.362941	0.181471
UCHL5	0.164075	0.407439	0.0458892	0.0539559	0.0831938	0.702421	NA	0.339151	0.490576	0.979216	0.36288	0.18144
ORMDL3	0.0664656	0.6699	0.0364283	0.407159	0.0966518	0.243878	NA	0.123226	0.625175	0.996692	0.362842	0.181421
USP6NL	0.172816	0.555455	0.094269	0.0126471	0.0197237	0.60521	NA	0.503374	0.683102	0.618825	0.362825	0.181412
TRIM68	0.0265472	0.523096	0.0410974	0.659482	0.425897	0.187303	NA	0.487584	0.61624	0.297362	0.362734	0.181367
FLT4	0.0610533	0.589407	0.260343	0.549037	0.0687817	0.0569809	NA	0.499219	0.55337	0.626221	0.362712	0.181356
CYB561	0.0679809	0.54904	0.541946	0.455265	0.014902	0.342962	NA	0.417387	0.610798	0.263732	0.362668	0.181334
MLF2	0.000253348	0.341182	0.356585	0.0206051	0.108455	0.48538	NA	0.509394	0.552427	0.887241	0.362391	0.181196
AP3B1	0.112076	0.553735	0.0691145	0.202956	0.114458	0.235398	NA	0.480238	0.563765	0.929071	0.362312	0.181156
BRD1	0.011213	0.381748	0.343476	0.395659	0.126482	0.458847	NA	0.420983	0.590928	0.531398	0.362304	0.181152
BAIAP2L1	0.642612	0.39967	0.287181	0.356745	0.0237177	1.08827e-05	NA	0.272601	0.596443	0.68127	0.36225	0.181125
TBC1D22A	0.0350427	0.462	0.0357349	0.249506	0.389827	0.332552	NA	0.503809	0.710206	0.541126	0.3622	0.1811
PHLDA2	0.610345	0.184219	0.124005	0.451057	0.0084257	0.0234895	NA	0.366701	0.507007	0.984503	0.362195	0.181097
CTNNA1	0.0491085	0.672785	0.135108	0.611691	0.253246	0.368823	NA	0.245206	0.529311	0.394267	0.362172	0.181086
WSB1	0.193718	0.600185	0.242122	0.151294	0.00689173	0.242948	NA	0.366038	0.590216	0.866032	0.362161	0.18108
KCNN4	0.17393	0.361744	0.522558	0.506118	0.0292216	0.00753788	NA	0.451133	0.600498	0.606454	0.362133	0.181066
ITPR2	0.515265	0.550341	0.0996628	0.155059	0.0841995	0.019342	NA	0.290609	0.650282	0.894307	0.362119	0.181059
HPCAL1	0.23113	0.151109	0.0835799	0.409529	0.336507	0.287671	NA	0.212506	0.691821	0.854192	0.362005	0.181003
DAG1	0.124445	0.594913	0.119261	0.00652941	0.0347852	0.338352	NA	0.45218	0.643726	0.943119	0.361923	0.180962
CYB5R3	0.207504	0.578793	0.101953	0.0132794	0.380972	0.384194	NA	0.0498897	0.623282	0.917328	0.361911	0.180955
PRMT5	0.222714	0.332266	0.354659	0.353529	0.391686	0.389101	NA	0.307777	0.479097	0.426315	0.361905	0.180952
OSTM1	0.00105753	0.500127	0.153642	0.103103	0.215195	0.47701	NA	0.491563	0.513295	0.801575	0.361841	0.18092
TRIB2	0.31682	0.330192	0.249494	0.0320441	0.223719	0.687562	NA	0.16409	0.626005	0.626311	0.361804	0.180902
SPR	0.159699	0.172816	0.0789618	0.632424	0.0997036	0.320349	NA	0.265204	0.548997	0.976485	0.361627	0.180813
PTGFRN	0.0538991	0.500484	0.485971	0.55495	0.00455349	1.25151e-06	NA	0.439042	0.568434	0.644497	0.361315	0.180657
IPO9	0.0108063	0.205336	0.0419808	0.631676	0.0304487	0.133524	NA	0.402592	0.819188	0.975856	0.361267	0.180634
RAP2B	0.0534809	0.439283	0.41308	0.0889118	0.0910057	0.122083	0.566683	NA	0.668051	0.80731	0.361099	0.180549
SPINT1	0.142321	0.155421	0.274463	0.647231	0.10936	0.282006	NA	0.532147	0.535896	0.569932	0.360975	0.180488
EXTL1	0.284964	0.297324	0.339019	0.443265	0.397411	0.0482673	NA	0.34117	0.658346	0.438596	0.360929	0.180465
ARHGEF18	0.257144	0.315973	0.341403	0.0247059	0.116372	0.592847	NA	0.219698	0.545395	0.834795	0.360926	0.180463
OS9	0.571208	0.0227363	0.0384724	0.201441	0.0880937	0.519998	NA	0.480238	0.578092	0.747178	0.360829	0.180414
ACADS	0.0557871	0.437682	0.420404	0.364659	0.0591298	0.265823	NA	0.505415	0.50854	0.629864	0.360812	0.180406
FGFR3	0.319962	0.43028	0.31907	0.743148	0.233398	0.0834393	NA	0.24416	0.589752	0.283389	0.360733	0.180367
TMEM128	0.00899181	0.535244	0.155097	0.107765	0.00647085	0.810793	NA	0.32678	0.528749	0.766525	0.360713	0.180356
PARP14	0.0792835	0.341582	0.296239	0.566392	0.181974	0.0842249	NA	0.159344	0.605196	0.931736	0.360664	0.180332
FEM1C	0.00367894	0.371623	0.278624	0.283146	0.397038	0.0314365	NA	0.365655	0.521023	0.99347	0.360633	0.180316
TMED2	0.00244183	0.751874	0.0349849	0.00655882	0.156174	0.608752	NA	0.382056	0.31254	0.989047	0.360492	0.180246
CLPTM1	0.340745	0.639914	0.0449458	0.291324	0.0193023	0.465037	NA	0.509166	0.393552	0.540426	0.36049	0.180245
ADAM12	0.0587475	0.664096	0.197477	0.186076	0.0899101	0.164135	NA	0.462996	0.54035	0.880415	0.360467	0.180234
NCOA1	0.491851	0.501548	0.163847	0.501236	0.0373298	0.572025	NA	0.287345	0.615286	0.0735447	0.360446	0.180223
AGTRAP	0.0037012	0.251139	0.607471	0.0164412	0.28501	0.415303	NA	0.338591	0.60468	0.720424	0.360307	0.180153
AUTS2	0.134183	0.623682	0.270582	0.622278	0.016235	0.0649329	NA	0.15376	0.593947	0.7617	0.360144	0.180072
TWSG1	0.114534	0.608694	0.038652	0.468938	0.0648501	0.457642	NA	0.25704	0.547788	0.683101	0.360138	0.180069
EPC1	0.0602645	0.546108	0.0315974	0.310912	0.143132	0.31314	NA	0.48233	0.546445	0.80698	0.360101	0.180051
TGFBR2	0.500695	0.610923	0.0738474	0.0207353	0.159838	0.416074	NA	0.299002	0.594974	0.564557	0.360072	0.180036
MEF2C	0.479018	0.607459	0.0425199	0.139529	0.0386927	0.466793	NA	0.455112	0.554762	0.455871	0.359973	0.179986
ANGEL2	0.107477	0.463828	0.0330725	0.540941	0.11097	0.613693	NA	0.291935	0.476095	0.601589	0.359956	0.179978
CHMP6	0.057534	0.429174	0.199511	0.418706	0.1551	0.525036	NA	0.500007	0.591121	0.362999	0.35991	0.179955
PTPRE	0.351759	0.522728	0.323796	0.535353	0.00542079	0.0838392	NA	0.128862	0.598133	0.688596	0.359832	0.179916
RPA1	0.359778	0.173247	0.120779	0.570639	0.05686	0.234223	NA	0.264261	0.57168	0.88692	0.359821	0.17991
UHMK1	0.0291287	0.785198	0.0415765	0.562576	0.00153333	0.0685303	NA	0.169933	0.587187	0.992542	0.359801	0.1799
HPSE	0.536904	0.595532	0.073652	0.0252941	0.07536	0.585103	NA	0.495085	0.540655	0.310613	0.3598	0.1799
TGFBRAP1	0.0744564	0.602401	0.273585	0.0659706	0.481786	0.245933	NA	0.199214	0.674933	0.619395	0.359741	0.179871
RHOQ	0.0707451	0.570114	0.0507279	0.0121324	0.0890981	0.569223	NA	0.341907	0.53346	0.99937	0.359642	0.179821
SAP30	0.2341	0.181114	0.0852972	0.11925	0.439981	0.309015	NA	0.423024	0.538099	0.906652	0.359615	0.179807
MAP3K6	0.362019	0.3737	0.514149	0.264471	0.356336	8.04111e-15	NA	0.241942	0.594045	0.529236	0.359544	0.179772
MTMR7	0.0401473	0.415036	0.448354	0.281029	0.173037	0.186456	NA	0.463121	0.559395	0.669239	0.359535	0.179768
IL1R2	0.742856	0.135422	0.131873	0.192863	0.328745	0.314184	NA	0.414093	0.522948	0.452168	0.359461	0.179731
RFX5	0.206392	0.462192	0.198714	0.361294	0.00384922	0.381528	NA	0.484651	0.546212	0.590189	0.359447	0.179723
CLASP1	0.0586375	0.478861	0.535939	0.0792647	0.538058	0.43938	NA	0.179777	0.635178	0.289034	0.359348	0.179674
B4GALT7	0.125215	0.343542	0.064218	0.421382	0.516776	0.307471	NA	0.0331565	0.53709	0.884929	0.359309	0.179654
ARF3	0.16216	0.358183	0.14567	0.0416176	0.0473875	0.613017	NA	0.420371	0.506203	0.938879	0.359277	0.179638
LDLR	0.688362	0.530779	0.0412224	0.277838	0.0414363	0.481652	NA	0.220132	0.615816	0.335705	0.359216	0.179608
PPP1CC	0.140019	0.335276	0.19407	0.500777	0.0299612	0.644341	NA	0.102462	0.578599	0.707312	0.359202	0.179601
CDCA7	0.166833	0.534149	0.114799	0.579353	0.0414213	0.504089	NA	0.331805	0.58781	0.372228	0.359165	0.179583
EI24	0.010281	0.62513	0.0657005	0.532462	0.0134811	0.382208	NA	0.400167	0.534325	0.668368	0.359125	0.179562
ARMC7	0.0170159	0.382431	0.512519	0.0701471	0.0655058	0.510281	NA	0.303799	0.463872	0.906434	0.359112	0.179556
BCAR3	0.0221273	0.456333	0.464154	0.0992059	0.322371	0.00155381	NA	0.40341	0.561905	0.900476	0.35906	0.17953
HPS3	0.196568	0.562406	0.27902	0.551147	0.11171	0.452452	NA	0.226277	0.665361	0.186594	0.359059	0.17953
PIGG	0.248409	0.359631	0.121968	0.302099	0.000541992	0.275536	NA	0.445497	0.513616	0.963253	0.35895	0.179475
WRB	0.0130657	0.0868837	0.472821	0.629242	0.0123889	0.340267	NA	0.214569	0.501441	0.959257	0.358882	0.179441
TMEM134	0.0652405	0.371402	0.0764006	0.560914	0.0188636	0.370469	NA	0.464168	0.482696	0.819401	0.358839	0.17942
AACS	0.571291	0.243269	0.213312	0.472941	0.064376	0.120181	NA	0.478123	0.635627	0.430269	0.358821	0.179411
SEC23IP	0.173206	0.625385	0.123033	0.00679412	0.0915691	0.570628	NA	0.373384	0.521781	0.743124	0.358767	0.179384
TMEM115	0.103407	0.456333	0.278125	0.493499	0.0904094	0.392466	NA	0.304182	0.470845	0.639363	0.358736	0.179368
COL17A1	0.456263	0.102024	0.114722	0.564601	0.0940346	0.143761	NA	0.455362	0.578251	0.719593	0.358735	0.179367
RNF44	0.00220817	0.561424	0.110151	0.0661815	0.308842	0.0269712	NA	0.474829	0.682056	0.995878	0.358727	0.179363
RSBN1L	0.0902571	0.756669	0.0211602	0.0249045	0.0198156	0.491367	NA	0.36438	0.518884	0.940082	0.358613	0.179307
TM4SF5	0.366984	0.0983704	0.0829512	0.4865	0.237391	0.210689	NA	0.385837	0.529024	0.8291	0.358538	0.179269
KIAA0907	0.063897	0.777893	0.147372	0.0147206	0.061682	0.65158	NA	0.459526	0.551123	0.498829	0.358513	0.179257
CXXC5	0.0089363	0.597046	0.464681	0.137294	0.0269411	0.10354	NA	0.197276	0.767518	0.923302	0.358504	0.179252
EDARADD	0.0214259	0.267735	0.252517	0.459831	0.646994	3.01515e-05	NA	0.395245	0.568537	0.61395	0.358474	0.179237
TBCC	0.00823817	0.421907	0.0772224	0.0399559	0.281148	0.538805	NA	0.435446	0.497808	0.92536	0.358432	0.179216
FUT8	0.404986	0.606544	0.0708474	0.428735	0.108361	0.500464	NA	0.513704	0.554829	0.0373429	0.358424	0.179212
CORO1B	0.00860785	0.539444	0.354171	0.306118	0.110555	0.00700758	NA	0.497406	0.63193	0.769707	0.358327	0.179164
GNL2	0.0262869	0.541635	0.0713609	0.198941	0.422764	0.409137	NA	0.165084	0.400947	0.988199	0.358262	0.179131
SEMA3B	0.000518028	0.36995	0.28824	0.543971	0.033363	0.00184401	NA	0.503757	0.555347	0.927227	0.358246	0.179123
CRBN	0.0017217	0.295305	0.115472	0.336765	0.730446	0.559001	NA	0.192863	0.569145	0.423032	0.358194	0.179097
CTSZ	0.564985	0.458822	0.17237	0.0254412	0.000865006	0.42707	NA	0.415066	0.572295	0.585826	0.358082	0.179041
CSK	0.0361149	0.0746968	0.333949	0.148309	0.0185063	0.540331	NA	0.462178	0.61177	0.994891	0.357861	0.17893
SPI1	0.24138	0.468321	0.161118	0.0389706	0.0207613	0.39664	NA	0.522428	0.559612	0.811244	0.357831	0.178915
CD247	0.239569	0.56949	0.739332	0.0138376	0.0156504	0.094049	NA	0.0813667	0.67177	0.7953	0.357818	0.178909
CDH11	0.151319	0.419274	0.0859161	0.263029	0.156292	0.270868	NA	0.372514	0.56508	0.935563	0.357762	0.178881
GATAD2A	0.0149886	0.384728	0.0806601	0.476176	0.17844	0.38131	NA	0.224443	0.579347	0.898431	0.357614	0.178807
MRPL30	0.0991906	0.617183	0.0604006	0.0986324	0.132972	0.520922	NA	0.328872	0.555562	0.804518	0.357584	0.178792
PPAT	0.210767	0.499064	0.017723	0.00672059	0.00400963	0.623244	NA	0.459039	0.597843	0.799694	0.357567	0.178784
PPP1R12A	0.0843389	0.643836	0.0437328	0.224206	0.361124	0.440894	NA	0.428888	0.56562	0.425304	0.357549	0.178775
NOTCH4	0.114251	0.283091	0.481974	0.209271	0.186227	0.462575	NA	0.197991	0.642314	0.640203	0.357544	0.178772
REEP5	0.193611	0.549111	0.144946	0.00791176	0.268912	0.577636	NA	0.268799	0.565428	0.640614	0.357441	0.17872
BCL7C	0.0681454	0.0100381	0.51739	0.355441	0.237793	0.154842	NA	0.493655	0.776682	0.602851	0.357426	0.178713
ESPN	0.293635	0.434972	0.301886	0.479324	0.156203	0.0419184	NA	0.298545	0.502718	0.707112	0.357368	0.178684
BCLAF1	0.00238848	0.821803	0.0573474	0.02025	0.266876	0.477491	NA	0.370348	0.483695	0.714008	0.357134	0.178567
XPO6	0.287533	0.409048	0.0952595	0.0894745	0.196002	0.450901	NA	0.368079	0.483011	0.834494	0.357089	0.178545
SMG7	0.0582121	0.661408	0.654786	0.0329412	0.217276	0.44253	NA	0.394914	0.698753	0.052236	0.357006	0.178503
PMP22	0.29896	0.576143	0.183908	0.0938529	0.353202	0.00125151	NA	0.229365	0.615436	0.860227	0.356927	0.178464
GNPTG	0.480274	0.0361762	0.0839724	0.0965882	0.122746	0.388484	NA	0.378947	0.748252	0.876591	0.356892	0.178446
LAMC2	0.0277905	0.225312	0.270094	0.0476029	0.475801	0.184462	NA	0.40226	0.591333	0.987331	0.356887	0.178444
PDE8A	0.0820653	0.517624	0.246313	0.533541	0.0261168	0.536426	NA	0.310202	0.570957	0.388112	0.356817	0.178409
DUSP3	0.00750679	0.583611	0.344824	0.00717647	0.00808392	0.540479	NA	0.218371	0.515636	0.985571	0.356807	0.178403
SMOC2	0.196463	0.479882	0.385533	0.451029	0.0388685	0.0474144	NA	0.237705	0.586927	0.786052	0.356653	0.178326
TSPAN14	0.0624069	0.704669	0.157118	0.153029	0.0142624	0.425005	NA	0.446211	0.585878	0.660401	0.356554	0.178277
SLC2A3	0.0235784	0.626863	0.291648	0.502118	0.029038	0.591096	NA	0.399276	0.577092	0.168108	0.356535	0.178268
DLAT	0.0198048	0.470148	0.0349458	0.503294	0.118783	0.66006	NA	0.233675	0.535478	0.632447	0.356515	0.178258
DGKA	0.0566696	0.4507	0.495911	0.121279	0.361776	0.14575	NA	0.452843	0.676295	0.446002	0.356358	0.178179
F5	0.0143012	0.684403	0.077213	0.0171178	0.0452366	0.650697	NA	0.556351	0.545999	0.615722	0.356338	0.178169
BARD1	0.010691	0.566889	0.142583	0.267471	0.307636	0.12122	NA	0.397463	0.638436	0.754414	0.356311	0.178156
CTDSPL2	0.0154229	0.605814	0.0365724	0.0556176	0.0984562	0.601938	NA	0.425241	0.523792	0.843212	0.35623	0.178115
PAIP2	0.0404875	0.569714	0.0352849	0.0130096	0.288858	0.539645	NA	0.378741	0.606772	0.733546	0.356228	0.178114
IFI44L	0.0198152	0.210103	0.0620974	0.448441	0.131746	0.297952	NA	0.295893	0.752636	0.987122	0.356201	0.1781
PTPN9	0.0829816	0.582695	0.0890159	0.125748	0.326837	0.0341313	NA	0.511435	0.490057	0.961699	0.356067	0.178033
CITED2	0.602349	0.572216	0.0495974	0.205279	0.0397716	0.463598	NA	0.341575	0.587464	0.342662	0.356057	0.178028
MRGPRF	0.0998556	0.503547	0.225601	0.516382	0.0551181	0.114178	NA	0.495645	0.601793	0.592391	0.356057	0.178028
ARHGAP24	0.599759	0.643423	0.0742633	0.127838	0.0219156	0.150436	NA	0.403638	0.554797	0.628243	0.356035	0.178017
SDHC	0.0223747	0.612845	0.0322224	0.562626	0.112416	0.544677	NA	0.12621	0.50607	0.684372	0.355979	0.17799
MCOLN3	0.0148283	0.149388	0.201906	0.619203	0.0128349	0.172101	NA	0.466127	0.583197	0.983926	0.355946	0.177973
HYLS1	0.132552	0.397019	0.0364283	0.00646912	0.324763	0.500335	NA	0.509674	0.535211	0.759719	0.355797	0.177898
ASB8	0.0257235	0.636055	0.0538407	0.245735	0.069742	0.457734	NA	0.432742	0.546553	0.733746	0.355763	0.177882
TXNL1	0.0101723	0.364198	0.199265	0.528971	0.244412	0.277635	NA	0.33683	0.536621	0.703359	0.355718	0.177859
RBMS1	0.0236975	0.586691	0.288979	0.519318	0.0523361	0.561299	NA	0.378895	0.570891	0.21558	0.355299	0.177649
DEDD	0.190016	0.574352	0.0776951	0.173676	0.00770493	0.466052	NA	0.474653	0.517348	0.71607	0.355285	0.177643
CAV2	0.589426	0.459976	0.134489	0.00792647	0.153825	0.0853017	NA	0.271938	0.601812	0.892295	0.355221	0.177611
UBR1	0.00992594	0.543429	0.0637569	0.392382	0.0125144	0.605915	NA	0.472715	0.676153	0.419879	0.355186	0.177593
GLS	0.00979273	0.653258	0.665114	0.00646338	0.0314108	0.369667	NA	0.182097	0.591185	0.687535	0.355169	0.177585
NEXN	0.562059	0.0925258	0.0545145	0.0693312	0.636523	0.432303	NA	0.149066	0.651524	0.548483	0.355148	0.177574
VPS4A	0.103409	0.572101	0.308025	0.138176	0.124086	0.40314	NA	0.431033	0.420022	0.696143	0.355126	0.177563
GULP1	0.299279	0.570773	0.0555927	0.185059	0.325032	0.000119318	NA	0.489625	0.625686	0.644697	0.355096	0.177548
WBP2	0.014975	0.404066	0.421335	0.140277	0.0170499	0.249271	NA	0.477357	0.539171	0.931932	0.355048	0.177524
MARCKS	0.00791846	0.603299	0.0798376	0.612577	0.043572	0.555522	NA	0.37387	0.535258	0.383548	0.355045	0.177522
AKAP8L	0.165217	0.560946	0.49503	0.153706	0.381647	0.20182	NA	0.433354	0.577283	0.226049	0.355006	0.177503
MRPL4	0.289407	0.577858	0.0588474	0.130258	0.338875	0.0256377	NA	0.507684	0.486817	0.779136	0.354947	0.177473
ENOSF1	0.412458	0.645424	0.0340428	0.0173235	0.0193889	0.586317	NA	0.261173	0.440632	0.777654	0.354935	0.177467
PDE3B	0.147699	0.522235	0.148747	0.01075	0.0141405	0.485405	NA	0.509445	0.525401	0.830381	0.354912	0.177456
TP53	0.138378	0.406995	0.517875	0.263926	0.270124	0.146907	NA	0.50123	0.506864	0.441248	0.354839	0.177419
CST6	0.488435	0.150831	0.0763492	0.53065	0.164079	0.371761	NA	0.214518	0.670446	0.525893	0.354774	0.177387
PPP1CA	0.145405	0.386637	0.359874	0.485794	0.0252486	0.00713422	NA	0.510388	0.732443	0.539925	0.354761	0.177381
NTHL1	0.0653286	0.442138	0.439149	0.0263088	0.604136	0.104308	NA	0.201638	0.569628	0.740191	0.354758	0.177379
ICA1	0.769569	0.469947	0.155411	0.0111176	0.0306673	0.000949214	NA	0.371446	0.609027	0.774552	0.354743	0.177371
ENO1	0.0926028	0.5456	0.051391	0.209485	0.00953115	0.465757	NA	0.141005	0.715705	0.961284	0.354707	0.177353
CYTL1	0.167046	0.495151	0.0768865	0.514588	0.00102156	0.295792	NA	0.513424	0.462217	0.663544	0.354408	0.177204
ZNF451	0.072748	0.72272	0.0638474	0.0132803	0.100563	0.74195	NA	0.240306	0.566917	0.667237	0.354397	0.177198
MTMR9	0.0220393	0.733948	0.170848	0.508412	0.0518796	0.169987	NA	0.340477	0.550504	0.641394	0.354388	0.177194
METTL7A	0.0213129	0.631459	0.0667787	0.0194412	0.125365	0.50327	NA	0.470467	0.523779	0.827568	0.354382	0.177191
DUSP22	0.0562537	0.513038	0.287667	0.416147	0.0764668	0.433765	NA	0.240078	0.584925	0.58003	0.354263	0.177132
GYG1	0.17133	0.530435	0.0696448	0.610147	0.0991016	0.655365	NA	0.231406	0.517546	0.302156	0.354126	0.177063
AHDC1	0.0845197	0.293398	0.444491	0.541424	0.0451331	0.342661	NA	0.281657	0.569171	0.584404	0.354095	0.177048
ADRA2B	0.360948	0.00395713	0.208142	0.659066	0.0297092	0.412862	NA	0.452128	0.695652	0.36322	0.353965	0.176983
FAM49A	0.317493	0.511815	0.587316	0.0948235	0.0113006	0.00209848	NA	0.520387	0.567224	0.573164	0.353958	0.176979
DLC1	0.00268814	0.592429	0.215705	0.312706	0.00165016	0.2539	NA	0.429986	0.555201	0.821163	0.353936	0.176968
KLHDC4	0.0555367	0.494223	0.390413	0.712096	0.0611863	0.407377	NA	0.285304	0.654244	0.12465	0.353892	0.176946
SLC12A8	0.297936	0.0364927	0.111361	0.645602	0.0526311	0.147696	NA	0.437436	0.61897	0.836896	0.353891	0.176946
WDR6	0.269712	0.467448	0.0384094	0.367706	0.0865797	0.108716	NA	0.443839	0.469584	0.932774	0.353863	0.176932
RAB33B	0.171007	0.25845	0.297687	0.317618	0.197605	0.585923	NA	0.282932	0.479779	0.593572	0.353842	0.176921
CCNG1	0.0415988	0.374468	0.0739654	0.0828382	0.0435462	0.692681	NA	0.316501	0.584141	0.974636	0.353819	0.17691
ELF1	0.0507812	0.566337	0.00853408	0.151118	0.402559	0.296843	NA	0.24301	0.606176	0.858576	0.35377	0.176885
DIO3	0.395731	0.65993	0.215592	0.306853	0.225201	0.088319	NA	0.284641	0.540754	0.46623	0.353695	0.176847
PTPN3	0.275909	0.596395	0.0635442	0.0404412	0.0945296	0.102869	NA	0.519009	0.518481	0.970627	0.353534	0.176767
DCUN1D4	0.0140491	0.557906	0.0420152	0.0984777	0.137594	0.58439	NA	0.324127	0.511349	0.910486	0.353377	0.176689
ZNF598	0.0180967	0.131359	0.185988	0.655441	0.0932094	0.237336	NA	0.426339	0.771205	0.660852	0.353314	0.176657
PNKD	0.534336	0.421991	0.0931465	0.0244268	0.0524727	0.338167	NA	0.151284	0.565447	0.998511	0.353309	0.176655
PITPNC1	0.0828262	0.551094	0.082683	0.627465	0.111726	0.224075	NA	0.084734	0.813653	0.601169	0.353269	0.176635
EBF1	0.385763	0.643552	0.27683	0.437853	0.690493	0.508473	NA	NA	0.701105	0.595124	0.529899	0.176633
MERTK	0.454116	0.35014	0.0578838	0.144426	0.113089	0.441706	NA	0.378616	0.605564	0.633818	0.353262	0.176631
TP53INP1	0.163805	0.407628	0.423171	0.062949	0.0198139	0.586852	NA	0.475979	0.602863	0.435243	0.353145	0.176572
IFRD1	0.00692199	0.554098	0.0504724	0.344412	0.153714	0.431094	NA	0.197276	0.647031	0.793118	0.353126	0.176563
MRPL23	0.0708051	0.0455387	0.523039	0.360494	0.0429432	0.167258	NA	0.405576	0.635622	0.926716	0.35311	0.176555
TGFB3	0.00243253	0.523658	0.375483	0.503906	0.061736	0.00149335	NA	0.442026	0.546455	0.720624	0.353091	0.176545
PEF1	0.0113582	0.141134	0.51592	0.0145882	0.046416	0.567313	NA	0.458966	0.577873	0.843943	0.353057	0.176528
DNAJC10	0.208254	0.427491	0.139782	0.00954412	0.247127	0.742781	NA	0.368204	0.544261	0.489401	0.352983	0.176491
CNOT6L	0.0197191	0.547603	0.0788006	0.0537261	0.139405	0.229605	NA	0.421314	0.782265	0.903733	0.352908	0.176454
ST6GALNAC4	0.44076	0.271502	0.0665091	0.103941	0.0232086	0.29788	NA	0.439757	0.643353	0.888922	0.35287	0.176435
AFAP1L2	0.560448	0.194485	0.132797	0.616147	0.53956	0.398482	NA	0.0461908	0.553618	0.132346	0.352675	0.176337
ASPSCR1	0.540989	0.204851	0.141344	0.485866	0.0597353	0.135814	NA	0.0784343	0.618165	0.908759	0.352662	0.176331
CD59	0.00825083	0.420586	0.522997	0.147735	0.36966	0.571086	NA	0.262116	0.656768	0.214148	0.352594	0.176297
LGALS3	0.168642	0.249446	0.0593474	0.502535	0.0616747	0.323649	NA	0.417232	0.65205	0.737619	0.352466	0.176233
PLAT	0.0409079	0.760567	0.35035	0.458229	0.123692	0.0851282	NA	0.0893759	0.507081	0.756586	0.352435	0.176218
DLX3	0.340329	0.529789	0.183492	0.260441	0.302758	0.224022	NA	0.452843	0.518045	0.360027	0.352416	0.176208
HSF2	0.21503	0.42878	0.0534364	0.196971	0.0124145	0.508827	NA	0.402871	0.512034	0.84035	0.352302	0.176151
SH3GLB1	0.0258249	0.309274	0.0399593	0.241926	0.401627	0.506645	NA	0.319434	0.537837	0.788124	0.352295	0.176147
ANKRD11	0.0635034	0.508286	0.284803	0.669095	0.19952	0.0364265	NA	0.209979	1	0.198114	0.352192	0.176096
ZBP1	0.073853	0.0776109	0.256661	0.624125	0.620109	0.335604	NA	0.450802	0.642802	0.0873068	0.352097	0.176049
PCYOX1	0.159472	0.417042	0.103032	0.383847	0.0431443	0.21654	NA	0.186076	0.668086	0.99162	0.352096	0.176048
ABI1	0.0191328	0.469351	0.0774907	0.131647	0.287561	0.532752	NA	0.135877	0.616632	0.89804	0.352054	0.176027
SLC30A5	0.00508804	0.555078	0.0348724	0.0738824	0.0280905	0.671131	NA	0.424858	0.56908	0.806039	0.352013	0.176007
ALPK3	0.155689	0.467296	0.112972	0.109994	0.0650537	0.305246	NA	0.435115	0.546894	0.969808	0.352007	0.176004
CYBRD1	0.00125047	0.594748	0.0985846	0.467369	0.0694927	0.120018	NA	0.413378	0.551996	0.851209	0.352005	0.176003
DONSON	0.00198936	0.180649	0.126113	0.185853	0.078808	0.61807	NA	0.355273	0.753802	0.867453	0.352001	0.176001
TNFRSF10B	0.340185	0.629602	0.0366843	0.0375	0.149637	0.459117	NA	0.348796	0.455578	0.708343	0.351716	0.175858
ARSI	0.456747	0.28586	0.0940974	0.108226	0.230718	0.10022	NA	0.564309	0.588686	0.735828	0.351632	0.175816
SERINC2	0.0544283	0.443915	0.108947	0.464235	0.540978	0.112398	NA	0.546021	0.657109	0.236408	0.351604	0.175802
PDHX	0.0260289	0.530822	0.139073	0.0279412	0.0934747	0.712995	NA	0.477202	0.542525	0.61405	0.351568	0.175784
ASXL2	0.135896	0.523295	0.0395974	0.0276115	0.0841614	0.527507	NA	0.417947	0.649091	0.758838	0.351549	0.175775
TIMP2	0.0233471	0.547277	0.427824	0.484824	0.0191522	0.377542	NA	0.415066	0.710211	0.157799	0.351449	0.175724
SLC39A14	0.784328	0.66218	0.101405	0.474433	0.561877	0.0877343	NA	NA	0.561312	0.984098	0.527171	0.175724
RAB23	0.185731	0.696964	0.0719	0.00904412	0.417911	0.20177	NA	0.257754	0.546208	0.775663	0.351438	0.175719
MAPRE2	0.0990359	0.523953	0.0713474	0.627025	0.19151	0.145787	NA	0.133224	0.569908	0.800134	0.351325	0.175662
MCOLN2	0.505438	0.331882	0.0798421	0.0894559	0.0069742	0.198713	NA	0.547295	0.521547	0.880205	0.351261	0.175631
JAM3	0.0178656	0.790749	0.0703239	0.154882	0.00584264	0.436735	NA	0.16784	0.53013	0.986126	0.351166	0.175583
STXBP2	0.097695	0.560849	0.297305	0.354765	0.0875416	0.597086	NA	0.514802	0.529281	0.120426	0.351083	0.175542
TRAM1	0.0921572	0.63511	0.0390974	0.0462353	0.0055615	0.64528	NA	0.197888	0.508543	0.989757	0.35107	0.175535
HSP90AB1	0.139956	0.7606	0.115161	0.0123676	0.0213261	0.416125	NA	0.330302	0.511139	0.85229	0.35103	0.175515
HBZ	0.754586	0.338559	0.487407	0.535026	0.534661	NA	NA	0.555266	0.594374	0.411912	0.526474	0.175491
RNGTT	0.00226147	0.586274	0.122966	0.585794	0.0145085	0.54533	NA	0.194852	0.530536	0.575446	0.350885	0.175443
UPP1	0.0618535	0.0700332	0.611777	0.109748	0.00479055	0.679384	NA	0.315227	0.603593	0.700446	0.350761	0.175381
SRA1	0.046372	0.455797	0.0314599	0.0283824	0.252465	0.571784	NA	0.325888	0.501738	0.940874	0.350529	0.175264
SERP1	0.0603604	0.487325	0.0530974	0.0734265	0.0107107	0.637903	NA	0.304307	0.531641	0.995624	0.350488	0.175244
KIAA0040	0.580125	0.547309	0.360406	0.538888	0.0342668	0.573192	NA	NA	0.664923	0.906689	0.525725	0.175242
AGPAT1	0.00117372	0.0445789	0.215014	0.182564	0.512969	0.39262	NA	0.357034	0.593004	0.855193	0.350461	0.175231
RANBP9	0.0514015	0.566877	0.0599054	0.514545	0.0207	0.380205	NA	0.436286	0.480351	0.643266	0.350393	0.175196
ZNF609	0.23856	0.634899	0.392888	0.0173824	0.189191	0.110134	NA	0.47858	0.546239	0.54533	0.350356	0.175178
ADRM1	0.124567	0.539173	0.0322234	0.0816176	0.206962	0.305659	NA	0.507788	0.508971	0.846145	0.350345	0.175173
TMEM87B	0.0457445	0.538019	0.0636789	0.248118	0.00270694	0.612398	NA	0.465494	0.5541	0.622087	0.350261	0.17513
LONRF1	0.592449	0.389726	0.22013	0.0142647	0.0976134	0.62149	NA	0.139959	0.523031	0.553627	0.350254	0.175127
THUMPD2	0.00833928	0.452022	0.186725	0.310941	0.413112	0.613645	NA	0.281119	0.565406	0.320952	0.350251	0.175126
ACVR2A	0.00600516	0.366981	0.19693	0.201242	0.300188	0.37553	NA	0.359531	0.587715	0.756506	0.35007	0.175035
USP10	0.00573563	0.67893	0.313145	0.0258824	0.218712	0.233541	NA	0.460137	0.569748	0.644797	0.35007	0.175035
ATP1A1	0.0774926	0.405378	0.28383	0.45835	0.295187	0.176037	NA	0.476362	0.5603	0.417597	0.350059	0.17503
PDCD6	0.0467212	0.656662	0.126417	0.442404	0.0493224	0.409714	NA	0.351014	0.511599	0.555649	0.349945	0.174972
MRPL16	0.0365798	0.0535893	0.0307224	0.617491	0.181108	0.344987	NA	0.427717	0.504084	0.952735	0.34989	0.174945
MACF1	0.025035	0.602346	0.208585	0.348895	0.223865	0.244235	NA	0.0893759	0.615406	0.790996	0.34986	0.17493
CD2AP	0.00672141	0.545063	0.165666	0.615065	0.218943	0.565699	NA	0.363945	0.50085	0.166707	0.349851	0.174926
GRB10	0.594575	0.389889	0.640963	0.475471	0.186169	0.367119	NA	NA	0.717701	0.826047	0.524742	0.174914
KDELR3	0.306833	0.276334	0.1827	0.457588	0.121503	8.04111e-15	NA	0.302421	0.557407	0.943427	0.349802	0.174901
GATA3	0.406594	0.466852	0.454565	0.165	0.0688042	0.268934	NA	0.0766732	0.628259	0.612189	0.349763	0.174882
MGMT	0.141489	0.363786	0.429444	0.543882	0.021029	0.109515	NA	0.19105	0.581559	0.765744	0.349722	0.174861
SERPINI1	0.369086	0.514751	0.0297625	0.427471	0.0354385	0.24977	NA	0.575965	0.403263	0.541046	0.349617	0.174809
TP53BP1	0.00487561	0.631944	0.183587	0.336064	0.00403342	0.0834974	NA	0.481667	0.542736	0.877963	0.349596	0.174798
GPR68	0.240486	0.52125	0.558859	0.356029	0.0210428	0.222425	NA	0.422464	0.626331	0.177066	0.34955	0.174775
TLR3	0.0720334	0.458026	0.137065	0.676274	0.482739	0.145925	NA	0.530821	0.633905	0.00800705	0.349422	0.174711
CORO6	0.0141624	0.642032	0.184798	0.190824	0.0169581	0.368615	NA	0.326448	0.568761	0.831412	0.349334	0.174667
GBP3	0.326779	0.0175271	0.0345477	0.0461765	0.0305214	0.762176	NA	0.326117	0.613788	0.986064	0.3493	0.17465
ACVR2B	0.00272963	0.570328	0.0399593	0.238235	0.310331	0.136967	NA	0.438814	0.508413	0.89764	0.349269	0.174634
MAP3K7	0.0332606	0.574987	0.049528	0.580194	0.0322933	0.448784	NA	0.297012	0.565116	0.562095	0.349252	0.174626
TSPAN33	0.177794	0.136777	0.0410374	0.302882	0.244542	0.413908	NA	0.345709	0.546687	0.93381	0.349239	0.174619
UAP1	0.00681328	0.466102	0.0802974	0.286059	0.0268725	0.55196	NA	0.32479	0.518255	0.881786	0.349215	0.174608
PLSCR4	0.634028	0.460371	0.0496628	0.0143235	0.156569	0.150335	NA	0.373156	0.474014	0.830221	0.349187	0.174593
INSIG2	0.0093548	0.487069	0.054245	0.251559	0.0131653	0.694329	NA	0.276477	0.534404	0.819982	0.348954	0.174477
PARP8	0.132068	0.254229	0.0651465	0.254268	0.111024	0.646436	NA	0.159293	0.524383	0.993182	0.348892	0.174446
DHX32	0.140767	0.448881	0.0570974	0.555382	0.18793	0.165793	NA	0.257909	0.55068	0.774772	0.348801	0.174401
POLG	0.104811	0.518738	0.116017	0.0233824	0.0590543	0.179813	NA	0.419325	0.721344	0.996131	0.348735	0.174367
KCTD18	0.0908734	0.555111	0.168688	0.535335	0.0971937	0.67448	NA	0.36379	0.505468	0.14733	0.348697	0.174348
RIMS3	0.113675	0.368839	0.157728	0.369847	0.586027	0.0955871	NA	0.0358607	0.612592	0.797602	0.34864	0.17432
SOCS3	0.0584183	0.521966	0.218583	0.607196	0.399377	0.788684	NA	NA	0.635527	0.95361	0.52292	0.174307
PACS2	0.100595	0.538873	0.476772	0.510237	0.22114	0.165112	NA	0.285304	0.564992	0.274271	0.348589	0.174294
CAP2	0.532752	0.336503	0.165876	0.281838	0.464014	0.0726226	NA	0.478963	0.53605	0.268516	0.348571	0.174285
RRM1	0.0279196	0.571544	0.342621	0.570444	0.0608282	0.537791	NA	0.223013	0.525122	0.277144	0.348492	0.174246
CD163	0.746455	0.558495	0.0398136	0.348353	0.234513	0.0180682	NA	0.515082	0.515332	0.15956	0.348408	0.174204
RAPGEF3	0.382341	0.460692	0.454236	0.00692647	0.0276838	0.12279	NA	0.297167	0.48302	0.900571	0.348381	0.17419
PDIK1L	0.141951	0.462746	0.362159	0.00708824	0.0201485	0.800515	NA	0.400116	0.568667	0.371107	0.348277	0.174139
PCCA	0.0443906	0.613364	0.149542	0.562381	0.0907642	0.307349	NA	0.487687	0.597728	0.280647	0.348206	0.174103
PRMT1	0.00237051	0.588866	0.419915	0.0305882	0.0187988	0.289377	NA	0.391878	0.499181	0.892806	0.348198	0.174099
LRRFIP2	0.0522719	0.630817	0.0803905	0.334265	0.0124822	0.503034	NA	0.3001	0.580499	0.639823	0.348187	0.174093
FBXO2	0.00410108	0.130767	0.448872	0.386911	0.0755083	0.238891	NA	0.278268	0.591726	0.978524	0.348174	0.174087
CHRNB1	0.409074	0.439321	0.0825041	0.0257647	0.00345193	0.361447	NA	0.43639	0.427781	0.946338	0.348008	0.174004
GUCA2A	0.411765	0.050714	0.0448474	0.511414	0.0460192	0.108968	NA	0.465804	0.608857	0.883307	0.347966	0.173983
RNF170	0.298659	0.595165	0.0319599	0.0306369	0.0288212	0.429496	NA	0.383227	0.536711	0.796561	0.347915	0.173958
FRAS1	0.0240385	0.396905	0.426308	0.490914	0.17393	8.04111e-15	NA	0.488247	0.650429	0.480203	0.347886	0.173943
BCR	0.0354258	0.593675	0.280358	0.092	0.204185	0.349792	NA	0.455215	0.612903	0.507326	0.347876	0.173938
HSP90AA1	0.0435615	0.683878	0.180906	0.419941	0.0999633	0.580364	NA	0.089096	0.629731	0.403195	0.347848	0.173924
LSG1	0.0398571	0.639091	0.107847	0.0338217	0.310083	0.0363304	NA	0.489345	0.51439	0.9598	0.34784	0.17392
ALDH5A1	0.498377	0.391944	0.0598474	0.02	0.118182	0.0172098	NA	0.533826	0.520225	0.970056	0.347741	0.17387
EXOC2	0.0610245	0.438047	0.142741	0.392137	0.15274	0.128658	NA	0.503426	0.553862	0.756906	0.347727	0.173863
PTPRG	0.100179	0.68092	0.186616	0.553388	0.333176	3.62152e-06	NA	0.385247	0.571656	0.31826	0.347716	0.173858
MTMR14	0.0428534	0.376011	0.0926547	0.480391	0.0779767	0.480324	NA	0.507073	0.48863	0.583413	0.347703	0.173852
PPP2CA	0.168708	0.550829	0.0357849	0.131794	0.0410454	0.392942	NA	0.30038	0.606567	0.900965	0.347668	0.173834
PCMTD2	0.354489	0.410565	0.249305	0.0715735	0.124576	0.785861	NA	0.346269	0.52189	0.264313	0.347649	0.173825
TNS3	0.00628531	0.529687	0.267694	0.629534	0.0174595	0.131386	NA	0.39596	0.613867	0.536892	0.347641	0.17382
COX4I2	0.28561	0.121542	0.0950974	0.0792647	0.319825	0.252839	NA	0.492329	0.543132	0.938368	0.347556	0.173778
SNTB1	0.0449073	0.556742	0.0594724	0.194853	0.226868	0.253897	NA	0.333286	0.54325	0.91469	0.347552	0.173776
TGDS	0.0520575	0.137375	0.429421	0.290564	0.0283749	0.757222	NA	0.295914	0.577667	0.558592	0.347465	0.173733
E2F5	0.716997	0.177811	0.0848474	0.0895882	0.0888178	0.592405	NA	0.485823	0.590539	0.300284	0.347457	0.173728
TCF12	0.101642	0.597761	0.489482	0.0311146	0.0926573	0.57888	NA	0.235996	0.615459	0.383718	0.347412	0.173706
TIA1	0.0211434	0.591847	0.0433285	0.133809	0.0602914	0.67919	NA	0.211202	0.394828	0.990778	0.34738	0.17369
ASS1	0.00336075	0.162664	0.159231	0.368912	0.412483	0.164724	NA	0.469089	0.501697	0.883598	0.347306	0.173653
PSD4	0.0326505	0.535787	0.506234	0.0169853	0.0940627	0.0774848	NA	0.240844	0.628234	0.993357	0.347293	0.173647
GTF2H4	0.00445955	0.51775	0.281701	0.280207	0.453604	0.000738636	NA	0.383103	0.60799	0.595644	0.347244	0.173622
DHX29	0.000227291	0.524638	0.0308599	0.150559	0.0638162	0.513536	NA	0.528345	0.510773	0.802366	0.347236	0.173618
MPP5	0.586042	0.384689	0.0812359	0.331147	0.0175553	0.305002	NA	0.488962	0.537515	0.392796	0.347216	0.173608
SPHK2	0.0339134	0.398621	0.798696	0.458822	0.0155739	0.425697	NA	0.342622	0.5521	0.0987069	0.347195	0.173597
CASD1	0.143858	0.316803	0.0390833	0.0124559	0.0830494	0.739895	NA	0.455672	0.577267	0.756356	0.34716	0.17358
RNF31	0.192966	0.384906	0.0391911	0.195426	0.113527	0.496025	NA	0.374047	0.40301	0.924781	0.347098	0.173549
TFDP2	0.103736	0.520917	0.0710913	0.111525	0.1903	0.0439877	NA	0.535079	0.559656	0.987441	0.347082	0.173541
CLIC5	0.363286	0.440161	0.110667	0.443382	0.0321481	0.133817	NA	0.416879	0.57272	0.610627	0.347077	0.173538
MUC1	0.0968898	0.367886	0.180363	0.578382	0.00431432	0.146925	NA	0.431343	0.557467	0.759959	0.347059	0.173529
CPS1	0.659191	0.734146	0.0574107	0.0679412	0.412399	0.0627161	NA	0.366524	0.546956	0.214689	0.346886	0.173443
CMTM4	0.302176	0.292919	0.304604	0.288166	0.0113961	0.1287	NA	0.251071	0.560856	0.980888	0.346753	0.173376
GLDC	0.419109	0.0836786	0.0439724	0.293279	0.0707732	0.311618	NA	0.477254	0.539034	0.881836	0.346728	0.173364
ARL6IP5	0.18053	0.559013	0.0513474	0.0137794	0.135631	0.566105	NA	0.0442014	0.614336	0.954819	0.34664	0.17332
FBLN2	0.0485224	0.250439	0.122953	0.595832	0.0902091	0.13892	NA	0.251455	0.621431	0.999983	0.346638	0.173319
DIP2C	0.522905	0.580455	0.40305	0.196971	0.038253	0.256473	NA	0.275534	0.565607	0.279766	0.346557	0.173279
CD79B	0.712961	0.405016	0.107574	0.0286765	0.121684	0.461065	NA	0.360556	0.569744	0.351219	0.3465	0.17325
SLCO2B1	0.172584	0.43257	0.199442	0.0197059	0.287782	0.163691	NA	0.480393	0.547304	0.814617	0.346454	0.173227
KATNB1	0.0621989	0.371541	0.201478	0.201382	0.0604492	0.334025	NA	0.413968	0.531492	0.941282	0.346424	0.173212
FCER1G	0.361567	0.0921657	0.0296949	0.0236765	0.02963	0.597571	NA	0.510109	0.602519	0.870796	0.346414	0.173207
F13A1	0.191872	0.21933	0.13276	0.170824	0.148919	0.561384	NA	0.536074	0.560722	0.595234	0.346347	0.173173
XPO1	0.278424	0.459505	0.0716733	0.00856688	0.0259254	0.642651	NA	0.231634	0.51158	0.887051	0.346335	0.173167
NAV2	0.309587	0.509949	0.247811	0.561542	0.0806752	0.142392	NA	0.337928	0.563467	0.363029	0.346265	0.173132
NIT2	0.0646838	0.048703	0.0995718	0.403529	0.0798845	0.599952	NA	0.26079	0.600572	0.958564	0.34625	0.173125
MYO5C	0.657321	0.210634	0.133856	0.619082	0.124533	0.135978	NA	0.412259	0.633793	0.188186	0.346182	0.173091
PRKD2	0.271591	0.564372	0.0935983	0.181471	0.183876	0.118854	NA	0.443787	0.556424	0.701327	0.346144	0.173072
CYB5R4	0.418759	0.483516	0.0618474	0.206118	0.0546348	0.194006	NA	0.417512	0.457052	0.821783	0.346137	0.173068
BBS1	0.0478452	0.440314	0.174283	0.452971	0.194937	0.430706	NA	0.371674	0.499564	0.502612	0.346101	0.17305
ATP5D	0.287236	0.553693	0.23224	0.475206	0.0924987	0.0869157	NA	0.470571	0.51629	0.399902	0.346061	0.173031
CLASP2	0.0627596	0.445505	0.0377599	0.323824	0.352165	0.554768	NA	0.477813	0.540094	0.319651	0.346038	0.173019
SLC16A4	0.0622322	0.547824	0.0694741	0.459035	0.367602	0.521159	NA	0.53281	0.531153	0.0229402	0.346026	0.173013
ADK	0.00495139	0.392977	0.0794724	0.253353	0.0555269	0.675364	NA	0.429427	0.579327	0.643236	0.345959	0.17298
ATP6V0A2	0.0278065	0.535809	0.0409436	0.222691	0.0216317	0.371758	NA	0.381445	0.517597	0.992727	0.345823	0.172912
SMAD4	0.0110836	0.668785	0.0895975	0.410353	0.111559	0.364936	NA	0.458251	0.530534	0.466871	0.345774	0.172887
CCDC69	0.0564383	0.695152	0.0526844	0.0653971	0.201458	0.298537	NA	0.494422	0.584242	0.663134	0.345718	0.172859
TMOD3	0.129424	0.647312	0.0774724	0.115662	0.0274974	0.00937122	NA	0.365809	0.749497	0.98904	0.345676	0.172838
C1QA	0.551845	0.15742	0.115706	0.123794	0.198462	0.416143	NA	0.467255	0.478505	0.60174	0.345652	0.172826
EGFL7	0.0603994	0.254049	0.540178	0.527471	0.334939	0.136011	NA	0.398126	0.587259	0.272089	0.345614	0.172807
HIC2	0.0397978	0.547029	0.347229	0.596409	0.016431	0.113932	NA	0.266582	0.487533	0.695512	0.345606	0.172803
ZCCHC7	0.0799202	0.537245	0.350922	0.0296815	0.0728186	0.643454	NA	0.321526	0.534119	0.539875	0.345507	0.172753
LDHA	0.0108274	0.297826	0.115363	0.376029	0.00598391	NA	0.393267	0.326603	0.605597	0.977533	0.345448	0.172724
GLUD1	0.330937	0.502294	0.117222	0.00682353	0.226011	0.169787	NA	0.267525	0.561682	0.926617	0.345433	0.172717
DYRK1A	0.0406691	0.579065	0.0652962	0.616656	0.159609	0.0432062	NA	0.367032	0.608486	0.628323	0.345371	0.172686
MCPH1	0.0112866	0.502587	0.407949	0.491559	0.0751442	0.00122727	NA	0.443072	0.760859	0.414415	0.345344	0.172672
CALCOCO1	0.339044	0.170366	0.154296	0.452618	0.00904823	0.227586	NA	0.479958	0.61829	0.656157	0.345263	0.172631
AKAP11	0.0763423	0.537825	0.0793124	0.02	0.0253537	0.747339	NA	0.274767	0.537285	0.809062	0.345254	0.172627
GABBR1	0.0636135	0.4088	0.76542	0.593843	0.441018	0.225431	NA	NA	0.695652	0.949073	0.517856	0.172619
NPC1	0.297969	0.415789	0.0383959	0.471235	0.0503253	0.0947168	NA	0.428432	0.512371	0.797842	0.345231	0.172615
TACC2	0.265107	0.643255	0.239172	0.576003	0.194712	0.0614358	NA	0.502099	0.54909	0.074986	0.345096	0.172548
QTRT1	0.0775128	0.527673	0.18744	0.48	0.10026	0.499775	NA	0.470136	0.533463	0.229562	0.345091	0.172546
NAPB	0.00110713	0.732462	0.0599054	0.511144	0.0307412	0.328023	NA	0.320148	0.689877	0.43181	0.345024	0.172512
DDIT4L	0.458111	0.538895	0.0320347	0.0397059	0.231541	0.0820573	NA	0.233167	0.574813	0.914736	0.345007	0.172503
BECN1	0.109683	0.499824	0.0330724	0.0470382	0.614336	0.162613	NA	0.414351	0.585883	0.638072	0.344986	0.172493
PSMB8	0.046034	0.256329	0.450171	0.532178	0.0934135	0.00892982	NA	0.0482319	0.732425	0.937121	0.344981	0.172491
DNAJB12	0.136162	0.267906	0.203702	0.238441	0.283966	0.333165	NA	0.406674	0.647246	0.587437	0.344967	0.172483
SIRT4	0.103913	0.390099	0.244165	0.471603	0.0471847	0.0346971	NA	0.340736	0.557769	0.912959	0.344792	0.172396
BAX	0.184411	0.438485	0.53438	0.0104777	0.0163255	0.00218863	NA	0.4255	0.630741	0.860397	0.344767	0.172384
PACSIN3	0.0739796	0.35407	0.0782342	0.521138	0.240557	8.04111e-15	NA	0.409658	0.544576	0.880435	0.344739	0.172369
CCT2	0.141146	0.552194	0.0368724	0.00948529	0.00670125	0.6873	NA	0.343285	0.499629	0.825607	0.344691	0.172346
TMEM30A	0.231846	0.506196	0.0243797	0.273147	0.0700416	0.386991	NA	0.217097	0.530324	0.861268	0.344588	0.172294
NKTR	0.105209	0.700676	0.0473474	0.0644118	0.0588109	0.263694	NA	0.187123	0.692547	0.981411	0.344581	0.172291
SMOC1	0.123771	0.399357	0.277188	0.305824	0.465875	0.124877	NA	0.492101	0.551837	0.359877	0.344523	0.172261
ETV4	0.115457	0.113159	0.091938	0.404255	0.139172	0.253909	NA	0.466312	0.562368	0.953996	0.344507	0.172254
PKP3	0.0982658	0.475119	0.111439	0.0232353	0.343395	0.241417	NA	0.526075	0.567409	0.714188	0.344505	0.172252
GTF2I	0.145542	0.497763	0.0515974	0.257221	0.0401924	0.0101054	NA	0.46598	0.692226	0.939902	0.344503	0.172252
EPM2AIP1	0.334754	0.600992	0.0332349	0.0124522	0.114624	0.573229	NA	0.403711	0.486009	0.540676	0.344409	0.172205
KLHL20	0.0727694	0.595912	0.0307544	0.315952	0.114866	0.389879	NA	0.447714	0.601143	0.530467	0.344384	0.172192
PERP	0.321079	0.50818	0.132044	0.319904	0.00883482	0.118148	NA	0.19049	0.520957	0.979706	0.344371	0.172186
SLC38A1	0.00418095	0.452574	0.21353	0.215853	0.3966	0.594195	NA	0.454552	0.610132	0.157519	0.344349	0.172174
NT5E	0.281029	0.604754	0.0535974	0.0716471	0.00766994	0.59002	NA	0.307166	0.656954	0.526193	0.344337	0.172168
SUB1	0.00284223	0.510338	0.0576142	0.259779	0.00137282	0.64537	NA	0.235664	0.544872	0.84076	0.34429	0.172145
SOS2	0.147422	0.671631	0.0983181	0.00676471	0.162259	0.123275	NA	0.453889	0.622853	0.811965	0.344264	0.172132
NUP54	0.0777846	0.548593	0.117992	0.439426	0.118801	0.724643	NA	0.32076	0.308902	0.441278	0.344242	0.172121
NCK1	0.00671141	0.55201	0.101954	0.0188529	0.00842544	0.571227	NA	0.251071	0.602429	0.985356	0.344226	0.172113
MAP7	0.0133048	0.496607	0.321366	0.424059	0.340485	0.242616	NA	0.443456	0.586789	0.228811	0.344166	0.172083
RSRC2	0.100645	0.571199	0.0299599	0.0298408	0.0985484	0.522149	NA	0.249082	0.601	0.895028	0.344161	0.172081
BMP2	0.836809	0.349976	0.0633609	0.476487	0.017221	0.265362	NA	0.0991979	0.563756	0.424704	0.344097	0.172049
DCTN2	0.115556	0.383815	0.0723043	0.519441	0.0244543	0.52556	NA	0.327929	0.691863	0.435834	0.344084	0.172042
DERL1	0.0194392	0.519969	0.0418461	0.377559	0.52901	0.339852	NA	0.151335	0.649288	0.468432	0.344081	0.172041
ZCCHC14	0.281236	0.291145	0.344506	0.578732	0.00941638	0.075996	NA	0.402385	0.713685	0.399592	0.344077	0.172038
LMAN2	0.158423	0.44411	0.45558	0.483059	0.320426	0.484689	NA	0.113838	0.515813	0.120656	0.344066	0.172033
TAF4	0.0184873	0.390455	0.14368	0.173401	0.0675235	0.465049	NA	0.464271	0.571964	0.801615	0.34405	0.172025
MKL2	0.0967504	0.468487	0.443365	0.55333	0.00767648	0.149542	NA	0.336985	0.607127	0.432891	0.344017	0.172009
PPIE	0.110835	0.287977	0.121482	0.231223	0.446988	0.236363	NA	0.303747	0.506024	0.850759	0.343933	0.171967
PITPNA	0.184106	0.38977	0.194772	0.108029	0.0377383	0.552189	NA	0.438814	0.573944	0.615362	0.343858	0.171929
BRAF	0.222439	0.513475	0.0392719	0.298882	0.0148543	0.438368	NA	0.507943	0.558568	0.50023	0.343781	0.171891
SUCLA2	0.00508148	0.359969	0.205283	0.133412	0.170513	0.515516	NA	0.279896	0.565078	0.858445	0.343688	0.171844
SUPT6H	0.248358	0.555357	0.051141	0.00670382	0.0111637	0.463293	NA	0.482942	0.39892	0.87508	0.343662	0.171831
HPGD	0.0325631	0.408159	0.252221	0.517021	0.0901105	0.727104	NA	0.535028	0.401561	0.129124	0.343654	0.171827
ALPP	0.179506	0.546075	0.153514	0.560858	0.142578	0.221362	NA	0.430856	0.56054	0.296891	0.343576	0.171788
SH3PXD2B	0.762428	0.240062	0.295925	0.169497	0.0656137	0.185978	NA	0.203628	0.614687	0.553847	0.343518	0.171759
EXOC7	0.111514	0.641482	0.0429724	0.386048	0.104704	0.463663	NA	0.297447	0.565621	0.47779	0.343471	0.171736
ADARB1	0.35943	0.72792	0.318982	0.26325	0.0168026	0.00165659	NA	0.412362	0.56516	0.425625	0.343465	0.171733
RNF20	0.149227	0.576519	0.122892	0.560815	0.314263	0.00286364	NA	0.128199	0.487742	0.748088	0.343401	0.1717
IL11RA	0.046338	0.560706	0.180151	0.525273	0.0304405	0.114305	NA	0.371549	0.597558	0.663474	0.343311	0.171655
NDEL1	0.40198	0.223019	0.0682602	0.437559	0.0236575	0.37294	NA	0.0823614	0.550711	0.929158	0.343294	0.171647
TBC1D14	0.0165644	0.485596	0.234603	0.411456	0.0877708	0.52396	NA	0.244057	0.674165	0.410812	0.34322	0.17161
NDUFB2	0.0114319	0.532885	0.0883001	0.0101029	0.180122	0.38958	NA	0.423304	0.566397	0.88625	0.343152	0.171576
PDE7B	0.343099	0.334729	0.123575	0.198971	0.0880449	0.0627257	NA	0.464934	0.548976	0.921948	0.343	0.1715
EDNRB	0.257927	0.532782	0.183739	0.516235	0.0469339	0.0452944	NA	0.122666	0.551024	0.830401	0.343	0.1715
FOXC1	0.0909241	0.438526	0.44129	0.589041	0.0990656	0.113133	NA	0.296297	0.611017	0.407098	0.342933	0.171466
FNDC3A	0.209247	0.690571	0.106669	0.00697059	0.00213487	0.49382	NA	0.461567	0.519068	0.596345	0.342932	0.171466
UHRF2	0.124629	0.0385443	0.0300349	0.421441	0.00484536	0.704912	NA	0.28691	0.476824	0.998027	0.342908	0.171454
RNF146	0.0128434	0.630066	0.0455974	0.213897	0.012003	0.207507	NA	0.432079	0.554481	0.977558	0.342892	0.171446
RAP1A	0.0239066	0.430238	0.302677	0.0308824	0.51177	0.584397	0.277988	NA	0.624001	0.299764	0.342847	0.171424
ADCK2	0.0603925	0.526902	0.0563474	0.441255	0.047391	0.109731	NA	0.348693	0.58744	0.907191	0.342816	0.171408
DCUN1D2	0.0230224	0.553563	0.282686	0.615069	0.00105907	0.358271	NA	0.230359	0.543136	0.478151	0.342813	0.171406
TBX2	0.0544964	0.332214	0.429561	0.209588	0.667384	0.00808256	NA	0.381548	0.635528	0.365902	0.342701	0.17135
NFU1	0.0791736	0.569244	0.0469673	0.0254412	0.0732683	0.575512	NA	0.434017	0.513029	0.765734	0.342487	0.171244
RHBDD2	0.254111	0.149184	0.120716	0.00783824	0.00630951	0.594014	NA	0.48779	0.504086	0.958321	0.342486	0.171243
TFAP2A	0.15393	0.583839	0.46797	0.635012	0.09885	0.0404559	NA	0.350682	0.554552	0.195492	0.342309	0.171155
KIAA1217	0.0505483	0.544094	0.111683	0.463353	0.0939129	0.0824094	NA	0.233343	0.590779	0.910458	0.342287	0.171143
GMPR2	0.0402872	0.306792	0.0418461	0.423981	0.218455	0.553908	NA	0.231737	0.582706	0.680859	0.342286	0.171143
IL1R1	0.00520414	0.64255	0.276164	0.295417	0.0579455	0.302786	NA	0.276249	0.557206	0.666687	0.342245	0.171123
SEL1L	0.020704	0.693732	0.0322369	0.0993971	0.218985	0.296524	NA	0.286859	0.553475	0.878143	0.342228	0.171114
UBE2J2	0.00209023	0.339447	0.214424	0.284583	0.0592084	0.467417	NA	0.223396	0.613342	0.8747	0.342067	0.171034
PHACTR2	0.0512263	0.842152	0.238872	0.3685	0.0350156	0.22307	NA	0.468633	0.602804	0.248309	0.342065	0.171032
RBM25	0.0198996	0.662905	0.195971	0.00737261	0.0884322	0.58802	NA	0.213626	0.487292	0.815037	0.342062	0.171031
MMP11	0.16243	0.553696	0.599733	0.164459	0.0656674	0.00016445	NA	0.489448	0.546415	0.496177	0.342021	0.171011
DCXR	0.576475	0.572423	0.0406547	0.269529	0.0826678	0.00132576	NA	0.342902	0.551752	0.640243	0.341997	0.170998
VWA1	0.202694	0.517169	0.0813048	0.430059	0.370467	0.135018	NA	0.427054	0.576141	0.337807	0.341968	0.170984
MED4	0.0198766	0.50894	0.0311849	0.224015	0.118895	0.502902	NA	0.307166	0.49778	0.866853	0.341957	0.170978
FYN	0.153704	0.6341	0.278966	0.346206	0.241896	0.0889242	NA	0.299716	0.65741	0.376311	0.341915	0.170957
IVD	0.00298124	0.57386	0.134222	0.176574	0.290476	0.419191	NA	0.490568	0.473863	0.515404	0.341904	0.170952
LRP8	0.0231354	0.202025	0.507653	0.632521	0.302573	0.000596131	NA	0.383537	0.545274	0.479702	0.341891	0.170945
ZNF266	0.0965181	0.10885	0.149246	0.711105	0.0869392	0.553251	NA	0.217273	0.555428	0.598367	0.341886	0.170943
RAB40B	0.0809676	0.366575	0.197574	0.584354	0.0453105	0.338396	NA	0.40198	0.534949	0.526854	0.341884	0.170942
NARS2	0.118915	0.570355	0.0453474	0.108771	0.0649383	0.584433	NA	0.0799888	0.538318	0.965444	0.341834	0.170917
TOB1	0.197635	0.583132	0.0327974	0.0124045	0.120453	0.625268	NA	0.424453	0.460089	0.620066	0.341811	0.170905
CYB5A	0.00927292	0.172219	0.0359099	0.188099	0.21413	0.539432	NA	0.389454	0.526736	0.999812	0.341674	0.170837
CCDC59	0.0166008	0.574789	0.0478474	0.183296	0.00185396	0.517048	NA	0.363945	0.50524	0.864291	0.341657	0.170828
ABHD5	0.0127908	0.588735	0.126066	0.264382	0.533221	0.0330176	NA	0.458199	0.595426	0.462877	0.341635	0.170818
ZNF136	0.0559559	0.405598	0.0461587	0.407588	0.028641	0.380973	NA	0.368204	0.565793	0.815798	0.341634	0.170817
A2M	0.168486	0.521323	0.0837598	0.0195882	0.10033	0.393007	NA	0.22207	0.57721	0.988872	0.341627	0.170814
DOPEY1	0.147247	0.377608	0.0402288	0.0106176	0.271262	0.492388	NA	0.45534	0.537459	0.742353	0.341612	0.170806
RPIA	0.314199	0.389919	0.0528475	0.00835294	0.129702	0.486357	NA	0.485926	0.508133	0.697804	0.341471	0.170736
TWIST1	0.0236393	0.218147	0.0580972	0.423175	0.0948239	0.266202	NA	0.508171	0.533514	0.947164	0.341437	0.170718
IREB2	0.269201	0.581342	0.0355599	0.140258	0.0632758	0.557042	NA	0.424578	0.634151	0.367023	0.341381	0.170691
RXRA	0.0468557	0.206156	0.525196	0.594674	0.231673	0.358282	NA	0.229696	0.593492	0.286372	0.341377	0.170689
CBX5	0.0201151	0.738697	0.0551571	0.628731	0.0136948	0.115382	NA	0.394914	0.506768	0.598827	0.341365	0.170683
METTL5	0.419053	0.414533	0.104047	0.00597611	0.00115388	0.453389	NA	0.467432	0.498646	0.707623	0.341317	0.170658
CDYL2	0.00981264	0.340642	0.0669724	0.0165147	0.252489	0.343238	NA	0.504369	0.554513	0.983259	0.341312	0.170656
PARP3	0.173298	0.124649	0.0500103	0.250529	0.361951	0.387539	NA	0.35979	0.573223	0.790526	0.341279	0.17064
IFNGR1	0.0154055	0.618988	0.167857	0.153176	0.117574	0.315939	NA	0.250843	0.622633	0.808862	0.341253	0.170627
ZNF22	0.198908	0.651439	0.175943	0.0330255	0.198707	0.730727	NA	0.274539	0.44828	0.359526	0.341233	0.170616
AGGF1	0.333026	0.575732	0.14016	0.00822059	0.149562	0.580997	NA	0.390294	0.601412	0.291527	0.341215	0.170607
DAP	0.373071	0.169979	0.313852	0.192059	0.186189	0.0942332	NA	0.349584	0.621113	0.770708	0.341199	0.170599
ITGB4	0.374949	0.326268	0.204938	0.239449	0.00761626	0.0578001	NA	0.481947	0.544964	0.832332	0.34114	0.17057
RHOBTB1	0.163566	0.119315	0.195678	0.190994	0.171714	0.410355	NA	0.528883	0.546401	0.743034	0.341104	0.170552
RHOB	0.0340784	0.700696	0.10155	0.388824	0.0192843	0.0956377	NA	0.166742	0.573593	0.988871	0.341031	0.170515
MBD6	0.0133756	0.580646	0.0810644	0.581057	0.155061	0.309167	NA	0.331908	0.620499	0.396099	0.340986	0.170493
APCDD1	0.245654	0.07062	0.49693	0.674913	0.0122813	0.420244	NA	0.175083	0.652819	0.320272	0.34098	0.17049
RELA	0.0113391	0.384452	0.0547224	0.00780255	0.317369	0.408706	NA	0.530334	0.522147	0.831752	0.340958	0.170479
ZNF559	0.0604347	0.546044	0.0464283	0.181235	0.00639999	0.730092	NA	0.373715	0.554582	0.569581	0.340946	0.170473
SDC4	0.0891216	0.334335	0.45834	0.371927	0.0673757	0.427199	NA	0.337265	0.544846	0.437565	0.340886	0.170443
XRCC3	0.489966	0.304491	0.118098	0.116559	0.0379482	0.306451	NA	0.464271	0.609716	0.620086	0.340843	0.170421
MFHAS1	0.164449	0.499881	0.159789	0.650385	0.00641215	0.0301006	NA	0.39652	0.60506	0.554928	0.340836	0.170418
AFF3	0.0031666	0.584599	0.215154	0.415828	0.00291308	8.04111e-15	NA	0.247527	0.686311	0.911965	0.340829	0.170415
TATDN2	0.171648	0.280586	0.0430974	0.590515	0.0179224	0.34614	NA	0.212631	0.69189	0.712277	0.340745	0.170373
YARS2	0.200328	0.535469	0.0863204	0.0902794	0.0888072	0.399486	NA	0.288008	0.517144	0.860027	0.340652	0.170326
PPP1R14C	0.0334286	0.604114	0.0789724	0.0135	0.242566	0.10694	NA	0.379124	0.662486	0.944579	0.340634	0.170317
AASDHPPT	0.00828635	0.626372	0.0348599	0.266603	0.0397002	0.625815	NA	0.322035	0.592501	0.548963	0.340571	0.170285
VPS52	0.0101371	0.297832	0.301029	0.120515	0.232018	0.177844	NA	0.503757	0.543682	0.878283	0.340566	0.170283
NEDD4L	0.373568	0.641177	0.242972	0.161	0.25324	0.100883	NA	0.32706	0.594936	0.370226	0.340562	0.170281
PIK3CB	0.533446	0.754741	0.0392224	0.0252941	0.0596003	0.241863	NA	0.408228	0.556443	0.445802	0.340516	0.170258
ELMO2	0.0741155	0.505955	0.121041	0.345824	0.157994	0.0150545	NA	0.479015	0.545069	0.820382	0.340494	0.170247
COL1A2	0.0249631	0.47905	0.177965	0.241621	0.161452	0.125001	NA	0.258417	0.667702	0.928268	0.340493	0.170247
HYAL4	0.0517744	0.464285	0.0855118	0.0279412	0.220916	0.415719	NA	0.416797	0.524027	0.857274	0.340472	0.170236
ID3	0.23906	0.439832	0.179263	0.533809	0.113403	0.494323	NA	0.464448	0.572436	0.0276643	0.340471	0.170235
RHOT1	0.0987839	0.618932	0.0541102	0.0160882	0.0914656	0.550163	NA	0.313134	0.53262	0.788214	0.34039	0.170195
BDP1	0.154007	0.465282	0.133678	0.0519118	0.340565	0.396698	NA	0.113942	0.532838	0.874339	0.340362	0.170181
ZNF77	0.00712611	0.479706	0.114083	0.332882	0.0894519	0.274286	NA	0.443839	0.515931	0.805449	0.340306	0.170153
SAFB	0.184511	0.475743	0.539417	0.00573529	0.122048	0.198938	NA	0.0881013	0.538561	0.908939	0.340222	0.170111
MAF	0.124565	0.518106	0.186245	0.0688535	0.272463	0.409938	NA	0.444399	0.615823	0.421371	0.340196	0.170098
TSC22D2	0.0137184	0.536378	0.0799547	0.257	0.0667074	0.384065	NA	0.13024	0.600813	0.992496	0.340153	0.170076
RDH13	0.113748	0.691994	0.0864992	0.0101115	0.0953326	0.431437	NA	0.392925	0.621621	0.617473	0.340127	0.170063
KYNU	0.0152716	0.389641	0.0409724	0.306596	0.0949496	0.194192	NA	0.493095	0.620667	0.905639	0.340114	0.170057
GH2	0.0954757	0.424482	0.143853	0.235739	0.109545	0.153854	NA	0.48779	0.549149	0.860838	0.340081	0.17004
STIM2	0.19004	0.458589	0.0351349	0.420353	0.0470022	0.53592	NA	0.293645	0.669693	0.410131	0.340056	0.170028
KPNA6	0.00431732	0.711935	0.0601749	0.0229412	0.295575	0.508385	NA	0.432794	0.572354	0.451487	0.339996	0.169998
TFAP2C	0.300542	0.623661	0.0415974	0.586456	0.159664	2.8295e-05	NA	0.36438	0.497632	0.485547	0.339945	0.169973
MTAP	0.136356	0.430682	0.265829	0.105118	0.0184815	0.0940264	NA	0.40713	0.617543	0.98399	0.339906	0.169953
G3BP2	0.0511878	0.670153	0.0305253	0.170397	0.0010434	0.423131	NA	0.227375	0.508545	0.976534	0.339877	0.169938
ATP11A	0.0162495	0.551175	0.632872	0.697541	0.428294	0.325418	NA	NA	0.782245	0.644277	0.509759	0.16992
CDC42EP2	0.033059	0.248899	0.0985974	0.493446	0.0284606	0.646274	NA	0.215667	0.532053	0.76182	0.339808	0.169904
EHMT2	0.134777	0.433246	0.332235	0.0232647	0.0224943	0.09901	NA	0.485418	0.606523	0.921277	0.339805	0.169902
KIF3B	0.0309683	0.662692	0.130448	0.0284412	0.0304872	0.408679	NA	0.281605	0.512728	0.972123	0.339797	0.169899
SLIT3	0.00396233	0.323364	0.254238	0.215265	0.120231	0.362253	NA	0.379684	0.558057	0.84049	0.339727	0.169864
SERPINE2	0.376405	0.452012	0.31346	0.0968235	0.0519693	0.108536	NA	0.190976	0.552287	0.914836	0.339701	0.16985
OPA3	0.00191786	0.583166	0.268078	0.532235	0.01374	0.297927	NA	0.215667	0.583216	0.561254	0.339689	0.169844
ZFP2	0.3351	0.513458	0.058962	0.015414	0.271397	0.000199242	NA	0.490796	0.536194	0.835425	0.339661	0.16983
SLC43A2	0.229091	0.314755	0.15932	0.567079	0.115947	0.47678	NA	0.419376	0.620929	0.153605	0.339654	0.169827
DDX50	0.0184326	0.661663	0.0587224	0.00950637	0.0854279	0.510986	NA	0.245766	0.493755	0.972132	0.339599	0.1698
ZNF548	0.0697017	0.555204	0.0972233	0.0069586	0.10345	0.517425	NA	0.311808	0.506904	0.887631	0.339589	0.169795
ZBED5	0.341287	0.456378	0.0404983	0.406589	0.110923	0.61525	NA	0.169395	0.366891	0.549093	0.339589	0.169795
HM13	0.0974962	0.26038	0.217829	0.356618	0.123341	0.00122128	NA	0.459629	0.58092	0.958431	0.339541	0.16977
PRKCH	0.0254478	0.45186	0.124963	0.2675	0.0692831	0.0687851	NA	0.473275	0.643659	0.930801	0.339508	0.169754
VPS37B	0.0616659	0.431503	0.36053	0.449824	0.00169996	0.485176	NA	0.405627	0.614521	0.244875	0.339491	0.169746
LRRC1	0.0112541	0.74073	0.194561	0.0175796	0.0747113	0.149909	NA	0.309818	0.589246	0.966498	0.339367	0.169684
PTPRD	0.50418	0.544833	0.303901	0.524824	0.0192011	8.04111e-15	NA	0.365603	0.567298	0.223737	0.339286	0.169643
CAV1	0.608954	0.624861	0.0795951	0.0107647	0.117827	0.0878453	NA	0.180491	0.556984	0.785802	0.339236	0.169618
IMPA1	0.0584465	0.172651	0.471318	0.68904	0.0280784	0.673014	NA	0.307777	0.580377	0.0724137	0.339235	0.169618
PDGFRB	0.0965227	0.0285206	0.373201	0.0663235	0.525782	0.511577	NA	0.136032	0.562158	0.752222	0.339149	0.169574
SLC2A11	0.0570092	0.632018	0.105745	0.0843529	0.273046	0.0977766	NA	0.471949	0.550177	0.779866	0.339104	0.169552
PEX1	0.187963	0.334769	0.0452224	0.0115147	0.0157649	0.60739	NA	0.468043	0.516086	0.864741	0.339055	0.169527
CBFB	0.0299765	0.560573	0.0795672	0.346382	0.0703078	0.514371	NA	0.279616	0.482125	0.687765	0.338965	0.169482
TRIOBP	0.256004	0.623971	0.0948632	0.0998676	0.124903	0.33205	NA	0.505415	0.514242	0.499229	0.33895	0.169475
PBX2	0.277952	0.585125	0.0882918	0.291059	0.00213673	0.377136	NA	0.0793773	0.621275	0.728001	0.338928	0.169464
EPS8L1	0.0146193	0.345581	0.0768474	0.659176	0.0247807	8.04111e-15	NA	0.414071	0.543064	0.971906	0.338894	0.169447
DAB2	0.0818924	0.508221	0.103318	0.0180735	0.0839272	0.541423	NA	0.407388	0.546174	0.759448	0.338874	0.169437
SMYD4	0.0439486	0.305633	0.0930974	0.0723758	0.222846	0.296663	NA	0.336167	0.706642	0.972176	0.338839	0.169419
GP1BA	NA	0.139394	0.0885974	0.0475159	0.0412468	0.524288	0.506236	0.171871	0.581351	0.948877	0.33882	0.16941
TRAF3	0.0297027	0.325055	0.451729	0.489735	0.00348323	0.00303409	NA	0.407233	0.585023	0.754074	0.338785	0.169393
NR3C2	0.388118	0.481339	0.0869943	0.296768	0.0868765	0.634389	NA	0.159344	0.525549	0.389673	0.338783	0.169392
DENND1A	0.0402349	0.575478	0.175745	0.0457647	0.274246	0.564833	NA	0.443559	0.584209	0.344914	0.338776	0.169388
CD164	0.0212026	0.140602	0.0532224	0.414441	0.0289657	0.487273	NA	0.456387	0.497525	0.948672	0.338699	0.16935
CUL4A	0.0469792	0.730131	0.213007	0.232258	0.10484	0.337656	NA	0.283315	0.533365	0.566529	0.338675	0.169338
SRP9	0.150527	0.00588596	0.19809	0.193853	0.0657173	0.753426	NA	0.175135	0.522362	0.982854	0.33865	0.169325
TOM1	0.0449338	0.29723	0.191202	0.583656	0.132392	0.58019	NA	0.296121	0.590787	0.331282	0.338644	0.169322
BAIAP2	0.123	0.598227	0.363112	0.308794	0.063813	8.04111e-15	NA	0.34257	0.581715	0.666296	0.338614	0.169307
RYK	0.0136455	0.573552	0.214528	0.0130735	0.046563	0.584176	NA	0.170109	0.546462	0.885109	0.33858	0.16929
TSC22D1	0.00691174	0.52586	0.506686	0.5339	0.0756454	0.296614	NA	0.288671	0.593618	0.219273	0.338576	0.169288
LACTB2	0.00248317	0.51691	0.042001	0.0673121	0.031605	0.502219	NA	0.429986	0.462114	0.992	0.338515	0.169257
HMG20A	0.0967199	0.357694	0.0435981	0.193706	0.0866729	0.322977	NA	0.386138	0.580235	0.97861	0.338483	0.169242
PALM	0.00316837	0.460145	0.339197	0.401952	0.179918	0.000330682	NA	0.104783	0.587359	0.969253	0.338456	0.169228
ZFYVE16	0.0550499	0.67382	0.0336849	0.218019	0.0013646	0.508702	NA	0.220972	0.52793	0.80644	0.338442	0.169221
TBC1D9B	0.0458643	0.413	0.475521	0.186235	0.335809	0.0014053	NA	0.167737	0.609268	0.810743	0.338398	0.169199
KIAA1161	0.0520387	0.534982	0.389833	0.219548	0.568036	0.112489	NA	0.420268	0.536535	0.211766	0.338388	0.169194
ERAL1	0.077982	0.314805	0.0835974	0.299322	0.0278906	0.130073	NA	0.505415	0.641374	0.964836	0.338366	0.169183
YTHDF2	0.0049938	0.625149	0.0479107	0.00658824	0.17142	0.106321	NA	0.427054	0.676747	0.979102	0.338365	0.169182
PICALM	0.225125	0.675673	0.0849727	0.147105	0.0862324	0.00143939	NA	0.371063	0.556101	0.89739	0.338345	0.169172
CBX4	0.0176899	0.249807	0.140529	0.458971	0.173116	0.246025	NA	0.541711	0.588721	0.628233	0.338311	0.169156
AIG1	0.0144413	0.545182	0.201516	0.0836765	0.253756	0.493281	NA	0.439602	0.587504	0.425454	0.338268	0.169134
MAN1C1	0.0422653	0.55493	0.257749	0.205083	0.0219479	0.297252	NA	0.50557	0.679875	0.479742	0.338268	0.169134
AQP3	0.143417	0.051041	0.180566	0.118559	0.530031	0.517994	NA	0.492027	0.492	0.518356	0.338221	0.169111
GADD45GIP1	0.130284	0.403142	0.103706	0.528489	0.111557	0.152213	NA	0.437591	0.593623	0.583163	0.338196	0.169098
DUOX1	0.0902689	0.449499	0.428096	0.371382	0.0578918	0.0847533	NA	0.290867	0.549315	0.720764	0.338093	0.169047
ANKS1A	0.0655782	0.444201	0.34955	0.0102794	0.111847	0.221682	NA	0.338694	0.530225	0.970628	0.338076	0.169038
TFPI	0.245322	0.451705	0.184253	0.431471	0.00439207	0.249282	NA	0.348082	0.564818	0.563326	0.338072	0.169036
TBCD	0.0991139	0.548868	0.397558	0.451882	0.209913	0.298279	NA	0.364866	0.541307	0.130235	0.338002	0.169001
UBE3A	0.0368235	0.574879	0.14331	0.0853088	0.254299	0.49943	NA	0.147636	0.559886	0.739911	0.337943	0.168971
EIF4G1	0.262567	0.582989	0.0756735	0.39842	0.0247863	0.296087	NA	0.424733	0.588023	0.387881	0.337907	0.168953
EIF4EBP2	0.278754	0.604177	0.049528	0.196235	0.134555	0.000779927	NA	0.283035	0.495014	0.998776	0.337873	0.168936
ZNF140	0.0488945	0.182596	0.0347224	0.2235	0.27298	0.759761	NA	0.110803	0.453917	0.953583	0.337862	0.168931
PTGER4	0.0137981	0.209052	0.657033	0.322412	0.130247	0.632609	NA	0.0843508	0.620261	0.370886	0.33785	0.168925
ERF	0.0425194	0.395732	0.0354224	0.377745	0.0258154	0.428737	NA	0.517735	0.63293	0.583764	0.337822	0.168911
TXNDC12	0.0572741	0.323429	0.0603097	0.280515	0.244122	0.37424	NA	0.440803	0.517968	0.741523	0.337798	0.168899
STX2	0.0686192	0.500038	0.145296	0.121994	0.13788	0.480233	NA	0.289998	0.546044	0.74978	0.337764	0.168882
ILF2	0.0346892	0.459921	0.0766169	0.239882	0.0105701	0.258258	NA	0.482662	0.618206	0.858125	0.337659	0.168829
BMP5	0.169491	0.484052	0.0753474	0.0425	0.192002	8.04111e-15	NA	0.526355	0.582179	0.965524	0.337495	0.168747
ZFP36L1	0.0104249	0.579512	0.413372	0.132882	0.0116174	0.549834	NA	0.310098	0.65969	0.368945	0.337375	0.168688
TM9SF4	0.116914	0.475592	0.0358353	0.00751592	0.167459	0.205498	NA	0.484371	0.639436	0.903656	0.337364	0.168682
BNIP3L	0.219056	0.599948	0.0514724	0.0523971	0.0838357	0.463287	NA	0.36295	0.627762	0.575546	0.337362	0.168681
MSC	0.148506	0.199478	0.343456	0.62258	0.138037	0.0797437	NA	0.516637	0.579659	0.408039	0.337348	0.168674
NUPR1	0.702693	0.484245	0.0522234	0.0146618	0.285496	0.29565	NA	0.339254	0.541428	0.320342	0.337333	0.168666
LGR5	0.269343	0.653475	0.0226652	0.0117038	0.0306789	0.0351259	NA	0.52878	0.523589	0.960605	0.33733	0.168665
DTNBP1	0.00500535	0.504524	0.319279	0.0217647	0.167251	0.55781	NA	0.399607	0.598322	0.461736	0.337256	0.168628
ETNK1	0.116812	0.609756	0.0549188	0.23178	0.0198234	0.439805	NA	0.425396	0.51709	0.619795	0.337242	0.168621
MFGE8	0.288113	0.565667	0.416809	0.53157	0.0261356	0.107569	NA	0.424173	0.56999	0.104942	0.337219	0.168609
PNMT	0.725231	0.292071	0.380867	0.0152794	0.120249	0.0142892	NA	0.114502	0.633539	0.73883	0.337206	0.168603
GTF2B	0.100515	0.408267	0.0440974	0.0828529	0.0408838	0.584879	NA	0.345274	0.483107	0.944112	0.33711	0.168555
EPHX1	0.0253659	0.571486	0.371715	0.00601765	0.0507454	0.0041717	NA	0.509062	0.603531	0.891805	0.3371	0.16855
TFRC	0.00588096	0.678283	0.332374	0.198265	0.374651	0.00100758	NA	0.2562	0.711193	0.475869	0.33708	0.16854
UBE3B	0.318208	0.539693	0.108991	0.0106029	0.0450235	0.0709143	NA	0.439425	0.522952	0.976822	0.336959	0.168479
USF2	0.0213764	0.27774	0.712324	0.189206	0.00517433	0.438939	NA	0.460241	0.581714	0.345764	0.336942	0.168471
OGFRL1	0.0600296	0.4233	0.0543332	0.129353	0.100288	0.642024	NA	0.354278	0.549324	0.719483	0.336935	0.168467
KIAA1147	0.350353	0.440175	0.0382746	0.0165735	0.0386286	0.475809	NA	0.35489	0.510776	0.80688	0.336929	0.168464
SDC1	0.0278652	0.318392	0.314439	0.279279	0.0118313	8.04111e-15	NA	0.490826	0.645375	0.943657	0.336852	0.168426
PTPN1	0.127021	0.587662	0.0540256	0.0166401	0.233026	0.593466	NA	0.311859	0.474527	0.632547	0.336753	0.168376
SYPL1	0.0538829	0.546234	0.0573474	0.0942647	0.00182821	0.604033	NA	0.385527	0.584146	0.703309	0.33673	0.168365
RIPK2	0.63079	0.296693	0.0488541	0.29765	0.0109058	0.404507	NA	0.387465	0.593885	0.359476	0.336692	0.168346
CALM1	0.00488819	0.628287	0.0907679	0.149206	0.206446	0.00405683	NA	0.331017	0.675621	0.939846	0.336682	0.168341
HSPA12B	0.0918691	0.424426	0.222019	0.549201	0.183257	0.0766488	NA	0.290153	0.536091	0.656097	0.33664	0.16832
CASP3	0.0492554	0.392318	0.0411722	0.377	0.136552	0.568853	NA	0.399173	0.656715	0.408469	0.336612	0.168306
PUM2	0.00512765	0.423474	0.0620617	0.229088	0.310644	0.566137	NA	0.388459	0.581555	0.461656	0.336467	0.168234
PPIH	0.00013893	0.412877	0.477123	0.00635147	0.00264838	0.411805	NA	0.423687	0.50099	0.792317	0.336438	0.168219
DIXDC1	0.024526	0.556093	0.272276	0.646425	0.00250623	0.0116712	NA	0.316781	0.611511	0.585165	0.336328	0.168164
BBX	0.330943	0.652957	0.145235	0.0301471	0.04374	0.00425635	NA	0.448761	0.590313	0.779876	0.336248	0.168124
OSBP	0.00663145	0.608133	0.125006	0.373232	0.226991	0.000495163	NA	0.354381	0.635198	0.696113	0.336242	0.168121
SLC39A1	0.0197547	0.540936	0.195919	0.00667647	0.106296	0.433983	NA	0.433126	0.541468	0.747598	0.336195	0.168098
MPI	0.00116482	0.310122	0.0573474	0.58454	0.0352513	0.115743	NA	0.337265	0.584769	0.999446	0.336183	0.168092
PHF21A	0.153729	0.545932	0.188932	0.479088	0.0662526	0.614277	NA	0.228805	0.528426	0.218973	0.336046	0.168023
GGA2	0.0323081	0.512663	0.26033	0.562652	0.258743	0.243691	NA	0.0897591	0.557992	0.505565	0.335967	0.167983
SMARCD1	0.00457404	0.459545	0.0568119	0.558656	0.114794	0.358717	NA	0.490671	0.581708	0.396979	0.335829	0.167914
NKIRAS2	0.0298231	0.525627	0.347371	0.327794	0.0186737	0.346032	NA	0.422081	0.510385	0.494555	0.335816	0.167908
GALT	0.00673397	0.465129	0.128222	0.0598529	0.53758	0.0239116	NA	0.387288	0.630562	0.783049	0.335814	0.167907
RPS6	0.154383	0.507351	0.0436419	0.0288235	0.1419	0.537459	NA	0.205565	0.558038	0.845144	0.335812	0.167906
SFXN1	0.145433	0.550857	0.046024	0.645782	0.000375304	0.176211	NA	0.205565	0.548771	0.703159	0.335798	0.167899
SAFB2	0.234218	0.400211	0.209677	0.154739	0.195573	0.158289	NA	0.494753	0.483838	0.690578	0.335764	0.167882
LPP	0.0308787	0.747403	0.252284	0.0277941	0.152858	0.195531	NA	0.261173	0.62859	0.725228	0.335749	0.167875
RAD51C	0.0519549	0.278186	0.144936	0.313912	0.144039	0.34032	NA	0.403586	0.507295	0.837327	0.335728	0.167864
MYADM	0.10037	0.552743	0.0628474	0.0927059	0.227079	0.379317	NA	0.296629	0.532688	0.776934	0.335701	0.167851
BLMH	0.292995	0.504615	0.0543797	0.00695588	0.014643	0.310286	NA	0.375425	0.514698	0.947258	0.335695	0.167848
PKIB	0.0292061	0.429369	0.0382746	0.558761	0.0198278	3.56711e-06	NA	0.437539	0.626677	0.881476	0.335682	0.167841
NOLC1	0.0574091	0.564204	0.0864742	0.173221	0.0404809	0.563242	NA	0.48233	0.555133	0.498369	0.335651	0.167826
USP13	0.212601	0.63214	0.0418295	0.0351471	0.138993	0.035755	NA	0.511995	0.564253	0.848006	0.335636	0.167818
RFC4	0.00988786	0.39853	0.0530997	0.182206	0.291981	0.672908	NA	0.441363	0.493753	0.476589	0.335591	0.167795
GBE1	0.233312	0.555731	0.290683	0.376847	0.0575973	0.1714	NA	0.190873	0.569694	0.574075	0.335579	0.16779
GPC1	0.31275	0.142662	0.215582	0.211325	0.177086	0.10011	NA	0.30844	0.578597	0.97341	0.335551	0.167776
VSIG2	0.278087	0.375025	0.0503806	0.0152353	0.559636	0.217879	NA	0.236099	0.602552	0.684783	0.33552	0.16776
LUC7L	0.221603	0.5293	0.193217	0.428824	0.213727	0.331618	NA	0.159116	0.532849	0.40899	0.335472	0.167736
MYO7A	0.0395431	0.30601	0.320478	0.377067	0.0349037	0.0567474	NA	0.445342	0.565381	0.873679	0.335461	0.167731
CTNNB1	0.0126383	0.620864	0.374484	0.324912	0.233543	0.0193046	NA	0.409171	0.660676	0.36334	0.335437	0.167718
GAS2L3	0.0812139	0.658154	0.080121	0.0277707	0.403202	0.088707	NA	0.193857	0.506423	0.979344	0.335421	0.167711
MAP3K13	0.0994756	0.417997	0.0578361	0.669273	0.0838327	0.167404	NA	0.424225	0.534371	0.563856	0.335363	0.167682
DNAJB14	0.0573151	0.698264	0.0534364	0.0110147	0.0178756	0.483638	NA	0.279284	0.499567	0.91766	0.335339	0.16767
TMF1	0.00467139	0.670382	0.0349593	0.241701	0.120083	0.580265	NA	0.431209	0.544607	0.389733	0.33529	0.167645
TMEM100	0.0296174	0.259363	0.10419	0.628451	0.297851	8.04111e-15	NA	0.393359	0.577664	0.727	0.335277	0.167639
DNASE1L3	0.719572	0.0857125	0.316337	0.355912	0.00108842	0.0649109	NA	0.360711	0.654243	0.458774	0.335251	0.167626
SYT11	0.117902	0.556321	0.0418461	0.0148382	0.0374652	0.529335	NA	0.412745	0.502754	0.803877	0.335231	0.167616
PITX2	0.065657	0.619894	0.506774	0.522215	0.0349636	0.0447942	NA	0.539338	0.542351	0.141064	0.335228	0.167614
AFG3L2	0.235131	0.478092	0.159546	0.135904	0.0142264	0.398005	NA	0.357034	0.511503	0.72759	0.335226	0.167613
TACC1	0.254203	0.637722	0.192974	0.187322	0.0882826	0.0144062	NA	0.0596084	0.611769	0.969618	0.335101	0.16755
ANKRD28	0.0441674	0.427015	0.0313224	0.627124	0.173944	0.0437258	NA	0.304587	0.607459	0.756456	0.335089	0.167544
TLE4	0.162115	0.534119	0.0513474	0.102265	0.066794	0.103275	NA	0.471182	0.622429	0.901929	0.335051	0.167525
PRX	0.673198	0.435436	0.565365	0.327545	0.112804	0.371658	NA	NA	0.6736	0.860617	0.502528	0.167509
USP4	0.0681726	0.542081	0.0733824	0.193235	0.0311676	0.293719	NA	0.442461	0.498245	0.872288	0.334972	0.167486
TNPO2	0.0119941	0.502081	0.243695	0.298889	0.00174727	0.291926	NA	0.185516	0.595348	0.883397	0.334955	0.167477
MKNK2	0.251487	0.367986	0.207079	0.0175796	0.242219	0.469312	NA	0.410601	0.547731	0.49999	0.334887	0.167444
DHCR7	0.190993	0.146294	0.0554724	0.0321618	0.0539458	0.523697	NA	0.460012	0.558469	0.992877	0.33488	0.16744
USP21	0.0510382	0.464642	0.157535	0.0444118	0.084325	0.152096	NA	0.51646	0.568523	0.974203	0.334804	0.167402
ACTR1B	0.00709282	0.40143	0.0576142	0.206721	0.136994	0.213884	NA	0.469524	0.5994	0.920444	0.334789	0.167395
HMGN4	0.0320916	0.453838	0.0584596	0.324147	0.0385209	0.682175	NA	0.195463	0.527466	0.700787	0.334772	0.167386
RPS6KA4	0.126846	0.398958	0.0745954	0.132824	0.108557	0.101354	NA	0.503654	0.582857	0.982859	0.334723	0.167361
ST3GAL2	0.124274	0.471734	0.35745	0.0457647	0.0546948	0.594704	NA	0.105446	0.625754	0.632276	0.334678	0.167339
NICN1	0.184668	0.275137	0.0506562	0.317147	0.124346	0.135881	NA	0.397846	0.585194	0.940919	0.334644	0.167322
STARD3NL	0.365512	0.268069	0.0565974	0.0137898	0.0246236	0.42378	NA	0.340529	0.532898	0.985951	0.334639	0.167319
FBXW7	0.00415391	0.512162	0.281555	0.163559	0.289519	0.224815	NA	0.134934	0.558927	0.841781	0.334601	0.1673
SLC9A9	0.0243647	0.363119	0.106671	0.448382	0.00636891	0.00168077	NA	0.501664	0.614661	0.944121	0.334559	0.16728
MTA1	0.00832371	0.554177	0.41003	0.118853	0.0542118	0.246653	NA	0.468478	0.536097	0.61398	0.334534	0.167267
ZBTB16	0.85227	0.634572	0.546408	0.721221	0.00758164	0.0941371	NA	NA	0.736147	0.421211	0.501693	0.167231
LRRC15	NA	0.207905	0.669746	0.52065	0.592266	0.366639	NA	0.382543	0.631121	0.642565	0.50168	0.167227
PCNP	0.093667	0.588357	0.113514	0.00689706	0.00770068	0.678679	NA	0.249134	0.311546	0.960511	0.334445	0.167223
ZBTB10	0.231305	0.577004	0.0445974	0.35829	0.0855948	0.344153	NA	0.483708	0.564954	0.319922	0.334392	0.167196
STOML1	0.120879	0.54761	0.483476	0.441235	0.0210982	0.00329545	NA	0.418993	0.643321	0.32953	0.334382	0.167191
THRA	0.0861818	0.455873	0.306722	0.0132941	0.177256	0.154477	NA	0.259236	0.566865	0.989279	0.334354	0.167177
MVK	0.0445607	0.386951	0.0392719	0.447647	0.00839057	0.0235958	NA	0.514087	0.567423	0.977185	0.334346	0.167173
NEDD9	0.10634	0.553924	0.378064	0.143111	0.0996835	0.323642	NA	0.268623	0.548008	0.587327	0.334303	0.167151
RBX1	0.177775	0.238057	0.378141	0.00796178	0.0122246	0.307082	NA	0.425013	0.536321	0.926026	0.334289	0.167144
HSBP1	0.244606	0.246832	0.365907	0.533235	0.0828922	0.0994085	NA	0.182481	0.535131	0.717521	0.334224	0.167112
ZBTB20	0.248045	0.722861	0.252892	0.283882	0.534072	0.000154776	NA	0.177176	0.640135	0.14803	0.334139	0.167069
DEPDC1B	0.0423872	0.527185	0.215517	0.179912	0.284017	0.191653	NA	0.482382	0.493796	0.589969	0.334091	0.167045
SNX13	0.0576813	0.596587	0.0579724	0.00822059	0.0259557	0.472517	NA	0.43524	0.52793	0.823555	0.333962	0.166981
DGAT1	0.173623	0.297202	0.0467224	0.114794	0.0888744	0.570708	NA	0.416341	0.583668	0.713498	0.333937	0.166968
GFM1	0.0494232	0.559522	0.0386385	0.157529	0.057999	0.477244	NA	0.201587	0.475322	0.987652	0.33388	0.16694
COG5	0.0880364	0.294701	0.0310644	0.331794	0.0388319	0.324888	NA	0.39537	0.55237	0.947648	0.333856	0.166928
IQCE	0.0332496	0.541353	0.825569	0.516815	0.0332512	0.535084	NA	NA	0.698651	0.821853	0.500728	0.166909
ZZZ3	0.0323882	0.517533	0.146751	0.0238235	0.184528	0.86378	NA	0.255433	0.506771	0.473006	0.333779	0.16689
ALOX5	0.0441074	0.332123	0.176981	0.350544	0.110483	0.420505	NA	0.396468	0.67219	0.50042	0.333758	0.166879
CRYL1	0.230441	0.446701	0.488291	0.502176	0.00193144	0.145032	NA	0.315838	0.591151	0.281828	0.33371	0.166855
SLC25A4	0.648099	0.337988	0.122689	0.616049	0.0260688	0.0862246	NA	0.45047	0.571686	0.143877	0.333683	0.166842
SERPINB6	0.53573	0.585126	0.154711	0.537554	0.142078	0.347761	NA	0.11389	0.486105	0.099958	0.333657	0.166828
ZDHHC5	0.0820416	0.538671	0.0342974	0.216726	0.0384678	0.483712	NA	0.202633	0.493832	0.912236	0.333624	0.166812
DNAJC5	0.036427	0.231716	0.128642	0.0701815	0.142265	0.560272	NA	0.436773	0.564176	0.831842	0.333588	0.166794
LEF1	0.0634602	0.113756	0.349484	0.0308235	0.0326196	0.498936	NA	0.446543	0.509074	0.957465	0.333574	0.166787
GCM1	0.598054	0.59416	0.0867979	0.0173088	0.0225941	0.00102177	NA	0.508222	0.536151	0.637741	0.333561	0.166781
OTUB1	0.0155486	NA	0.0983741	0.530495	0.517961	0.102643	0.440023	0.420371	0.514473	0.361818	0.333523	0.166762
LMOD1	0.21657	0.501087	0.0723043	0.0100882	0.0104018	0.332129	NA	0.348641	0.558062	0.952118	0.333489	0.166745
CTDSP2	0.0151897	0.377007	0.577233	0.0441176	0.136454	0.162374	NA	0.346984	0.559191	0.782849	0.333489	0.166744
CDK5	0.0362555	0.283734	0.119744	0.398223	0.174524	0.192077	NA	0.512275	0.493899	0.790125	0.333428	0.166714
EXOSC2	0.12081	0.413362	0.0522234	0.400917	0.0846022	0.225442	NA	0.160391	0.605284	0.93753	0.333396	0.166698
PUM1	0.0163868	0.612801	0.0806668	0.302471	0.311924	0.226339	NA	0.405627	0.628437	0.415896	0.333394	0.166697
RNASEH1	0.0220918	0.589295	0.0758083	0.206073	0.224155	0.074978	NA	0.363997	0.51313	0.930537	0.333341	0.16667
MRPL33	0.111806	0.130124	0.430997	0.535971	0.00340595	0.173126	NA	0.234338	0.562067	0.81787	0.333301	0.16665
ST3GAL5	0.284659	0.126885	0.152474	0.0579412	0.199528	0.444063	NA	0.392055	0.563906	0.777634	0.333238	0.166619
ABI3BP	0.399156	0.413601	0.0860509	0.408277	0.179139	8.04111e-15	NA	0.491989	0.61771	0.402654	0.333175	0.166588
DUSP6	0.519863	0.491826	0.225685	0.0150441	0.121317	0.0780496	NA	0.167405	0.633268	0.745906	0.333152	0.166576
STK40	0.162217	0.584457	0.364037	0.196794	0.00408559	0.405228	NA	0.51215	0.6237	0.144727	0.333044	0.166522
SUMF1	0.0793938	0.565885	0.0425974	0.33372	0.00484834	0.226856	NA	0.368079	0.585073	0.790786	0.333027	0.166513
SPATA13	0.0121656	0.591255	0.247279	0.500294	0.0241051	0.238052	NA	0.370503	0.619189	0.393887	0.33297	0.166485
SCARB1	0.0386699	0.540055	0.530182	0.122735	0.00143751	0.209518	NA	0.462716	0.61438	0.47678	0.332942	0.166471
PLEKHG3	0.0676715	0.51749	0.134792	0.119706	0.523574	0.0796915	NA	0.346704	0.53531	0.671501	0.332938	0.166469
DNALI1	0.0533799	0.0461179	0.236807	0.391045	0.518622	0.0469869	NA	0.178833	0.553193	0.971343	0.332925	0.166463
ARV1	0.00923484	0.29672	0.121222	0.177309	0.0184951	0.690415	NA	0.502784	0.471961	0.707993	0.332904	0.166452
CSNK1E	0.124278	0.328227	0.370648	0.595209	0.0400877	0.447408	NA	0.202964	0.634167	0.252682	0.332852	0.166426
HLA-DOA	0.00692546	0.465957	0.427414	0.166588	0.0530883	0.123806	NA	0.310356	0.550675	0.889753	0.332729	0.166365
MAT2B	0.291008	0.43788	0.0397975	0.253029	0.00284958	0.59167	NA	0.137255	0.702304	0.537753	0.332616	0.166308
ASXL1	0.08581	0.57334	0.173999	0.00827941	0.06412	0.372411	NA	0.310098	0.434999	0.970232	0.332588	0.166294
MRPS27	0.0536631	0.268245	0.0352599	0.0437229	0.0699304	0.523373	NA	0.413636	0.616991	0.96815	0.332552	0.166276
TCTEX1D1	0.704972	0.179733	0.0658353	0.00745223	0.193923	0.223573	NA	0.448098	0.486082	0.682931	0.332511	0.166255
FPR1	0.0141795	0.0313022	0.0667224	0.0346178	0.457014	0.416006	NA	0.488733	0.571219	0.912083	0.332431	0.166215
PXMP4	0.119114	0.401309	0.220205	0.283353	0.0688175	0.347797	NA	0.302472	0.542808	0.705341	0.332357	0.166179
TM9SF2	0.0120167	0.170935	0.123517	0.614065	0.25655	0.136623	NA	0.46626	0.526329	0.684833	0.332348	0.166174
HECTD1	0.0165323	0.687909	0.402628	0.0592647	0.0540521	0.250925	NA	0.477254	0.545408	0.496807	0.332309	0.166154
MIB1	0.126692	0.779175	0.116609	0.517529	0.420124	0.6819	NA	NA	0.534946	0.810473	0.498431	0.166144
EBF4	0.175698	0.154651	0.586354	0.727306	0.695809	0.0484018	NA	NA	0.617854	0.981322	0.498424	0.166141
CTDSPL	0.073678	0.613367	0.229745	0.284162	0.0238632	0.616554	NA	0.364711	0.594297	0.190077	0.332273	0.166136
PTS	0.0177642	0.143319	0.100885	0.1725	0.0144836	0.729719	NA	0.252398	0.578261	0.981064	0.332266	0.166133
ARHGDIA	0.18155	0.458648	0.180782	0.211015	0.122745	0.241217	NA	0.441798	0.65513	0.497057	0.332216	0.166108
HOOK2	0.0289878	0.0987451	0.219781	0.518003	0.318149	0.479427	NA	0.480849	0.494785	0.349638	0.33204	0.16602
PECAM1	0.447914	0.379663	0.0712224	0.0229412	0.0884226	0.189162	NA	0.438099	0.543306	0.807491	0.332024	0.166012
CLTC	0.00790139	0.408949	0.0360644	0.189583	0.227091	0.308673	NA	0.493935	0.502076	0.813586	0.331984	0.165992
RERG	0.0139695	0.454439	0.156662	0.383274	0.281847	8.04111e-15	NA	0.521713	0.555584	0.620326	0.331979	0.16599
SELENBP1	0.147877	0.510937	0.0369386	0.100984	0.133524	0.159666	NA	0.506638	0.686154	0.70508	0.331978	0.165989
ATG5	0.00432884	0.421129	0.184077	0.329206	0.0696162	0.737527	NA	0.243394	0.660411	0.337967	0.331962	0.165981
SLC35F5	0.047217	0.481872	0.124922	0.119083	0.0565625	0.617058	NA	0.388739	0.597078	0.554758	0.331921	0.165961
ZBED4	0.00358241	0.448255	0.23933	0.0404706	0.195389	0.349176	NA	0.39823	0.494832	0.817219	0.331831	0.165916
DMWD	0.0593059	0.553778	0.243532	0.0412647	0.274849	0.438409	NA	0.493604	0.587368	0.294099	0.331801	0.1659
TOP2A	0.0789554	0.603354	0.276071	0.158353	0.647243	0.0258798	NA	0.489676	0.533964	0.172542	0.331782	0.165891
PIK3C2B	0.185186	0.341483	0.0768474	0.138941	0.585958	0.338261	NA	0.443279	0.564969	0.310373	0.3317	0.16585
IGF1	0.059958	0.54499	0.0676979	0.693223	0.0437723	0.0833233	NA	0.462635	0.572164	0.457362	0.331681	0.16584
TRIO	0.00775735	0.548451	0.483543	0.190006	0.119656	0.155812	NA	0.363665	0.54955	0.566539	0.331664	0.165832
SH2D4A	0.0484694	0.134481	0.272172	0.496841	0.343692	0.0813666	NA	0.134934	0.659908	0.813025	0.331654	0.165827
MR1	0.0175518	0.538033	0.0453501	0.507874	0.215861	0.54269	NA	0.28691	0.518707	0.311484	0.331607	0.165803
CDKN1A	0.238704	0.48175	0.374291	0.114941	0.0775294	0.613186	NA	0.112284	0.68287	0.288454	0.331557	0.165778
PARVA	0.270873	0.61366	0.155912	0.233627	0.0231235	0.0947409	NA	0.167354	0.576181	0.847676	0.331461	0.16573
NEO1	0.0861799	0.507201	0.0809712	0.196742	0.363139	0.370767	NA	0.413636	0.532785	0.43148	0.331434	0.165717
RPL36	0.049574	0.0925904	0.0334474	0.559706	0.0799425	0.416564	NA	0.390832	0.368385	0.991798	0.331427	0.165713
MAN2B1	0.118805	0.357684	0.542858	0.354265	0.0691626	0.141571	NA	0.471234	0.504795	0.422392	0.331418	0.165709
PRR5L	0.0616566	0.466873	0.81375	0.790508	0.0299669	0.0357382	NA	NA	0.784132	0.993442	0.497008	0.165669
AXIN2	0.312254	0.380265	0.270272	0.345882	0.119529	0.0748454	NA	0.240793	0.598085	0.640103	0.331337	0.165668
TBC1D10B	0.174497	0.137438	0.0770232	0.0772353	0.278402	0.557088	NA	0.469959	0.573384	0.63674	0.331307	0.165654
HSD11B2	0.07337	0.369655	0.0801936	0.0232353	0.412669	0.0851513	NA	0.525081	0.500582	0.910969	0.331212	0.165606
EML3	0.086802	0.542127	0.117583	0.519045	0.00175722	0.357825	NA	0.119858	0.491052	0.744815	0.331207	0.165604
ACACB	0.0544912	0.297503	0.103838	0.0184412	0.405168	0.000856061	NA	0.464706	0.638619	0.997214	0.331204	0.165602
BET1	0.148524	0.439618	0.0374224	0.05	0.120389	0.79846	NA	0.466872	0.551845	0.367614	0.331194	0.165597
BTG3	0.291658	0.509483	0.183018	0.00786765	0.0964126	0.580674	NA	0.309767	0.61475	0.387041	0.331186	0.165593
CC2D1A	0.143028	0.52591	0.0596358	0.112882	0.202755	0.474869	NA	0.521765	0.399544	0.539635	0.331114	0.165557
C1QC	0.597131	0.399706	0.0528474	0.0146176	0.0097456	0.515303	NA	0.469628	0.541197	0.379074	0.331028	0.165514
COQ7	0.00809743	0.462601	0.248249	0.272	0.0454151	0.406201	NA	0.0990946	0.509703	0.92775	0.331012	0.165506
HEMK1	0.198235	0.432853	0.10128	0.0726471	0.380875	0.204317	NA	0.159728	0.443024	0.985907	0.330985	0.165493
MTO1	0.00734883	0.453676	0.0373717	0.121838	0.00774929	0.541585	NA	0.343233	0.621527	0.844523	0.330984	0.165492
UXS1	0.267638	0.537476	0.204599	0.182441	0.408668	0.139244	NA	0.381673	0.579524	0.277204	0.330941	0.16547
HDHD3	0.548565	0.190036	0.0503366	0.0145882	0.0280136	0.465484	NA	0.476591	0.590668	0.61399	0.330919	0.16546
TRIM33	0.0118783	0.482536	0.0807948	0.0100294	0.0152638	0.529451	NA	0.429986	0.524937	0.893196	0.330897	0.165449
MRPL18	0.0635218	0.415059	0.0747302	0.309815	0.486563	0.247452	NA	0.242399	0.479791	0.65867	0.330889	0.165445
STAG1	0.0275463	0.531843	0.0813474	0.0885735	0.183648	0.302373	NA	0.163706	0.672821	0.926015	0.330875	0.165437
UGP2	0.0499198	0.647032	0.077989	0.220118	0.00395894	0.342004	NA	0.108099	0.593061	0.935542	0.330858	0.165429
WDR60	0.00850422	0.32261	0.382996	0.57	0.00558206	0.148319	NA	0.299157	0.535586	0.70488	0.330848	0.165424
CYR61	0.151693	0.378889	0.222663	0.615742	0.535262	0.305718	NA	0.0462425	0.551749	0.169199	0.330795	0.165398
ANP32B	0.149965	0.401454	0.0569724	0.0322293	0.525313	0.597382	NA	0.0897075	0.61353	0.510449	0.330778	0.165389
MAP3K2	0.00623209	0.642096	0.0414724	0.00976471	0.411332	0.152222	NA	0.302214	0.510658	0.901006	0.330777	0.165389
ERBB2	0.309893	0.56592	0.222094	0.237941	0.0127484	0.143249	NA	0.454604	0.584879	0.445522	0.330761	0.165381
TRAK1	0.25098	0.435885	0.333419	0.109758	0.0179831	0.221155	NA	0.260179	0.549037	0.798232	0.330737	0.165368
MAPK9	0.189605	0.578501	0.0461587	0.0101911	0.0358918	0.587029	NA	0.516792	0.551381	0.460876	0.330714	0.165357
LTBP1	0.462862	0.587162	0.188514	0.667763	0.0450695	0.56087	NA	NA	0.704735	0.751551	0.496066	0.165355
MTSS1	0.0253977	0.499252	0.551341	0.606798	0.0176657	0.121156	NA	0.491563	0.596204	0.0663484	0.330636	0.165318
FOLR1	0.0662891	0.660173	0.0727224	0.0335294	0.162554	0.451851	NA	0.502762	0.631572	0.393817	0.330586	0.165293
PLA2G2A	0.154412	0.59455	0.0745954	0.2185	0.217982	0.21749	NA	0.502504	0.527451	0.467712	0.330577	0.165289
VRK3	0.0787245	0.472465	0.0407224	0.0795294	0.0752472	0.406624	NA	0.325225	0.559999	0.936207	0.330527	0.165264
DUSP19	0.11362	0.394525	0.0978474	0.654812	0.272429	0.00560617	NA	0.264157	0.552671	0.619015	0.33052	0.16526
PAK1	0.212512	0.567224	0.0635442	0.561112	0.17091	0.00737606	NA	0.485418	0.609411	0.296661	0.330463	0.165232
ERCC1	0.128271	0.530917	0.254778	0.179306	0.261925	0.0991135	NA	0.218371	0.55933	0.742123	0.330459	0.16523
BMP8B	0.192299	0.300262	0.208502	0.523185	0.184853	0.0897699	NA	0.255485	0.563879	0.655457	0.33041	0.165205
NFYB	0.295916	0.530528	0.0387224	0.0205882	0.143358	0.638031	NA	0.205234	0.514567	0.586626	0.330397	0.165198
SEMA3F	0.0944608	0.324146	0.108029	0.0427389	0.516556	0.0510633	NA	0.50641	0.607434	0.722536	0.330375	0.165187
TRAF6	0.0929282	0.525193	0.0434503	0.0951274	0.0829961	0.450662	NA	0.166742	0.691684	0.824476	0.330362	0.165181
IGFBP3	0.0576035	0.648396	0.15629	0.180121	0.121272	0.087992	NA	0.333846	0.573812	0.813416	0.330305	0.165153
HIBCH	0.496244	0.4849	0.0784724	0.0744265	0.0270259	0.149396	NA	0.329256	0.493724	0.839229	0.330297	0.165149
TOP1	0.0697507	0.721313	0.0633802	0.0159853	0.0596556	0.0277137	NA	0.498349	0.690679	0.825526	0.330261	0.165131
PLK4	0.120121	0.208462	0.204746	0.293118	0.032871	0.118238	NA	0.412922	0.585376	0.995907	0.330196	0.165098
ACAD8	0.0099846	0.443278	0.277894	0.102647	0.444514	0.122857	NA	0.455164	0.596748	0.518516	0.330178	0.165089
PKIA	0.2513	0.544393	0.0988474	0.0120588	0.0460714	0.721334	NA	0.461412	0.520067	0.315448	0.330103	0.165052
SLC25A11	0.0543033	0.440729	0.103703	0.0336765	0.102111	0.517047	NA	0.429986	0.442262	0.846685	0.330056	0.165028
UCKL1	0.0126467	0.525246	0.515176	0.0119706	0.104117	0.184819	NA	0.512813	0.521979	0.581151	0.329991	0.164996
LMBRD1	0.207262	0.0351097	0.0620974	0.293971	0.0923402	0.496723	NA	0.430318	0.50932	0.842672	0.329979	0.16499
ADCY9	0.132161	0.409233	0.265796	0.468765	0.0806465	0.0132782	NA	0.224288	0.597715	0.777444	0.329925	0.164963
TREM1	0.157428	0.570621	0.0754687	0.0286765	0.295664	0.289889	NA	0.248802	0.530059	0.77221	0.329869	0.164934
DNAJC15	0.150757	0.506563	0.158107	0.0264706	0.0845948	0.580853	NA	0.412435	0.581335	0.467051	0.329796	0.164898
NFE2L3	0.0141804	0.192256	0.249343	0.513118	0.107744	0.356415	NA	0.486641	0.565123	0.483285	0.32979	0.164895
PLCB1	0.589874	0.613319	0.190297	0.0367647	0.0410576	0.182208	NA	0.437259	0.672041	0.20509	0.329768	0.164884
AIP	0.0552158	0.344099	0.479586	0.0297059	0.0146329	0.224007	NA	0.389277	0.600834	0.830371	0.329748	0.164874
TNPO1	0.215118	0.545801	0.0358487	0.0373089	0.136404	0.198439	NA	0.388563	0.557468	0.85266	0.329734	0.164867
GMEB1	0.00595115	0.532481	0.0399593	0.00922059	0.214942	0.0974769	NA	0.447869	0.621338	0.99818	0.329713	0.164857
WARS	0.58824	0.375865	0.0534926	0.0181618	0.130989	0.00484848	NA	0.309258	0.502228	0.984154	0.329693	0.164847
NFAT5	0.107611	0.918081	0.0665197	0.0760588	0.00951626	0.190201	NA	0.380833	0.6906	0.527414	0.329648	0.164824
CHD9	0.00849114	0.595746	0.0754766	0.0442353	0.0817894	0.475401	NA	0.221304	0.538635	0.92574	0.329646	0.164823
KIF6	0.0409297	0.574735	0.0863271	0.335841	0.167082	0.304552	NA	0.446366	0.567176	0.44339	0.3296	0.1648
PLEKHM1	0.13439	0.524011	0.0550536	0.0173382	0.00875142	0.437644	NA	0.385807	0.508497	0.894547	0.32956	0.16478
D2HGDH	0.550342	0.579686	0.144538	0.348588	0.0158704	0.336772	NA	0.0893759	0.611091	0.289275	0.329504	0.164752
RECK	0.208977	0.509934	0.0673474	0.00861465	0.0461928	0.674533	NA	0.354433	0.57695	0.518526	0.329501	0.16475
MRPL20	0.103608	0.447303	0.306337	0.0108439	0.0715718	0.33752	NA	0.351626	0.481757	0.854832	0.329489	0.164744
PPP1R2	0.0534621	0.594442	0.0628703	0.191485	0.00746368	0.615443	NA	0.441974	0.382263	0.615812	0.329468	0.164734
PTGES	0.635387	0.51516	0.0649724	0.161941	0.387616	0.07673	NA	0.38073	0.539592	0.202338	0.329385	0.164693
MRAS	0.271742	0.2508	0.168394	0.0285294	0.0430254	0.496798	NA	0.291272	0.620735	0.792728	0.329336	0.164668
IER3IP1	0.0847599	0.261178	0.0393528	0.212675	0.0553547	0.774466	NA	0.195515	0.509988	0.830621	0.329323	0.164662
ASB3	0.0273421	0.0964759	0.317629	0.636763	0.00733618	0.451376	NA	0.345326	0.549073	0.532499	0.329313	0.164657
IAH1	0.072927	0.105433	0.0664998	0.403559	0.374116	0.38421	NA	0.213243	0.470905	0.872868	0.329307	0.164653
PNKP	0.221273	0.356612	0.0499724	0.00792647	0.0921161	0.441958	NA	0.512046	0.613456	0.668378	0.329304	0.164652
KCNG1	0.164408	0.520279	0.227631	0.133765	0.170773	0.183995	NA	0.269337	0.598462	0.694721	0.329263	0.164632
TRADD	0.316273	0.151411	0.217199	0.593506	0.0289999	0.168265	NA	0.447206	0.598602	0.441749	0.329245	0.164623
FBXL12	0.298577	0.170623	0.0901707	0.110647	0.0569091	0.507116	NA	0.368027	0.525204	0.835635	0.329212	0.164606
SORBS1	0.245746	0.637407	0.212214	0.0582059	0.203023	0.109527	NA	0.270612	0.700648	0.525492	0.329208	0.164604
PSMD6	0.0246651	0.441461	0.0963852	0.123971	0.147956	0.247727	NA	0.476591	0.563615	0.840219	0.329177	0.164588
SH3BP5L	0.0319073	0.416087	0.274185	0.0510294	0.343998	0.444186	NA	0.322521	0.482688	0.595754	0.329151	0.164575
E2F4	0.151481	0.274057	0.558998	0.01225	0.0334946	0.000393939	NA	0.466923	0.608942	0.855583	0.329125	0.164562
CLMP	0.620611	0.689597	0.334624	0.552588	0.410067	0.0788072	NA	NA	0.64432	0.618514	0.493641	0.164547
APOBEC3G	0.0705208	0.213984	0.113226	0.494912	0.145385	0.186007	NA	0.447383	0.510749	0.779646	0.32909	0.164545
CGA	0.164902	0.492837	0.0966978	0.0156471	0.00714849	0.271623	NA	0.433177	0.569566	0.909803	0.329044	0.164522
DDX59	0.00699405	0.601983	0.0504714	0.0177229	0.113325	0.430195	NA	0.419656	0.465124	0.855813	0.329032	0.164516
SNCG	0.50009	0.431024	0.249512	0.631484	0.458065	0.185344	NA	NA	0.575609	0.917221	0.493544	0.164515
HKR1	0.280373	0.519341	0.172095	0.472079	0.0169059	0.119294	NA	0.179113	0.539904	0.661812	0.328991	0.164495
P4HA1	0.0668328	0.514995	0.0338724	0.00814706	0.110998	0.347468	NA	0.389226	0.531699	0.956899	0.328904	0.164452
TTC17	0.0542141	0.506594	0.0457687	0.263029	0.453154	0.0148453	NA	0.147968	0.524257	0.949018	0.328761	0.16438
SORL1	0.097793	0.509945	0.184583	0.552794	0.00957418	0.333919	NA	0.259899	0.531708	0.478601	0.328757	0.164379
GRK5	0.104691	0.48871	0.384218	0.191882	0.37174	0.12305	NA	0.122894	0.527485	0.644127	0.328755	0.164378
KCTD1	0.596465	0.565732	0.121676	0.479096	0.0244312	0.147348	NA	0.0840192	0.533826	0.405747	0.328704	0.164352
PTPN11	0.558238	0.631816	0.035094	0.0192794	0.0361091	0.429147	NA	0.252781	0.49036	0.505255	0.328676	0.164338
PEBP1	0.10231	0.426613	0.128099	0.272941	0.0199195	0.462256	NA	0.4143	0.52517	0.605763	0.328597	0.164298
DHTKD1	0.0137896	0.630166	0.0351075	0.00936765	0.267937	0.343728	NA	0.453019	0.449101	0.755094	0.32859	0.164295
SMAD5	0.310856	0.694177	0.119891	0.0199363	0.378068	0.314008	NA	0.302317	0.532285	0.285651	0.328577	0.164288
STK19	0.00896857	0.421609	0.136299	0.509588	0.104564	0.352507	NA	0.177507	0.550671	0.695472	0.328576	0.164288
PNPT1	0.102341	0.479035	0.0342349	0.0235294	0.0474678	0.773364	NA	0.113175	0.552605	0.831432	0.328576	0.164288
PTPRM	0.0877276	0.573221	0.0600974	0.0188382	0.464757	0.00742423	NA	0.191868	0.591582	0.961085	0.328511	0.164256
QKI	0.072702	0.625283	0.159055	0.400118	0.0642358	0.279846	NA	0.486537	0.545027	0.323495	0.328478	0.164239
NBPF3	0.145417	0.495087	0.0551884	0.0135441	0.343565	0.0682408	NA	0.41371	0.533771	0.887111	0.328404	0.164202
USP3	0.0275289	0.455992	0.0622454	0.641811	0.0235362	0.0301823	NA	0.265307	0.497012	0.952011	0.328403	0.164201
ECE2	0.0625293	0.412128	0.0875795	0.230529	0.119656	0.182105	NA	0.511103	0.562736	0.787133	0.328389	0.164194
ANAPC10	0.0412009	0.382477	0.0418461	0.208809	0.0626207	0.915395	NA	0.296349	0.695954	0.310753	0.328378	0.164189
STX11	0.0529926	0.447749	0.375402	0.196779	0.0841294	0.195917	NA	0.485749	0.531863	0.584795	0.328375	0.164188
NRAS	0.100054	0.584786	0.0624724	0.0898088	0.0557125	0.502505	NA	0.278673	0.335963	0.945237	0.328357	0.164178
CSPP1	0.000194359	0.564642	0.0410374	0.00863057	0.0102467	0.418203	NA	0.225997	0.701833	0.983544	0.328259	0.164129
PLXNA2	0.00324854	0.416123	0.299344	0.624104	0.0405756	0.202001	NA	0.407078	0.729494	0.232354	0.328258	0.164129
MLPH	0.55676	0.344102	0.0700212	0.61179	0.0577979	0.00857889	NA	0.380605	0.609134	0.315177	0.328218	0.164109
CHPT1	0.23549	0.43471	0.0441372	0.114564	0.0835153	0.098817	NA	0.472788	0.540297	0.929037	0.328151	0.164075
CLEC2D	0.22237	0.49912	0.216566	0.0596178	0.0311759	0.751959	NA	0.268343	0.584344	0.319491	0.32811	0.164055
DDX10	0.0818894	0.281561	0.650795	0.347	0.0372675	0.417293	NA	0.393816	0.509569	0.233245	0.328049	0.164024
RBM6	0.112453	0.594071	0.163437	0.179182	0.112252	0.0827288	NA	0.206892	0.554157	0.947067	0.328027	0.164013
RAC3	0.476342	0.421746	0.183863	0.0104853	0.150299	0.396887	NA	0.163478	0.390064	0.758928	0.32801	0.164005
EFHC1	0.0291024	0.506797	0.100951	0.145758	0.0686251	0.46782	NA	0.209213	0.630525	0.793238	0.328003	0.164002
DLG5	0.104798	0.760446	0.224275	0.0141029	0.0699952	0.000424242	NA	0.39193	0.590096	0.7955	0.327952	0.163976
NR1H2	0.0524841	0.272042	0.249977	0.452529	0.0849751	0.529673	NA	0.507788	0.608843	0.19318	0.327943	0.163972
SERTAD3	0.103703	0.580575	0.0356349	0.0132166	0.016601	0.425176	NA	0.470239	0.509294	0.797021	0.32794	0.16397
SCIN	0.00247337	0.584452	0.33509	0.245242	0.179359	0.104926	NA	0.523526	0.547621	0.428517	0.327912	0.163956
ZNF438	0.0535197	0.313294	0.297086	0.0133599	0.0609191	0.652515	NA	0.0930748	0.79621	0.671131	0.327901	0.16395
ACPP	0.0734681	0.290405	0.0758474	0.0139265	0.203025	0.119126	NA	0.540716	0.704813	0.929561	0.327876	0.163938
SNAP23	0.112528	0.628862	0.0534364	0.0950882	0.00108343	0.404318	NA	0.152993	0.538889	0.963003	0.3278	0.1639
CIC	0.12032	0.426632	0.123378	0.00867834	0.185069	0.505714	NA	0.288288	0.524177	0.767605	0.327763	0.163881
SLC12A4	0.0964514	0.45005	0.317418	0.419706	0.0611381	0.107955	NA	0.430421	0.528756	0.537493	0.32771	0.163855
ABCB10	0.307762	0.470478	0.0829512	0.0429412	0.029594	0.896041	NA	0.428225	0.425966	0.264633	0.327621	0.163811
ADHFE1	0.372165	0.220797	0.167365	0.225662	0.0122237	0.353179	NA	0.47858	0.620623	0.497818	0.327601	0.163801
ABCA3	0.0288243	0.431748	0.181729	0.595677	0.0275879	0.0705393	NA	0.436493	0.552385	0.621547	0.327392	0.163696
TMED9	0.376633	0.491882	0.0367517	0.0195882	0.150892	0.0530008	NA	0.48432	0.47849	0.854952	0.32739	0.163695
PHF2	0.0779008	0.400017	0.0370474	0.215341	0.047736	0.521625	NA	0.426391	0.469215	0.750941	0.327357	0.163679
DHX8	0.116299	0.3031	0.118302	0.17	0.151023	0.472497	NA	0.275026	0.534998	0.804598	0.327316	0.163658
ING2	0.0992645	0.557288	0.105011	0.0783382	0.0311679	0.0907389	NA	0.517248	0.517689	0.948956	0.3273	0.16365
ZHX3	0.612403	0.432319	0.0796202	0.0621656	0.144008	0.00362083	NA	0.334892	0.491188	0.785261	0.327275	0.163638
CTNNBIP1	0.187152	0.344229	0.190979	0.543381	0.0969974	0.00382576	NA	0.394914	0.565047	0.618664	0.327243	0.163622
FAM129B	0.0641163	0.506277	0.148323	0.0286765	0.0370701	0.575612	NA	0.487304	0.638406	0.459214	0.327222	0.163611
NPDC1	0.10799	0.559916	0.126078	0.259676	0.166387	0.0489316	NA	0.4958	0.532111	0.64779	0.327187	0.163593
PHF11	0.126151	0.368343	0.259073	0.360794	0.378459	0.135556	NA	0.268903	0.598573	0.448535	0.327154	0.163577
GMEB2	0.324935	0.556214	0.587889	0.382529	0.192768	0.0689487	NA	0.0565727	0.564163	0.210195	0.327135	0.163568
MCCC2	0.129387	0.419703	0.0371474	0.0977206	0.0652639	0.414748	NA	0.484268	0.469056	0.826818	0.327124	0.163562
LRBA	0.13267	0.470415	0.102398	0.514955	0.0508471	0.153334	NA	0.23467	0.567797	0.71646	0.327061	0.16353
CLDN15	0.180632	0.542705	0.405347	0.618839	0.0684345	0.0562509	NA	0.0991463	0.640665	0.331522	0.32706	0.16353
GOT1	0.0185901	0.500313	0.0684724	0.186456	0.033976	0.184709	NA	0.399991	0.554793	0.995781	0.327009	0.163505
WDR77	0.00942398	0.547739	0.0371099	0.00707353	0.220749	0.317131	NA	0.46825	0.529805	0.805759	0.327004	0.163502
EBF3	0.718142	0.490768	0.157217	0.140971	0.0903947	8.04111e-15	NA	0.109248	0.685432	0.550114	0.326921	0.16346
MTF2	0.0212876	0.538794	0.0331129	0.403647	0.133212	0.657501	NA	0.217605	0.560875	0.375651	0.326854	0.163427
RELB	0.024504	0.446878	0.124722	0.447324	0.132765	0.641154	NA	0.0920284	0.490788	0.541436	0.326844	0.163422
NUP210	0.0730589	0.374408	0.519412	0.0608824	0.0418554	0.0832856	NA	0.46279	0.604509	0.721295	0.326833	0.163416
PEX6	0.0933546	0.185509	0.169711	0.377294	0.02751	0.360814	NA	0.523371	0.548555	0.655106	0.326803	0.163401
VDAC3	0.0054856	0.510823	0.0945415	0.580428	0.0868429	0.423378	NA	0.188501	0.537644	0.513302	0.326772	0.163386
MRPL19	0.189975	0.43103	0.190621	0.397968	0.117624	0.475268	NA	0.387516	0.503113	0.247788	0.326767	0.163384
STK17A	0.0134622	0.495823	0.0355349	0.29875	0.0462394	0.0496808	NA	0.501768	0.719796	0.779706	0.326751	0.163376
TRIM62	0.190087	0.528285	0.210293	0.294176	0.0938439	0.133491	NA	0.459857	0.563864	0.466721	0.326735	0.163368
ADCK1	0.0238286	0.255678	0.0488474	0.52675	0.0571153	0.00640871	NA	0.526738	0.544445	0.950542	0.326706	0.163353
GAPVD1	0.0794275	0.578524	0.0545974	0.00680882	0.117749	0.456347	NA	0.433022	0.65244	0.561424	0.326704	0.163352
FAM91A1	0.0501076	0.273139	0.202557	0.362559	0.037345	0.573601	NA	0.400882	0.544045	0.495706	0.32666	0.16333
HSPA1L	0.0256816	0.372395	0.426734	0.324471	0.0320085	0.414325	NA	0.141668	0.547287	0.654226	0.326533	0.163266
TLK1	0.0233236	0.553187	0.117097	0.0143529	0.0348413	0.257603	NA	0.42236	0.51765	0.997883	0.326478	0.163239
ARL2BP	0.0412957	0.556277	0.100715	0.211574	0.254312	0.621011	NA	0.219926	0.490683	0.442389	0.326465	0.163232
LTBP3	0.237959	0.349108	0.219481	0.634519	0.112094	0.210259	NA	0.531764	0.617416	0.0255325	0.326459	0.16323
MAN2C1	0.153932	0.353955	0.0918979	0.0626176	0.0380483	0.308303	NA	0.437436	0.518146	0.973694	0.326448	0.163224
MED19	0.0905091	0.521626	0.0351349	0.0772941	0.046554	0.162428	NA	0.483045	0.576675	0.944016	0.326365	0.163182
SNX5	0.0889865	0.57515	0.11849	0.00767647	0.0259592	0.540763	NA	0.294028	0.63644	0.649682	0.326353	0.163176
PCGF1	0.199156	0.521478	0.0475974	0.0111943	0.096127	0.290459	NA	0.4783	0.492858	0.799974	0.326349	0.163175
ABHD11	0.290071	0.379498	0.268421	0.0122941	0.00667664	0.389693	NA	0.477917	0.5668	0.54541	0.326309	0.163154
KIF1C	0.0613399	0.454912	0.115367	0.275723	0.028382	0.421617	NA	0.376368	0.561735	0.641274	0.326302	0.163151
ARHGAP26	0.185556	0.606997	0.104501	0.133118	0.00530731	0.274607	NA	0.453506	0.784123	0.388952	0.326296	0.163148
GLI3	0.00115592	0.464726	0.0648351	0.410924	0.197105	0.24544	NA	0.464168	0.580789	0.507266	0.326268	0.163134
FCN1	0.719118	0.264025	0.0745954	0.0286765	0.0152439	0.0388258	NA	0.336528	0.570729	0.888662	0.326267	0.163134
ZFP36L2	0.178773	0.487368	0.594467	0.435353	0.605916	0.526796	NA	NA	0.699261	0.3859	0.489229	0.163076
TSC2	0.00382534	0.517127	0.321177	0.399824	0.00263117	0.317249	NA	0.490671	0.530798	0.351169	0.326052	0.163026
IDH3A	0.0937265	0.583548	0.101637	0.0263824	0.0035474	0.407716	NA	0.468301	0.603459	0.645088	0.325934	0.162967
EED	0.0245946	0.310895	0.114347	0.216412	0.0796295	0.470535	NA	0.421314	0.522298	0.77251	0.325837	0.162919
CREB1	0.147811	0.679759	0.105389	0.208634	0.0543712	0.397795	NA	0.207886	0.558044	0.572624	0.325813	0.162906
TMSB10	0.303882	0.289477	0.110282	0.56055	0.11093	0.294425	NA	0.0565727	0.543009	0.662913	0.325782	0.162891
CRY2	0.201782	0.291108	0.26985	0.4125	0.0810161	0.360024	NA	0.347927	0.562881	0.404676	0.325752	0.162876
ACOXL	0.255375	0.576918	0.0572067	0.563555	0.0691549	0.00328788	NA	0.586244	0.571224	0.248118	0.325676	0.162838
ASCL2	0.536993	0.468457	0.201604	0.153412	0.141906	0.043282	NA	0.181538	0.577813	0.626031	0.325671	0.162835
ZNF467	0.0176864	0.398225	0.0515496	0.0320588	0.117257	0.548942	NA	0.0499414	0.719476	0.99566	0.325644	0.162822
LRRC28	0.0817543	0.418075	0.108846	0.0855588	0.541922	0.00681818	NA	0.228038	0.548245	0.910966	0.32558	0.16279
BBOX1	0.101167	0.588589	0.0476412	0.0161029	0.0190463	0.0819434	NA	0.483657	0.595175	0.996778	0.325567	0.162783
ISYNA1	0.163494	0.534129	0.222976	0.0938824	0.157407	0.0263827	NA	0.43093	0.659037	0.641825	0.325563	0.162781
NR1D2	0.240538	0.688579	0.0427901	0.0563235	0.108844	0.678022	NA	0.51212	0.569948	0.0324586	0.325514	0.162757
FAM98A	0.0151525	0.593617	0.0547841	0.239956	0.0506885	0.311739	NA	0.363717	0.571774	0.728161	0.32551	0.162755
KRCC1	0.0493458	0.631083	0.226083	0.100176	0.0369276	0.745286	NA	0.435851	0.652612	0.0515954	0.32544	0.16272
KCTD10	0.256221	0.152279	0.131525	0.0177059	0.0384547	0.247142	NA	0.548518	0.544329	0.992604	0.32542	0.16271
TFAM	0.0543068	0.630556	0.0392224	0.132324	0.0333007	0.164747	NA	0.382108	0.590894	0.901077	0.325393	0.162696
SEC24C	0.116765	0.479244	0.0713474	0.360853	0.139698	0.316979	NA	0.398944	0.505377	0.539114	0.325369	0.162685
KTN1	0.0403867	0.577529	0.0529724	0.0508599	0.181018	0.431772	NA	0.440493	0.515346	0.637401	0.325309	0.162654
LPIN1	0.288596	0.624284	0.637634	0.345824	0.000698381	0.294984	NA	0.134219	0.589885	0.0114	0.32528	0.16264
EIF4G2	0.0107087	0.576697	0.0421156	0.0664522	0.0774713	0.380796	NA	0.392593	0.629946	0.75041	0.325243	0.162622
IPO13	0.0263672	0.194026	0.524608	0.0207353	0.0875716	0.405465	NA	0.422081	0.591701	0.654406	0.325218	0.162609
CDCA3	0.113715	0.176359	0.0370724	0.530306	0.0149706	0.0698139	NA	0.484755	0.56422	0.935693	0.325212	0.162606
TGOLN2	0.0523077	0.793618	0.170552	0.0905882	0.335166	0.448752	NA	0.281429	0.557081	0.196703	0.325133	0.162567
SLC25A42	0.00160746	0.313392	0.178009	0.646337	0.316994	0.000330303	NA	0.379839	0.584924	0.504214	0.325072	0.162536
NCF1	0.00967473	0.239626	0.145178	0.0270588	0.010003	NA	0.543552	0.531815	0.501135	0.917347	0.325043	0.162522
SENP2	0.0339333	0.565111	0.341014	0.557706	0.00279673	0.00446191	NA	0.305736	0.622288	0.492273	0.325036	0.162518
CTSO	0.00342242	0.0134361	0.279007	0.0366176	0.41148	0.425751	NA	0.312927	0.555455	0.88582	0.32488	0.16244
ZMAT3	0.206576	0.672877	0.16619	0.00723529	0.126842	0.0282596	NA	0.176409	0.558339	0.980848	0.324842	0.162421
VPS41	0.0768858	0.341462	0.0834724	0.538382	0.0564666	0.244019	NA	0.18016	0.496272	0.906053	0.324797	0.162399
ZDHHC18	0.0147994	0.50934	0.0578474	0.479441	0.0606044	0.453612	NA	0.424018	0.572896	0.350418	0.324775	0.162388
SQSTM1	0.102485	0.583064	0.109635	0.00932353	0.289245	0.350428	NA	0.451237	0.51376	0.513722	0.324767	0.162383
CCDC28B	0.561626	0.0654707	0.211389	0.518753	0.0173794	0.00397727	NA	0.349636	0.555564	0.638142	0.32466	0.16233
DYNC1LI2	0.0255895	0.546128	0.0884878	0.0436765	0.350614	0.167508	NA	0.0887128	0.616057	0.994327	0.324567	0.162283
LARS2	0.0848337	0.141022	0.299932	0.518185	0.470515	0.0903602	NA	0.449196	0.534302	0.332503	0.324539	0.162269
TES	0.00265191	0.628367	0.335855	0.132279	0.0175071	0.105722	NA	0.111238	0.588337	0.998618	0.324508	0.162254
IFT52	0.000135332	0.558934	0.197307	0.00638971	0.0600855	0.530168	NA	0.329432	0.477017	0.760589	0.324451	0.162225
NEDD1	0.0655888	0.423233	0.414528	0.604906	0.527334	0.392584	NA	NA	0.579913	0.885149	0.486655	0.162218
RNH1	0.0684534	0.466565	0.329239	0.172485	0.0368109	0.0376659	NA	0.463225	0.654416	0.690548	0.324379	0.162189
SIPA1L2	0.212957	0.374111	0.0995974	0.0900882	0.0621116	0.502257	NA	0.363437	0.561876	0.652895	0.32437	0.162185
OSBP2	0.291812	0.340618	0.258086	0.0376029	0.0981723	0.00674242	NA	0.452946	0.513668	0.919438	0.324343	0.162171
SS18L1	0.0903124	0.267992	0.0638474	0.011051	0.070838	0.813547	NA	0.313694	0.503568	0.78383	0.324298	0.162149
MON2	0.0207731	0.566581	0.0395974	0.220255	0.204665	0.572991	NA	0.327878	0.343661	0.622238	0.324293	0.162147
NOS1AP	0.146351	0.428121	0.0545536	0.0802197	0.182532	0.218255	NA	0.262654	0.546149	0.999543	0.324264	0.162132
NSMCE1	0.0521129	0.162693	0.309226	0.694943	0.141375	0.00098549	NA	0.183475	0.649238	0.724147	0.324244	0.162122
IGFBP5	0.271649	0.626626	0.177724	0.328764	0.0447791	8.04111e-15	NA	0.392925	0.545811	0.529686	0.324218	0.162109
MTIF2	0.0941556	0.509107	0.109526	0.529441	0.22605	0.592254	NA	0.245715	0.578191	0.0332092	0.324183	0.162092
TMEM39B	0.457884	0.0143076	0.0732477	0.414857	0.0161705	0.00414148	NA	0.497737	0.674046	0.765033	0.324158	0.162079
GOSR2	0.126529	0.523108	0.521496	0.186265	0.0675166	0.0821926	NA	0.480673	0.605252	0.324035	0.324118	0.162059
USP30	0.0125369	0.563614	0.0398474	0.539	0.0027766	0.061517	NA	0.322573	0.572381	0.802806	0.324117	0.162058
OCIAD2	0.437811	0.0687636	0.0519724	0.00976471	0.0914849	0.446892	NA	0.307726	0.511445	0.990908	0.324085	0.162043
MAN2A2	0.0142643	0.475091	0.441441	0.00886765	0.0677753	0.0213137	NA	0.434452	0.608703	0.844843	0.324083	0.162042
PLPPR2	NA	0.378241	0.979379	0.588292	0.651056	0.425091	NA	NA	0.729661	0.785351	0.648153	0.162038
MADD	0.0272671	0.486741	0.100291	0.225779	0.215378	0.184206	NA	0.163478	0.607412	0.905169	0.323969	0.161985
PLXNA1	0.142961	0.29823	0.307109	0.560349	0.258517	0.000241667	NA	0.472125	0.574269	0.301826	0.323959	0.161979
ZFR	0.0102228	0.651194	0.292744	0.256294	0.275899	0.00305925	NA	0.243777	0.565054	0.617173	0.323935	0.161968
TGIF1	0.00608417	0.730466	0.077183	0.0568529	0.0124444	0.286848	NA	0.251455	0.562514	0.931216	0.323896	0.161948
B3GNT2	0.241057	0.583452	0.430585	0.394824	0.451689	0.422546	NA	NA	0.559488	0.802666	0.485788	0.161929
PLK3	0.100209	0.718472	0.209845	0.0174265	0.0459699	0.661807	NA	0.482175	0.475632	0.202478	0.323779	0.16189
MAP4K4	0.0652733	0.469429	0.230302	0.00922059	0.0170931	0.226182	NA	0.302369	0.670749	0.923322	0.323771	0.161885
AKAP12	0.407277	0.100292	0.115477	0.53934	0.0140314	0.0887225	NA	0.112895	0.552663	0.983214	0.323768	0.161884
TNK2	0.185052	0.451378	0.0788282	0.240955	0.0340044	0.0190432	NA	0.32594	0.585564	0.992924	0.323743	0.161872
ACTR1A	0.0474857	0.118658	0.138352	0.0996752	0.092309	0.539615	NA	0.285459	0.693499	0.89765	0.323634	0.161817
PPP1R16B	0.198843	0.528329	0.0720974	0.358206	0.175586	0.158159	NA	0.268778	0.531882	0.620766	0.323627	0.161814
MS4A6A	0.213748	0.550369	0.240719	0.0722059	0.358792	0.0354451	NA	0.5047	0.512156	0.424253	0.323599	0.161799
OAF	0.231532	0.326151	0.167318	0.293647	0.26256	0.0496754	NA	0.0843508	0.622424	0.87468	0.323593	0.161797
ADCY4	0.194638	0.393643	0.264883	0.0527941	0.16657	0.236158	NA	0.220796	0.529913	0.852861	0.323584	0.161792
TRAM2	0.0388056	0.539686	0.0829617	0.0204412	0.527758	0.016621	NA	0.225666	0.560266	0.899862	0.323563	0.161782
CABIN1	0.0145021	0.473621	0.155188	0.0113824	0.127887	0.411017	NA	0.473606	0.627525	0.617073	0.323534	0.161767
ZNF668	0.0824823	0.143905	0.301199	0.202029	0.226378	0.472104	NA	0.155034	0.662288	0.666376	0.323533	0.161766
CHD2	0.0330509	0.619599	0.188823	0.0829265	0.40248	0.266962	NA	0.497406	0.580201	0.239951	0.323489	0.161744
SUMO3	0.18639	0.567942	0.100296	0.0132962	0.316923	0.134786	NA	0.340964	0.517189	0.733265	0.32345	0.161725
SHB	0.0803351	0.377249	0.0959441	0.0136471	0.325657	0.0867122	NA	0.48863	0.502615	0.939578	0.323374	0.161687
NINJ1	0.169199	0.520896	0.253773	0.00785294	0.0979969	0.00545949	NA	0.417335	0.538643	0.899011	0.323352	0.161676
USP16	0.0179705	0.695523	0.0389724	0.00923529	0.169474	0.753572	NA	0.439654	0.40867	0.377022	0.323344	0.161672
UQCRC2	0.0153551	0.596872	0.0403636	0.0171176	0.0784726	0.545185	NA	0.422589	0.499625	0.694271	0.323317	0.161658
PHF12	0.00739413	0.540175	0.0657005	0.391912	0.174852	0.188478	NA	0.475927	0.644234	0.421111	0.323309	0.161655
PDGFB	0.0757422	0.507698	0.0737701	0.211941	0.0693199	0.251411	NA	0.332571	0.554466	0.831742	0.323185	0.161592
TOPBP1	0.00949932	0.390864	0.183986	0.391235	0.322349	0.377793	NA	0.31905	0.568968	0.344904	0.323183	0.161592
DOCK5	0.213026	0.457172	0.0418461	0.0594118	0.205887	0.407282	NA	0.401265	0.584929	0.537693	0.323168	0.161584
NUDT5	0.0641951	0.237509	0.0814687	0.605963	0.35687	0.0589957	NA	0.372441	0.329193	0.801756	0.323154	0.161577
SP2	0.0160398	0.294481	0.328869	0.372265	0.439451	0.0570452	NA	0.492764	0.572468	0.334955	0.323149	0.161574
TRPS1	0.0159676	0.533217	0.0621965	0.739412	0.251059	0.582639	NA	NA	0.726526	0.966434	0.484681	0.16156
SLC35A4	0.045761	0.108101	0.305088	0.0085	0.115349	0.27022	NA	0.462613	0.604521	0.987448	0.323067	0.161533
CYYR1	0.403612	0.251145	0.0597706	0.0409873	0.137616	0.495358	NA	0.345377	0.525382	0.64766	0.32299	0.161495
ZNF652	0.013467	0.835366	0.191158	0.227794	0.0210846	0.000594697	NA	0.340632	0.603292	0.673182	0.322952	0.161476
SERPINB1	0.0186035	0.537985	0.552544	0.0080414	0.00846152	0.572969	NA	0.405244	0.677574	0.12505	0.322941	0.161471
ISG15	0.228126	0.133866	0.0974587	0.00909236	0.139909	0.428319	NA	0.399711	0.51466	0.955261	0.322934	0.161467
AKR1B1	0.0633644	0.249698	0.101848	0.0171912	0.0916454	0.322905	NA	0.493707	0.566244	0.999684	0.322921	0.16146
MCOLN1	0.362158	0.647511	0.0663744	0.0213088	0.0403948	0.0530813	NA	0.456593	0.502721	0.755795	0.322882	0.161441
LARP1	0.011612	0.577019	0.0842989	0.24879	0.0561996	0.0384833	NA	0.443787	0.587175	0.858275	0.322849	0.161424
RBM5	0.073278	0.7001	0.101715	0.0110147	0.0428313	0.146831	NA	0.307829	0.622924	0.898761	0.322809	0.161405
JARID2	0.0898407	0.529468	0.455802	0.149324	0.0203149	0.113283	NA	0.506358	0.749077	0.291617	0.322787	0.161394
RNF14	0.12528	0.399441	0.0431938	0.0787794	0.118516	0.536496	NA	0.367975	0.468685	0.766515	0.322765	0.161382
CCR7	0.190838	0.0232808	0.529269	0.0131471	0.250877	0.133639	NA	0.460344	0.619862	0.683371	0.322736	0.161368
TMEM54	0.00916818	0.30739	0.382461	0.0422059	0.260768	0.107009	NA	0.514677	0.559281	0.721465	0.322714	0.161357
TSPYL5	0.00395108	0.585561	0.132222	0.563236	0.0255904	0.00522727	NA	0.195412	0.567674	0.825056	0.322659	0.161329
HINT1	0.0509313	0.485181	0.072308	0.222471	0.366176	0.550809	NA	0.28691	0.53392	0.335155	0.322651	0.161326
FAM107B	0.185133	0.483501	0.15438	0.275706	0.372885	0.561593	NA	0.241611	0.59019	0.0381836	0.322576	0.161288
ARF5	0.0200816	0.215644	0.171762	0.260175	0.0266049	0.238781	NA	0.443456	0.571134	0.955429	0.322563	0.161282
ALG1	0.06763	0.413578	0.0398474	0.476059	0.0725834	0.113184	NA	0.523474	0.55928	0.637171	0.322534	0.161267
DLGAP4	0.202138	0.678986	0.0981223	0.410844	0.0584477	0.44546	NA	0.316221	0.536723	0.155807	0.322528	0.161264
NAALAD2	0.686818	0.357801	0.0878029	0.0786324	0.0406372	0.0544181	NA	0.409834	0.528404	0.658209	0.322506	0.161253
SCNN1B	0.0226173	0.599492	0.0588272	0.377882	0.0212904	0.322747	NA	0.50414	0.512373	0.482985	0.322484	0.161242
ARRB1	0.275244	0.53114	0.293963	0.314088	0.038295	0.0318715	NA	0.451185	0.535599	0.430619	0.322445	0.161222
RAB11FIP2	0.0731406	0.0732084	0.0586924	0.240385	0.084946	0.540368	NA	0.456003	0.532152	0.842872	0.322419	0.161209
PALLD	0.234507	0.694442	0.0349599	0.00923529	0.0182596	0.165458	NA	0.170721	0.599458	0.97462	0.322407	0.161203
TCF21	0.345432	0.304784	0.218357	0.282554	0.0156446	1.14268e-05	NA	0.555408	0.5469	0.632557	0.322405	0.161203
ALKBH1	0.0564258	0.445175	0.0710486	0.00822059	0.0537372	0.362509	NA	0.474601	0.500691	0.929121	0.322392	0.161196
RABGAP1	0.0707968	0.572365	0.110222	0.0754412	0.5686	0.00689238	NA	0.480238	0.47188	0.54499	0.322381	0.16119
ARHGEF12	0.250858	0.486108	0.0645974	0.616988	0.447994	0.196047	NA	0.150672	0.586798	0.100699	0.322307	0.161153
RMI1	0.0563717	0.481804	0.0361474	0.04	0.146618	0.586679	NA	0.210259	0.567224	0.775412	0.322279	0.16114
STAP2	0.0468895	0.502408	0.487226	0.0248529	0.041217	4.2803e-05	NA	0.29265	0.656631	0.848587	0.322278	0.161139
ACTA2	0.0217581	0.581863	0.0587224	0.499856	0.0449193	0.0799369	NA	0.154091	0.527895	0.931447	0.322277	0.161138
TMEM117	0.0290144	0.386505	0.0400974	0.522824	0.17223	0.175394	NA	0.438047	0.769372	0.366993	0.322275	0.161138
ACADVL	0.133442	0.250177	0.0722224	0.365853	0.148596	0.120382	NA	0.478683	0.507121	0.823935	0.322268	0.161134
NOL3	0.327037	0.449089	0.245851	0.125147	0.115542	0.212601	NA	0.0629757	0.539446	0.822364	0.322228	0.161114
CGGBP1	0.0538385	0.535632	0.0444724	0.00751471	0.0953933	0.579666	NA	0.274642	0.544462	0.764233	0.322206	0.161103
NOTUM	0.526386	0.0864908	0.317722	0.0830882	0.319593	0.142262	NA	0.0452478	0.538198	0.84073	0.322191	0.161095
HMGA1	0.0933742	0.509527	0.0942846	0.498022	0.0187308	0.0898055	NA	0.462178	0.583057	0.550564	0.322172	0.161086
GAS7	0.00843931	0.408412	0.444345	0.585935	0.2897	0.656356	NA	NA	0.583378	0.889192	0.48322	0.161073
HLX	0.143702	0.38971	0.920568	0.760786	0.171185	0.348604	NA	NA	0.829151	0.301916	0.483203	0.161068
SORBS3	0.0665225	0.432496	0.238955	0.165324	0.0416344	0.111354	NA	0.324127	0.571123	0.947387	0.322103	0.161051
BAZ1A	0.0202202	0.679343	0.0699724	0.369637	0.164096	0.00852273	NA	0.237094	0.57976	0.770268	0.322101	0.161051
ACTR6	0.0161479	0.466995	0.0399593	0.0736324	0.000428355	0.868116	NA	0.142663	0.517353	0.77306	0.322039	0.16102
KHDRBS1	0.0512918	0.506939	0.0756506	0.209147	0.197597	0.382686	NA	0.432028	0.648987	0.393907	0.322026	0.161013
DDX18	0.156022	0.552557	0.267618	0.343294	0.0196937	0.383372	NA	0.373612	0.547993	0.253893	0.322006	0.161003
ARID4A	0.138514	0.530322	0.0323849	0.00572647	0.11981	0.519438	NA	0.129577	0.43113	0.991131	0.322004	0.161002
OSBPL10	0.00473227	0.540548	0.164148	0.701521	0.00833434	0.263664	NA	0.191816	0.741696	0.281328	0.321976	0.160988
RAPGEF1	0.00736154	0.3582	0.306929	0.541765	0.0586425	0.531441	NA	0.166846	0.532837	0.393736	0.321973	0.160986
TJP1	0.102413	0.618567	0.175392	0.2875	0.213746	0.228515	NA	0.326168	0.548216	0.397009	0.321947	0.160974
GOLGA4	0.00810203	0.61724	0.0316349	0.0772353	0.167374	0.59565	NA	0.458096	0.502424	0.439467	0.321914	0.160957
NDFIP1	0.158186	0.471145	0.155703	0.465873	0.0801062	0.54228	NA	0.116823	0.571255	0.335435	0.321867	0.160934
USP2	0.668636	0.460098	0.314937	0.654352	0.0289206	0.112218	NA	NA	0.70031	0.922925	0.4828	0.160933
RFC5	0.244667	0.591098	0.0333724	0.264691	0.15128	0.475721	NA	0.239415	0.467637	0.428617	0.321833	0.160917
DHX35	0.016704	0.569136	0.0789724	0.0115764	0.0345299	0.461921	NA	0.460241	0.563275	0.699706	0.321785	0.160892
ATP1B3	0.109809	0.448032	0.0667224	0.187956	0.0496171	0.140011	NA	0.405731	0.493911	0.993727	0.321724	0.160862
TMEM14A	0.0955397	0.0794284	0.0324849	0.456735	0.28447	0.7061	NA	0.193857	0.590427	0.456292	0.321704	0.160852
SNX11	0.0728465	0.348182	0.0565974	0.0792794	0.731915	0.00140152	NA	0.332955	0.813656	0.458093	0.321658	0.160829
CBFA2T2	0.0885381	0.512423	0.234526	0.497921	0.0720066	0.20147	NA	0.365375	0.540795	0.380805	0.32154	0.16077
CDCP1	0.273687	0.354312	0.0343932	0.414235	0.0395674	0.152662	NA	0.149169	0.524701	0.951118	0.321538	0.160769
ZNF232	0.139774	0.553143	0.227989	0.133559	0.012422	0.505945	NA	0.264924	0.571045	0.484727	0.321503	0.160751
FBXW11	0.024945	0.287229	0.153137	0.635522	0.0723123	0.0935555	NA	0.308109	0.632044	0.686604	0.321495	0.160748
UBAP2L	0.104335	0.523565	0.0485846	0.139588	0.139295	0.16081	NA	0.476591	0.498997	0.801645	0.32149	0.160745
WIPI2	0.253558	0.556727	0.154195	0.417235	0.215322	0.0496355	NA	0.211688	0.639699	0.395218	0.321475	0.160738
WASF2	0.127437	0.64226	0.0972369	0.519676	0.0395759	0.396122	NA	0.405804	0.552889	0.112199	0.321467	0.160733
RIPK4	0.0282412	0.333291	0.473397	0.175105	0.131268	0.0754151	NA	0.40713	0.582856	0.686484	0.321465	0.160733
IL32	0.492759	0.0623369	0.352155	0.0210294	0.17008	0.239213	NA	0.11532	0.631968	0.808201	0.321451	0.160726
COL5A1	0.0882198	0.18643	0.738696	0.131588	0.301215	8.04111e-15	NA	0.440928	0.628603	0.377342	0.321447	0.160723
TPMT	0.132219	0.400179	0.0600401	0.292382	0.00569837	0.220717	NA	0.317673	0.537517	0.926592	0.321447	0.160723
ENTPD1	0.163909	0.535219	0.173248	0.0182059	0.180374	0.110332	NA	0.488402	0.543159	0.679628	0.321386	0.160693
DDX55	0.0223525	0.56345	0.0485974	0.0111146	0.0665094	0.487354	NA	0.217222	0.481487	0.994297	0.321376	0.160688
GNL3	0.0691718	0.0308522	0.0468474	0.00812102	0.184681	0.765929	NA	0.301986	0.533572	0.950597	0.321306	0.160653
UNC93B1	0.136711	0.47514	0.540209	0.389441	0.0130579	0.00757576	NA	0.460137	0.600112	0.269097	0.321276	0.160638
DEK	0.00103334	0.310025	0.0380994	0.0578153	0.266512	0.673232	NA	0.31099	0.550499	0.683011	0.321246	0.160623
FRZB	0.33029	0.755303	0.0566709	0.225044	0.0203772	0.0835645	NA	0.461515	0.522168	0.436094	0.321225	0.160613
DUSP16	0.12791	0.548786	0.0786678	0.401185	0.0371238	0.461064	NA	0.507788	0.519235	0.208624	0.321154	0.160577
TRIM56	0.127377	0.721904	0.0717652	0.177353	0.113987	0.220417	NA	0.149294	0.595186	0.712847	0.321126	0.160563
IRF2BP2	0.0157479	0.597361	0.117385	0.0431912	0.0440894	0.537668	NA	0.355428	0.533724	0.644928	0.321058	0.160529
ZBTB4	0.142052	0.581165	0.167992	0.00788235	0.169604	0.148111	NA	0.175135	0.503739	0.993623	0.321034	0.160517
CCDC58	0.0885582	0.365757	0.0331668	0.125559	0.00233502	0.562778	NA	0.246378	0.493544	0.971205	0.321031	0.160516
RTF1	0.00171376	0.526259	0.169468	0.326721	0.196923	0.202011	NA	0.457588	0.572045	0.436134	0.320985	0.160492
SV2B	0.474631	0.479817	0.0488474	0.498091	0.0271967	0.172676	NA	0.338518	0.550368	0.298693	0.320982	0.160491
TOB2	0.374939	0.55708	0.332143	0.0114412	0.121332	0.486903	NA	0.237705	0.585639	0.18147	0.320961	0.160481
MTMR6	0.220576	0.277575	0.0624724	0.0106029	0.0201639	0.563156	NA	0.247704	0.552822	0.933249	0.320925	0.160462
BAG5	0.200051	0.53389	0.0604724	0.207338	0.26861	0.118684	NA	0.303695	0.506524	0.688996	0.320918	0.160459
TCF4	0.614774	0.598123	0.141037	0.0242941	0.0471005	0.368552	NA	0.26625	0.598834	0.229192	0.320906	0.160453
UBE2H	0.0471253	0.687662	0.331736	0.11	0.126408	0.0865245	NA	0.395577	0.663877	0.439196	0.320901	0.16045
PLRG1	0.00229937	0.268658	0.0307849	0.363118	0.0874926	0.52742	NA	0.182481	0.533987	0.891635	0.320875	0.160437
NAMPT	0.0107782	0.577186	0.0499323	0.342735	0.479553	0.134438	0.549502	NA	0.533835	0.209835	0.320866	0.160433
SLC25A13	0.235641	0.564291	0.0428474	0.1815	0.0410045	0.496062	NA	0.186563	0.535443	0.604352	0.320856	0.160428
PTGER2	0.157845	0.158	0.120803	0.161632	0.009629	0.279485	NA	0.386956	0.674601	0.938296	0.320805	0.160403
ITPR3	0.0787261	0.447379	0.292708	0.426032	0.0481579	0.16152	NA	0.363209	0.601238	0.468202	0.320797	0.160398
JMY	0.0676336	0.561139	0.0383724	0.316456	0.116005	0.554327	NA	0.25046	0.508078	0.474578	0.320783	0.160392
CA8	0.341768	0.489757	0.104518	0.0208824	0.139122	0.0459143	NA	0.378181	0.538741	0.828149	0.320781	0.160391
GALE	0.059364	0.500134	0.088895	0.0523676	0.286848	0.53367	NA	0.357852	0.520313	0.487419	0.320763	0.160381
LPXN	0.207462	0.43363	0.0429242	0.567141	0.0776624	0.16425	NA	0.227655	0.539557	0.626471	0.32075	0.160375
IFNAR2	0.0603691	0.614616	0.0557275	0.0113088	0.0292318	0.308682	NA	0.410549	0.614201	0.781868	0.320728	0.160364
PAPOLA	0.0180929	0.624399	0.264265	0.395206	0.0111739	0.560924	NA	0.0997577	0.603341	0.309272	0.320715	0.160357
SLMAP	0.0103846	0.628279	0.302513	0.289882	0.0753348	0.539116	NA	0.159013	0.64462	0.237259	0.320711	0.160356
ITGAM	0.0133639	0.317429	0.162521	0.462706	0.0312461	0.580202	NA	0.469244	0.54871	0.300845	0.320696	0.160348
SASH1	0.00603191	0.573407	0.485769	0.0344118	0.330265	0.00961306	NA	0.139067	0.558957	0.748729	0.320694	0.160347
XXYLT1	0.000102393	0.544382	0.64682	0.802835	0.0255828	0.273828	NA	NA	0.874538	0.679238	0.480916	0.160305
TNFSF15	0.666538	0.598802	0.0552224	0.0477941	0.196134	0.0557085	NA	0.323796	0.583555	0.357895	0.320605	0.160302
EAF1	0.0271601	0.508039	0.201268	0.206471	0.589702	0.0969996	NA	0.108099	0.658532	0.48891	0.320576	0.160288
NRIP1	0.521287	0.340758	0.0598474	0.0208971	0.123902	0.388197	NA	0.204519	0.664228	0.561304	0.320549	0.160274
MTX2	0.00110251	0.0682134	0.0371695	0.0123529	0.451462	0.506321	NA	0.380782	0.562672	0.864241	0.320479	0.16024
CSNK1D	0.0984554	0.372174	0.224337	0.0537059	0.360291	0.547156	NA	0.271887	0.600822	0.355463	0.320477	0.160238
TMEM69	0.212393	0.0416638	0.0459724	0.231824	0.270808	0.446033	NA	0.415957	0.502026	0.717201	0.320431	0.160215
SNW1	0.0681411	0.544074	0.0617586	0.0978382	0.00359074	0.344517	NA	0.457765	0.47408	0.832112	0.320431	0.160215
GAA	0.08558	0.607247	0.0336224	0.00567206	0.0249699	0.409126	NA	0.4846	0.568604	0.664355	0.320419	0.16021
NDFIP2	0.127599	0.463243	0.1878	0.0933758	0.394144	0.148413	NA	0.0472372	0.543377	0.878203	0.320377	0.160188
RBBP6	0.0215052	0.641766	0.0303974	0.228676	0.0864468	0.468771	NA	0.220412	0.640576	0.544529	0.320342	0.160171
SH2D3C	0.46068	0.532861	0.186945	0.0279412	0.0412313	0.109577	NA	0.439197	0.601581	0.482505	0.32028	0.16014
STK11	0.0868461	0.474937	0.259069	0.0148676	0.321663	0.00146591	NA	0.391215	0.605555	0.72688	0.320278	0.160139
PEPD	0.0510807	0.365432	0.159775	0.120103	0.0675199	0.13042	NA	0.456977	0.561888	0.969269	0.320274	0.160137
PRNP	0.247482	0.608873	0.0349474	0.27593	0.118379	0.455933	NA	0.304587	0.585201	0.251021	0.320262	0.160131
SRPK1	0.31481	0.467051	0.0438676	0.131882	0.00694432	0.453084	NA	0.374099	0.480064	0.610217	0.320224	0.160112
KCNMA1	0.441479	0.656527	0.153163	0.520059	0.00353159	0.485913	NA	NA	0.596857	0.985148	0.480335	0.160112
RTN2	0.0502956	0.207848	0.0896949	0.00679412	0.270515	0.648339	NA	0.47687	0.546748	0.584835	0.320216	0.160108
NES	0.106875	0.147471	0.406825	0.0335588	0.232319	0.209005	NA	0.43412	0.641021	0.6706	0.320199	0.1601
CNOT8	0.00169594	0.546969	0.0443474	0.155029	0.0319667	0.622492	NA	0.235001	0.435444	0.808792	0.320193	0.160096
ARID5A	0.633058	0.432794	0.0764154	0.521688	0.00731959	0.706484	NA	NA	0.631252	0.833043	0.480257	0.160086
CRH	0.224561	0.438065	0.0804724	0.318559	0.125742	0.398266	NA	0.508937	0.545419	0.241182	0.320134	0.160067
IMMT	0.0734343	0.45153	0.0692072	0.509924	0.459579	0.00943168	NA	0.476259	0.497963	0.333243	0.320063	0.160032
SOX4	0.276815	0.260788	0.194351	0.541412	0.0814467	0.152262	NA	0.291604	0.552964	0.528405	0.320005	0.160003
SLC2A9	0.227514	0.293964	0.575591	0.178471	0.111273	0.299711	NA	0.505467	0.63729	0.0504044	0.319965	0.159982
SLC41A3	0.0441972	0.529095	0.0912224	0.0415588	0.142122	0.374727	NA	0.288775	0.687107	0.680669	0.319941	0.159971
SPTLC2	0.184818	0.424417	0.31469	0.478618	0.111324	0.109974	NA	0.0676176	0.508002	0.679968	0.319936	0.159968
MDFIC	0.314041	0.485094	0.349757	0.429866	0.08915	0.639952	NA	NA	0.602793	0.928349	0.479875	0.159958
BCAP29	0.00276718	0.54654	0.0427224	0.0996765	0.0273822	0.381734	NA	0.454552	0.538526	0.784891	0.319866	0.159933
CA4	0.0611479	0.380724	0.351097	0.458588	0.130873	0.457914	NA	0.246968	0.599291	0.191869	0.31983	0.159915
TLR4	0.230014	0.589981	0.12783	0.409559	0.267214	0.0667095	NA	0.423738	0.535875	0.22729	0.319801	0.159901
TNFRSF1A	0.0499483	0.492993	0.0414982	0.0425	0.363991	0.571153	NA	0.396572	0.567433	0.35196	0.319783	0.159892
VARS	0.190387	0.490546	0.159354	0.268824	0.349656	0.0263209	NA	0.326272	0.586169	0.480503	0.319781	0.159891
CTNNBL1	0.052385	0.383652	0.0332342	0.232147	0.474694	0.349589	NA	0.363054	0.523598	0.46535	0.319745	0.159872
BTG1	0.0616254	0.571693	0.0449458	0.0137353	0.254999	0.522358	NA	0.410269	0.521193	0.476659	0.31972	0.15986
MTMR3	0.196763	0.529512	0.0605792	0.311529	0.340573	0.306339	NA	0.287728	0.513958	0.32997	0.319661	0.159831
PRICKLE2	0.129245	0.0780332	0.286889	0.296704	0.421931	8.04111e-15	NA	0.326552	0.588572	0.748619	0.319616	0.159808
RRAGD	0.194557	0.52203	0.128626	0.170765	0.374795	0.196836	NA	0.187786	0.685335	0.415696	0.319603	0.159801
THADA	0.0256598	0.382426	0.0359296	0.571968	0.416452	0.0523622	NA	0.151718	0.531731	0.707753	0.319556	0.159778
TARS	0.0431445	0.487219	0.0438676	0.183732	0.0551674	0.188618	NA	0.369582	0.543412	0.960791	0.319504	0.159752
CCK	0.505299	0.303782	0.0818492	0.422471	0.314581	0.00156061	NA	0.0938412	0.564408	0.587687	0.319498	0.159749
FZD7	0.0249897	0.612285	0.0659779	0.0707898	0.133299	8.04111e-15	NA	0.467742	0.565679	0.934123	0.319432	0.159716
ITGA3	0.126176	0.603974	0.0946762	0.0201943	0.446352	0.0504027	NA	0.441798	0.567469	0.52243	0.319275	0.159637
P4HA2	0.0582819	0.261684	0.618293	0.290704	0.0448344	0.0828162	NA	0.359127	0.542363	0.615251	0.319262	0.159631
KIDINS220	0.0522831	0.586421	0.195887	0.021242	0.224205	0.0747492	NA	0.31905	0.529738	0.868724	0.319144	0.159572
UACA	0.260242	0.598582	0.650365	0.567496	0.401402	0.10653	NA	NA	0.677665	0.567339	0.478703	0.159568
TTC32	0.133538	0.133463	0.0327349	0.00888235	0.22318	0.729173	NA	0.400779	0.610192	0.598927	0.318985	0.159493
ANKRD33	0.628568	0.618723	0.154836	0.278706	0.0395754	0.0128843	NA	0.293033	0.552515	0.291917	0.318973	0.159487
FBXO32	0.302732	0.614892	0.248031	0.00657353	0.0741928	0.242352	NA	0.239187	0.597713	0.544659	0.318926	0.159463
PDIA3	0.0440976	0.623727	0.0692224	0.0210294	0.33275	0.0998042	0.363564	NA	0.516434	0.799674	0.318922	0.159461
SESN1	0.580361	0.07866	0.0340159	0.0901176	0.0217348	0.817451	NA	0.288671	0.501069	0.457893	0.318886	0.159443
COQ5	0.12575	0.205488	0.0490974	0.180765	0.00361238	0.446849	NA	0.403918	0.538163	0.916064	0.318856	0.159428
RAD21	0.00150038	0.679901	0.117454	0.00813235	0.304719	0.494052	NA	0.423915	0.590943	0.248919	0.318837	0.159419
JDP2	0.254133	0.491393	0.350069	0.0106618	0.217744	0.0329423	NA	0.292142	0.672083	0.548122	0.31881	0.159405
KCNJ2	0.698796	0.00659127	0.0490974	0.536779	0.0339003	0.0296783	NA	0.328158	0.514696	0.671441	0.318793	0.159396
ARHGEF2	0.136703	0.557822	0.182022	0.631421	0.0513257	0.303207	NA	0.0519307	0.680408	0.274161	0.318778	0.159389
WDR20	0.0146842	0.490593	0.237964	0.307176	0.0981387	0.386883	NA	0.432079	0.523433	0.377682	0.318737	0.159369
CARD6	0.0537919	0.117045	0.184448	0.0319118	0.00657071	0.60158	NA	0.468736	0.540114	0.864341	0.318727	0.159363
DUSP5	0.0244835	0.451704	0.200692	0.464294	0.0146203	0.152501	NA	0.362774	0.649484	0.546991	0.318616	0.159308
CD248	0.376349	0.262166	0.289415	0.111567	0.107094	0.0818403	NA	0.37356	0.517005	0.748479	0.318608	0.159304
MNAT1	0.221416	0.341869	0.186793	0.281206	0.436469	0.0901147	NA	0.345937	0.668356	0.2952	0.318596	0.159298
USP33	0.10805	0.592427	0.0313724	0.18679	0.0716531	0.507946	NA	0.316221	0.454693	0.598066	0.31858	0.15929
DPP4	0.00906753	0.492095	0.161687	0.0264706	0.165179	0.474338	NA	0.516968	0.534072	0.487189	0.318563	0.159281
G6PC3	0.0343549	0.526932	0.0366035	0.0777941	0.131282	0.0653834	NA	0.501716	0.507913	0.984734	0.318524	0.159262
MAPRE3	0.641384	0.477912	0.226884	0.184824	0.113679	2.95455e-05	NA	0.3704	0.523909	0.327688	0.318523	0.159262
AZI2	0.0353523	0.528677	0.149663	0.0163824	0.0135119	0.424504	NA	0.219646	0.537216	0.941094	0.31845	0.159225
ABCC3	0.346607	0.540115	0.142247	0.00612206	0.00965773	0.256754	NA	0.375528	0.563221	0.62545	0.318411	0.159206
PLAGL2	0.105788	0.195967	0.10634	0.0445588	0.0207862	0.493661	NA	0.469296	0.51555	0.913533	0.318387	0.159193
DUSP1	0.0537071	0.51916	0.324681	0.625306	0.0058358	0.00901515	NA	0.0418805	0.579593	0.706201	0.318376	0.159188
TUBA1A	0.202627	0.247106	0.0411722	0.199452	0.0355695	0.565029	NA	0.397007	0.536307	0.641044	0.318368	0.159184
TTL	0.0922151	0.42223	0.0507409	0.527176	0.059619	0.1568	NA	0.245052	0.415307	0.896149	0.318365	0.159183
HERC4	0.0486637	0.600876	0.0343797	0.497814	0.0112285	0.408908	NA	0.384605	0.482822	0.394677	0.318219	0.15911
DPYSL3	0.413893	0.4059	0.0377894	0.584167	0.0289969	0.0862044	NA	0.456615	0.592868	0.257096	0.31817	0.159085
DGCR2	0.0678736	0.574203	0.0862646	0.132015	0.250617	0.331321	NA	0.31043	0.488354	0.622178	0.318139	0.15907
SMPD1	0.181433	0.459948	0.129325	0.00747059	0.0284721	0.250874	NA	0.403535	0.509021	0.892986	0.318118	0.159059
SSBP1	0.0159462	0.517716	0.0450806	0.0287353	0.039665	0.445466	NA	0.462178	0.430924	0.877322	0.318115	0.159057
YAP1	0.139832	0.626187	0.072439	0.593696	0.0133615	0.0842473	NA	0.244005	0.594301	0.494956	0.318114	0.159057
SLC25A36	0.191205	0.658174	0.0323849	0.121691	0.146752	0.592148	NA	0.410932	0.540518	0.169069	0.318097	0.159049
CYB5D2	0.0010065	0.048048	0.18129	0.386869	0.142995	0.176278	NA	0.450139	0.645994	0.830181	0.318089	0.159044
TUBGCP2	0.014016	0.376367	0.282027	0.241912	0.0511364	0.367634	NA	0.39624	0.61437	0.518817	0.318058	0.159029
ANAPC4	0.00773842	0.356965	0.0534364	0.00630732	0.173992	0.708019	NA	0.302597	0.54812	0.70509	0.318029	0.159015
AASDH	0.0480475	0.696378	0.0555927	0.0151274	0.0551875	0.319625	NA	0.296246	0.515213	0.860828	0.318027	0.159014
TEX264	0.0438213	0.265194	0.390351	0.00642059	0.101157	0.0194112	NA	0.467307	0.570179	0.998285	0.318014	0.159007
PPP2R2D	0.0171105	0.475216	0.138751	0.463588	0.045119	0.143738	NA	0.299437	0.540031	0.73913	0.318013	0.159007
NOC4L	0.0670627	0.371556	0.199255	0.469294	0.0947307	0.0183606	NA	0.503757	0.538107	0.599848	0.317997	0.158998
SIN3A	0.10705	0.486681	0.0490974	0.00811765	0.103959	0.32483	NA	0.382874	0.433222	0.965347	0.317909	0.158954
ARPC1B	0.269399	0.337578	0.0723474	0.0198529	0.204758	0.471133	NA	0.503426	0.453094	0.529566	0.317906	0.158953
TSPO	0.296886	0.175706	0.207211	0.103088	0.542939	0.604031	NA	0.260613	0.565041	0.104822	0.317815	0.158908
LGALS3BP	0.282438	0.0262382	0.406913	0.144412	0.401992	0.028295	NA	0.154651	0.520825	0.894397	0.317796	0.158898
ACTG2	0.0453758	0.715471	0.080121	0.0620064	0.00457858	0.413685	NA	0.0703734	0.592479	0.87548	0.31773	0.158865
RHBDD1	0.0947542	0.534123	0.0723082	0.0189013	0.352796	0.0092503	NA	0.35405	0.603836	0.819131	0.317683	0.158842
ALDH3A1	NA	0.326933	0.767411	0.644324	0.547223	0.425003	NA	NA	0.861623	0.87476	0.635325	0.158831
COL5A2	0.0297838	0.492575	0.15128	0.573924	0.132425	0.100565	NA	0.302369	0.581348	0.494685	0.317662	0.158831
RBM12B	0.0160396	0.623518	0.0482224	0.503176	0.13926	0.555539	NA	0.19567	0.584484	0.193	0.317657	0.158828
PRDM8	0.262554	0.186624	0.662662	0.160777	0.19928	8.04111e-15	NA	0.388894	0.74036	0.257116	0.317585	0.158793
CBLL1	0.0557589	0.396409	0.0371695	0.0325	0.197532	0.600482	NA	0.187889	0.657973	0.692209	0.317547	0.158773
MRPL45	0.00650953	0.359539	0.064218	0.282768	0.0105365	0.476097	NA	0.456158	0.553285	0.64825	0.317485	0.158742
ABCA1	0.176668	0.6178	0.393505	0.203735	2.33833e-06	0.438766	NA	0.0505528	0.598342	0.377712	0.317454	0.158727
MAP2K4	0.0144077	0.44404	0.0566709	0.029	0.41041	0.308348	NA	0.506358	0.666835	0.42084	0.317434	0.158717
PPIC	0.0704825	0.411936	0.0414417	0.599176	0.278607	0.15565	NA	0.195567	0.542495	0.561084	0.317382	0.158691
CRB3	0.215655	0.140263	0.104708	0.434825	0.469608	0.0028416	NA	0.492712	0.610305	0.385489	0.317379	0.158689
ZNF562	0.0138317	0.351084	0.188839	0.33251	0.00848504	0.198247	NA	0.400934	0.419344	0.94303	0.317367	0.158684
B3GALT4	0.0401512	0.149504	0.191395	0.4195	0.480608	0.255275	NA	0.434172	0.65129	0.234026	0.317325	0.158662
MORC2	0.0372921	0.425227	0.0487224	0.00895588	0.0586262	0.201963	NA	0.415678	0.680085	0.978963	0.317279	0.15864
TK2	0.0214024	0.484309	0.131022	0.175382	0.0689611	0.525176	NA	0.338436	0.614293	0.495776	0.317195	0.158598
APOE	0.139502	0.387682	0.0744606	0.0195588	0.0628527	0.117289	NA	0.553087	0.517474	0.982794	0.317189	0.158594
ZMAT2	0.0522515	0.442956	0.0360382	0.422682	0.0702183	0.312858	NA	0.345274	0.491335	0.680979	0.317177	0.158588
RAF1	0.137851	0.571416	0.140457	0.522824	0.197625	0.233287	NA	0.415678	0.486206	0.149031	0.317153	0.158576
NOSIP	0.179494	0.15752	0.197642	0.140828	0.0173245	0.166132	NA	0.458199	0.593825	0.943258	0.317136	0.158568
STUB1	0.128055	0.355482	0.0344099	0.337912	0.388851	0.0927881	NA	0.442793	0.519478	0.554278	0.317116	0.158558
PDGFRL	0.528031	0.0817128	0.0382477	0.380436	0.103304	0.0899332	NA	0.422081	0.582256	0.627682	0.317076	0.158538
DAB2IP	0.126181	0.446671	0.618354	0.711365	0.292414	0.095076	NA	NA	0.592136	0.922397	0.475574	0.158525
[truncated: 24,869 more rows]
