# Supplementary material for: integRATE: a desirability-based data integration framework for the prioritization of candidate genes across heterogeneous omics and its application to preterm birth
Source: BMC Med Genomics. 2018 Nov 19;11:107. doi: 10.1186/s12920-018-0426-y (PMC6245874; doi:10.1186/s12920-018-0426-y)
Supplement: Supplementary file 3 — All results from iR-num. All desirability scores across all variables in all studies as well as overall desirabilities and normalized overall desirabilities are presented. (XLSX 1988 kb) [file 12920_2018_426_MOESM3_ESM.xlsx]

## Sheet: S4_File
Gene	Ackerman2015.D	Chim2012.D	Cruickshank2013.D	deGoede2017.D	Fernando2015.D	Heng2014.D	Heng2015.D	MayorLynn2011.D	Parets2015.D	Zhang2017.D	Overall.D	Overall.D.normalized
COX5A	0	0.213211	0	0	0	0	0.830857	0	0.226226	0.989611	0.22599	0.22599
RAB21	0	0.19015	0	0	0	0	0.254107	0	0.491992	0.844805	0.178105	0.178105
LIMS1	0	0.686232	0	0	0	0	0.577785	0	0.498529	0	0.176255	0.176255
ANXA6	0	0.697224	0	0	0	0	0.509767	0.0500501	0.471121	0	0.172816	0.172816
MGA	0	0.997821	0	0	0	0	0.26595	0	0.448949	0	0.171272	0.171272
STAT3	0	0.636316	0	0.261261	0	0	0.330236	0	0.478829	0	0.170664	0.170664
STIP1	0	0.618048	0	0	0	0	0.0868075	0	0.1997	0.793924	0.169848	0.169848
ITGB3	0	0.735297	0	0.414414	0.481086	0	NA	0	0.479079	0.926675	0.337395	0.168697
PIK3R1	0.54969	1	0	0	0	0	NA	0	0.486436	0.999329	0.337273	0.168636
CAPZB	0	0.654752	0	0.344845	0	0	0.184221	0	0.460711	0	0.164453	0.164453
GNAI2	0	0.164304	0	0	0	0	0.129186	0	0.484935	0.827477	0.16059	0.16059
STK4	0	0.399535	0	0	0	0	0.108358	0	0.210711	0.884454	0.160306	0.160306
LAMP1	0	0.998278	0	0	0	0	0.12532	0	0.477477	0	0.160108	0.160108
GSTP1	0	0	0	0	0	0	0.192159	0	0.445946	0.961012	0.159912	0.159912
AKAP13	0.397054	0.937856	0	0	0	0	NA	0	0.495851	0.993734	0.313833	0.156916
TGFBR3	0.337892	0.60081	0	0.376877	0	0	NA	0	0.5	0.999249	0.312759	0.156379
TPM3	0	0.422855	0	0	0	0.398478	0.263986	0	0.426927	0	0.151225	0.151225
UHMK1	0	1	0	0.289289	0	0	NA	0	0.451852	0.926416	0.296395	0.148198
SSH1	0	0.802778	0	0	0	0.359805	NA	0	0.499434	0.996226	0.29536	0.14768
ASAH1	0	0.336574	0	0	0	0	0.180637	0	0.0780781	0.871471	0.146676	0.146676
RAC1	0	0.650377	0	0	0	0	0.314213	0	0.497277	0	0.146187	0.146187
CBX3	0	0.901272	0	0	0	0.255551	0.294968	0	0	0	0.145179	0.145179
ZNF621	0	0.7257	0	0.492092	0	0	NA	0	0.499224	0.85983	0.286316	0.143158
IGF1R	0	0.87797	0	0.483534	0	0	NA	0	0.499169	0.699179	0.284428	0.142214
ANXA1	0	0.990076	0	0	0	0	0.0992336	0	0.328328	0	0.141764	0.141764
PAPPA2	0	0.948945	0	0	0	0	NA	0.4004	0.23023	0.961619	0.282355	0.141177
MMRN2	0.245257	0.905009	0	0	0	0	NA	0	0.489489	0.838458	0.275357	0.137679
ZBTB38	0	0.991691	0	0	0	0	NA	0	0.476927	1	0.274291	0.137145
CDK6	0	0.381227	0	0.5	0	0	NA	0.2	0.497307	0.885936	0.27383	0.136915
HBB	0.141296	0.684826	0	0	0	0	0.255343	0	0.285285	0	0.136675	0.136675
DYSF	0	0	0	0	0	0.39983	0.451825	0.0500501	0.444444	0	0.134615	0.134615
PAPSS2	0.0664141	0.879024	0	0	0	0.0345445	NA	0	0.459059	0.974708	0.268194	0.134097
LYN	0	0.54399	0	0	0	0	0.292268	0	0.5	0	0.133626	0.133626
COTL1	0	0	0	0	0	0	0.180637	0.10005	0.460511	0.581371	0.132257	0.132257
AP2A1	0	0.867902	0	0	0	0	0.14703	0.28025	0.026026	0	0.132121	0.132121
CDC42	0	0.942074	0	0	0	0.000175175	NA	0	0.495866	0.921201	0.262146	0.131073
RTN4	0	0.555591	0	0	0	0	0.253239	0	0.5	0	0.130883	0.130883
SIAH1	0	0.999734	0	0	0	0.190631	NA	0.35035	0.49998	0.309109	0.261089	0.130545
VCAM1	0.125187	0.947052	0	0	0	0	NA	0	0.434935	0.839449	0.260736	0.130368
PKN2	0	1	0	0.176677	0	0.248363	NA	0	0.490891	0.412633	0.258729	0.129365
LRPPRC	0	1	0	0	0	0	NA	0	0.472873	0.846537	0.257712	0.128856
PITX2	0	0.654492	0	0.463063	0	0	NA	0.7002	0.5	0	0.257528	0.128764
PLEK	0	0.432956	0	0	0	0	0.216814	0.19015	0.446446	0	0.128637	0.128637
ORMDL3	0	0.856682	0	0	0	0	NA	0	0.482933	0.967922	0.256393	0.128196
YWHAZ	0	0.995022	0	0	0	0	NA	0	0.381381	0.929236	0.256182	0.128091
ACOX1	0	0.477455	0	0	0	0	0.39454	0	0.396897	0	0.126889	0.126889
PDIA6	0	0.524313	0	0	0	0	0.248236	0	0.495195	0	0.126774	0.126774
CFDP1	0	0.998026	0	0	0	0	NA	0	0.495796	0.778288	0.252457	0.126228
RHOB	0	0.94391	0	0	0	0	NA	0	0.436937	0.8897	0.252283	0.126142
JAM3	0	0.990735	0	0	0	0	NA	0	0.415415	0.862242	0.252044	0.126022
NKTR	0	1	0	0	0	0	NA	0	0.451952	0.815085	0.251893	0.125947
CRK	0	0.783549	0	0.477477	0	0	NA	0	0	0.995516	0.250727	0.125363
OCIAD1	0	0.67649	0	0	0	0.255445	NA	0	0.322823	0.998819	0.250397	0.125199
ACTN4	0	0.467846	0	0	0	0	0.258647	0	0.149149	0.371471	0.124711	0.124711
MYH10	0	0.980707	0	0	0	0	NA	0	0.483784	0.774945	0.248826	0.124413
F5	0	0.927064	0	0	0	0.248624	NA	0.8003	0.256256	0	0.248027	0.124014
CD177	0	0	0	0	0	0.587729	0.255758	NA	0.46046	0.920637	0.247176	0.123588
PALLD	0	0.973758	0	0	0	0	NA	0	0.496642	0.747167	0.246396	0.123198
SLC39A14	0.807781	0.816562	0	0	0.0215766	0	NA	NA	0.441441	0.841962	0.366165	0.122055
ZDHHC17	0	0.398342	0	0	0	0.14015	NA	0.2	0.470671	0.975876	0.242782	0.121391
CAP1	0	0.579006	0	0	0	0	0.167744	0	0.466366	0	0.121312	0.121312
USP34	0	0.874582	0	0	0	0	NA	0	0.483483	0.818208	0.241808	0.120904
TMOD3	0	0.785696	0	0	0	0	NA	0	0.486286	0.891391	0.240375	0.120187
EHD1	0	0	0	0	0	0.397688	0.30314	0	0.499334	0	0.120016	0.120016
LRRC1	0	0.997043	0	0	0	0	NA	0	0.497012	0.665936	0.239999	0.119999
VWF	0	0	0	0.474224	0	0	0.223688	0	0.495986	0	0.11939	0.11939
CLIP1	0	0.972608	0	0	0	0	NA	0	0.395395	0.78022	0.238692	0.119346
ST3GAL1	0	0.852827	0.289139	0.5	0	0	NA	0	0.499329	0	0.237922	0.118961
HLF	0	0.29311	0	0.119119	0	0	NA	0.4302	0.344344	0.947712	0.237165	0.118582
BAD	0	0.507081	0	0	0	0	NA	0.25025	0.496952	0.875095	0.236598	0.118299
LIN7A	0	0.717755	0	0	0	0	NA	0.35035	0.426927	0.626016	0.235672	0.117836
CLIP2	0	0.294494	0.36041	0.483183	0	0	NA	0.01	0.499535	0.469019	0.235182	0.117591
SP3	0	0.732468	0	0	0	0	NA	0	0.465916	0.916423	0.234979	0.117489
KLF9	0.682432	0.628467	0	0.437437	0	0	NA	0	0.364865	0	0.2348	0.1174
ANXA5	0	0	0	0.427928	0	0	0.255758	0	0.486937	0	0.117062	0.117062
MCOLN3	0	0	0	0.260761	0	0	NA	0.5	0.5	0.84024	0.233445	0.116722
DDX21	0	0.828356	0	0	0	0	NA	0	0.445445	0.823504	0.233034	0.116517
DDX17	0	1	0	0	0	0	NA	0	0.455005	0.639159	0.232685	0.116342
EPHA2	0.536326	0.450257	0	0	0	0	NA	0.22	0.499189	0.367317	0.230343	0.115172
PEG10	0	1	0	0	0	0	NA	0.65025	0.41041	0	0.228962	0.114481
CLUAP1	0	0	0.36041	0.287287	0.164505	0	NA	0	0.407407	0.84028	0.228877	0.114438
RHOG	0	0	0	0	0	0.332102	0.355898	0	0.455806	0	0.114381	0.114381
RSU1	0	0.470547	0	0	0	0	0.185015	0	0.487037	0	0.11426	0.11426
SERTAD4	0.511934	0.724202	0	0.349349	0	0	NA	0	0.47047	0	0.228439	0.11422
MYO1C	0	0.680833	0	0	0	0	NA	0.03	0.351351	0.993313	0.228389	0.114194
CD36	0	0.60482	0	0	0	0	0.12121	0	0.415415	0	0.114145	0.114145
ESRRG	0	0.999917	0	0.497743	0	0	NA	0.0500501	0.5	0	0.227523	0.113762
ACOXL	0	0.213674	0	0.495921	0	0	NA	0.85035	0.482983	0	0.226992	0.113496
OXR1	0	0.606203	0	0	0	0.315741	NA	0	0.47953	0.64034	0.226868	0.113434
WDR1	0	0.36128	0	0.162663	0	0	0.181877	0	0.425926	0	0.113175	0.113175
SLC26A2	0	0.994686	0	0	0.29044	0	NA	0.33	0.421421	0	0.226283	0.113142
APOE	0	0	0	0	0	0	NA	0.83035	0.374374	0.828919	0.22596	0.11298
MMP14	0.466321	0.752499	0	0	0.101491	0	NA	0.24	0.468969	0	0.225476	0.112738
TES	0	0.684644	0	0	0	0	NA	0	0.356356	0.987176	0.225353	0.112676
TRAM1	0	0.734611	0	0	0	0.113954	NA	0	0.263764	0.898559	0.223432	0.111716
ZBTB44	0	0.914331	0	0	0	0	NA	0	0.367868	0.724114	0.222924	0.111462
QSOX1	0	0	0	0	0	0.233193	0.281596	NA	0.490591	1	0.22282	0.11141
ARID2	0	0.639506	0	0	0	0	NA	0	0.456657	0.909198	0.222818	0.111409
BMP6	0.177013	0	0	0.45045	0	0	NA	0	0.43043	0.945729	0.222625	0.111312
DYNC1H1	0	1	0	0.497833	0	0	NA	0	0.498819	0	0.22185	0.110925
SPRYD3	0	0	0	0.5	0	0	NA	0	0.499409	0.994174	0.221509	0.110755
RAB3B	0	0.830051	0	0.462763	0.258243	0	NA	0	0.441942	0	0.221444	0.110722
MINPP1	0	0.764261	0	0	0	0	NA	0	0.493393	0.734144	0.221311	0.110655
TMED2	0	0.997916	0	0	0	0.0811712	NA	0.02	0	0.891461	0.221172	0.110586
DSC2	0	0.920986	0	0.405405	0	0	NA	0.19	0.471271	0	0.220851	0.110426
TCEA2	0	0	0	0.5	0	0	NA	0	0.488889	0.998679	0.220841	0.11042
RNF44	0	0.43732	0	0	0	0	NA	0.09	0.5	0.959777	0.220789	0.110394
MSI2	0	0.981918	0	0.5	0	0	NA	0	0.497417	0	0.219926	0.109963
CPEB4	0	0.755221	0	0	0	0	NA	0	0.369369	0.848418	0.219223	0.109612
RAB5C	0	0.683786	0	0	0	0	0.216814	0.15015	0.044044	0	0.10948	0.10948
ZMAT3	0	0.844327	0	0	0	0	NA	0	0.315816	0.809459	0.218845	0.109422
KRCC1	0	0.724792	0	0	0	0.328203	NA	0.43	0.484234	0	0.218581	0.109291
PDLIM5	0	0.805964	0	0	0	0	NA	0	0.337838	0.811451	0.21725	0.108625
METRNL	0	0	0	0.486486	0	0.136126	NA	0.0500501	0.3999	0.880821	0.217043	0.108521
FBN1	0	0.995881	0	0	0	0	NA	0.5	0.454855	0	0.216748	0.108374
FBLN2	0	0	0	0.44995	0	0	NA	0	0.498949	1	0.216544	0.108272
HTRA4	0.824739	0.614619	0	0	0	0	NA	0	0.495871	0	0.215025	0.107513
GABRB1	0	0.975828	0	0.255255	0	0	NA	0.21	0.493193	0	0.21492	0.10746
MPI	0	0	0	0.47007	0	0	NA	0	0.461662	0.995455	0.214132	0.107066
PCM1	0	0.139713	0	0	0.193418	0.193208	NA	0	0.463013	0.925585	0.212771	0.106385
LYSMD2	0	0.141686	0	0.365866	0	0.116131	NA	0	0.5	0.789489	0.212575	0.106287
PRDX5	0	0	0	0	0	0	0.191255	0	0	0.87026	0.106152	0.106152
PPFIA1	0	0.46296	0	0	0	0	NA	0	0.495636	0.949828	0.212047	0.106024
DACT2	0	0.252221	0	0.18018	0	0	NA	0.3003	0.493744	0.677588	0.211559	0.10578
BMP4	0	0	0	0.496061	0	0	NA	0	0.49977	0.907429	0.211473	0.105737
GREM2	0	0.87902	0	0.343343	0	0	NA	0.35035	0.329329	0	0.211338	0.105669
CTBP1	0	0.0621167	0	0.5	0	0	NA	0	0.496281	0.83962	0.210891	0.105445
TACC1	0	0.712677	0	0	0	0	NA	0	0.487237	0.697147	0.210785	0.105392
CD14	0	0	0	0	0	0.0775425	0.5	0	0.473073	0	0.105062	0.105062
TNKS1BP1	0	0.450092	0	0	0	0	NA	0.15015	0.49969	0.790871	0.210089	0.105045
VASP	0	0.419809	0	0	0	0	0.217344	0	0.409409	0	0.104656	0.104656
CHMP4B	0	0.839785	0	0	0	0	NA	0	0.458659	0.56989	0.207593	0.103796
TFDP2	0	0.144084	0	0	0	0	NA	0.49025	0.358358	0.875395	0.207565	0.103783
FOXK1	0	0	0	0.490741	0	0	NA	0.28	0.5	0.596937	0.20752	0.10376
YTHDF2	0	0.670178	0	0	0	0	NA	0	0.404905	0.791992	0.207453	0.103726
ACTN1	0	0.329425	0	0	0	0	0.206975	0	0.498919	0	0.103532	0.103532
CD82	0	0	0	0.493794	0	0.49028	NA	0	0.492543	0.385576	0.20691	0.103455
SET	0	0.487226	0	0	0	0	0.36969	0	0.176176	0	0.103309	0.103309
ZNF274	0	0.848508	0	0.476627	0.0744895	0	NA	0	0.454304	0	0.205992	0.102996
ART4	0.0805971	0.52102	0	0	0.11493	0	NA	0	0.486987	0.65018	0.205968	0.102984
GNA13	0	0.969674	0	0	0	0	NA	0.46	0.420921	0	0.205622	0.102811
HEBP1	0	0.307615	0	0	0	0	NA	0.16	0.391892	0.990643	0.205572	0.102786
RPN1	0	0.283258	0	0	0	0	0.149059	0	0	0.591992	0.102431	0.102431
PTPRG	0	0.876508	0	0.467467	0	0	NA	0	0.499675	0	0.20485	0.102425
ESAM	0	0.536592	0	0	0	0	0.193892	0	0.292793	0	0.102328	0.102328
ZRANB1	0	0.432726	0	0	0	0	NA	0	0.414414	0.994364	0.204612	0.102306
CALD1	0	1	0	0.33984	0	0	NA	0	0.5	0	0.204427	0.102213
GPSM3	0	0	0	0	0	0	0.271117	0.25025	0.5	0	0.102137	0.102137
LGR5	0	0.808575	0	0	0	0	NA	0.30025	0.122623	0.607007	0.204273	0.102136
CDS1	0	0.40658	0	0	0	0	NA	0	0.435435	0.990688	0.203634	0.101817
SH3TC2	0	0.265498	0	0	0.370781	0	NA	0.7002	0.495851	0	0.203592	0.101796
SPPL2B	0	0	0.115766	0.493493	0	0	NA	0.38025	0.497878	0.343504	0.203432	0.101716
PTPN3	0	0.477708	0	0	0	0	NA	0.3101	0.333333	0.707237	0.203153	0.101577
MYH9	0	0	0	0	0	0	0.527153	0	0.488488	0	0.101564	0.101564
ADORA3	0.359105	0	0	0	0	0	NA	0.16005	0.462412	0.842983	0.202728	0.101364
EML4	0	0.573497	0	0.417918	0	0	NA	0.33015	0.5	0	0.202396	0.101198
CABLES1	0	0.908451	0	0.407908	0	0	NA	0	0.497838	0	0.201577	0.100789
RPS6KA1	0	0	0	0.475676	0	0.303549	NA	0	0.48013	0.550921	0.201142	0.100571
DHX15	0	0.460328	0	0	0	0	NA	0	0.482583	0.864304	0.200802	0.100401
PDIA4	0	0.484911	0	0	0	0	0.215516	0	0.302803	0	0.100323	0.100323
DYNC1LI2	0	0.360059	0	0	0	0	NA	0	0.498714	0.944268	0.200338	0.100169
CTNNA1	0	0.858789	0	0.497983	0	0	NA	0	0.445946	0	0.200302	0.100151
SEC24D	0	0.71776	0	0.016016	0	0	NA	0	0.463313	0.605536	0.200292	0.100146
MINOS1P1	NA	0.99952	NA	NA	NA	NA	NA	NA	NA	NA	0.99952	0.099952
PRR5L	0	0	0.495345	0.464364	0	0	NA	NA	0.5	0.935409	0.29939	0.0997966
RHOQ	0	0.390376	0	0	0	0	NA	0	0.40991	0.994705	0.199443	0.0997217
HLA-DMB	0	0	0.404805	0.0805806	0.456391	0	NA	0	0.497583	0.355445	0.199423	0.0997114
UBE2G2	0	0.672692	0	0	0	0	NA	0	0.129129	0.991952	0.199308	0.0996541
NPTN-IT1	NA	0.995119	NA	NA	NA	NA	NA	NA	NA	NA	0.995119	0.0995119
EXT1	0	0.53687	0	0.421421	0	0.3449	NA	0	0.486286	0	0.198831	0.0994154
SNHG24	NA	0.994064	NA	NA	NA	NA	NA	NA	NA	NA	0.994064	0.0994064
NPHP3	0	0.896265	0	0	0	0.204484	NA	0.5	0.188188	0	0.198771	0.0993854
ITPR1-AS1	NA	0.993092	NA	NA	NA	NA	NA	NA	NA	NA	0.993092	0.0993092
FBN2	0	0.798539	0	0.5	0	0	NA	0	0.487487	0	0.198447	0.0992237
LOC100131541	NA	0.991845	NA	NA	NA	NA	NA	NA	NA	NA	0.991845	0.0991845
ARPC2	0	0.37264	0	0	0	0	0.172002	0	0.295796	0.150861	0.0991299	0.0991299
SKP2	0	0.985613	0	0	0	0	NA	0.06	0	0.735716	0.197925	0.0989627
AKAP12	0	0	0	0.455956	0	0	NA	0	0.491441	0.833123	0.197836	0.0989178
ZNF423	0	0	0	0.48003	0	0	NA	0.8003	0.499434	0	0.197752	0.0988758
ANTXR2	0	0.513712	0	0.292292	0	0	NA	0.04	0.472923	0.458599	0.197503	0.0987514
GAS2L3	0	0.81541	0	0	0	0	NA	0	0.166667	0.794414	0.197388	0.0986939
CD44	0	0.791027	0	0	0	0.492317	NA	0	0.491892	0	0.197248	0.0986242
UFD1	NA	NA	NA	NA	NA	NA	NA	NA	NA	0.986119	0.986119	0.0986119
MMP9	0.000417758	0	0	0	0	0	0.223473	0.3003	0.461211	0	0.0985402	0.0985402
KIAA0907	0	1	0	0	0	0.382723	NA	0	0.389389	0	0.196901	0.0984507
BUD23	NA	NA	NA	NA	NA	NA	NA	NA	NA	0.983224	0.983224	0.0983224
SERTAD2	0	0.347692	0	0	0	0	NA	0	0.454905	0.967169	0.196641	0.0983203
OR6Q1	NA	NA	NA	NA	NA	NA	NA	NA	NA	0.983142	0.983142	0.0983142
PDGFRA	0.102993	0.685993	0	0.47978	0	0	NA	0	0.5	0	0.19653	0.0982648
PFKFB4	0.438496	0	0	0	0	0	NA	0	0.481532	0.847457	0.196387	0.0981936
ARID3A	0	0.735463	0.308008	0.221221	0	0	NA	0	0.498829	0	0.195947	0.0979734
TIA1	0	0.56797	0	0	0	0.265751	NA	0.02	0	0.908775	0.195833	0.0979164
CCL15	NA	NA	NA	NA	NA	NA	NA	NA	NA	0.97912	0.97912	0.097912
GMEB1	0	0.298288	0	0	0	0	NA	0	0.477928	0.982801	0.195446	0.0977231
NOX4	0.628552	0.148442	0	0	0	0	NA	0.5	0.481682	0	0.195408	0.0977042
NAPB	0	1	0	0.258759	0	0	NA	0	0.498909	0	0.195296	0.0976482
BRD7	0	0.608021	0	0	0	0	NA	0	0.281281	0.867257	0.195173	0.0975867
ZNF451	0	0.998303	0	0	0	0.155661	NA	0.14	0.46016	0	0.194903	0.0974513
BBOX1	0	0.310074	0	0	0	0	NA	0	0.472523	0.968782	0.194598	0.0972988
ZBTB16	0.991072	0.396042	0	0.447948	0	0	NA	NA	0.5	0	0.291883	0.0972943
DAPP1	0	0.66675	0	0	0	0	NA	0	0.49997	0.583864	0.194509	0.0972546
ADRB1	0	0.590223	0	0	0	0	NA	0.31005	0.173674	0.672943	0.194099	0.0970494
FKBP5	0.999971	0.295906	0	0	0	0	NA	0	0.450701	0	0.194064	0.0970321
UBE2I	0	0.809252	0	0.495796	0	0	NA	0	0.440941	0	0.193999	0.0969994
LAMB1	0	0.581906	0	0	0.376507	0	NA	0.32	0.466066	0	0.193831	0.0969155
SSFA2	0	0.914525	0	0	0	0	NA	0	0.395395	0.432993	0.193657	0.0968285
DDX50	0	0.779792	0	0	0	0	NA	0	0.237738	0.722292	0.193314	0.0966568
PARVB	0	0.435119	0	0	0	0	0.135361	0	0.394895	0	0.0965376	0.0965376
TGIF1	0	0.999071	0	0	0	0	NA	0	0.422923	0.313083	0.192786	0.0963931
API5	0	0.453481	0	0.15966	0	0	NA	0.2	0.305305	0.616577	0.19278	0.0963901
FRMD4A	0	0.742958	0	0.494845	0	0	NA	0	0.496952	0	0.192751	0.0963753
SOCS3	0	0.275228	0	0.417918	0	0.581836	NA	NA	0.492442	0.537047	0.288059	0.0960196
CDV3	0	0.890397	0	0	0	0.131096	NA	0.3	0.406406	0	0.191989	0.0959944
GALK2	0	0.606707	0	0	0	0	NA	0	0.352352	0.768659	0.191969	0.0959843
ATP1B1	0	0.693168	0	0.474925	0	0	NA	0.07	0.485636	0	0.191525	0.0957627
MBNL1	0	0.787349	0	0	0	0.440981	NA	0	0.493493	0	0.191314	0.0956569
PDK4	0	0.89043	0	0.353353	0	0	NA	0	0.475776	0	0.191062	0.0955311
EGLN3	0.312637	0	0	0.478729	0	0	NA	NA	0.499434	0.998498	0.286162	0.0953874
ZBTB20	0	1	0	0	0.215911	0	NA	0	0.49968	0	0.190621	0.0953106
LOC100134822	NA	0.952892	NA	NA	NA	NA	NA	NA	NA	NA	0.952892	0.0952892
ABCF2	0	0.402071	0	0	0	0	NA	0	0.41992	0.892653	0.190516	0.095258
CAND1	0	0.907311	0	0	0	0	NA	0.35	0.456206	0	0.190391	0.0951954
IBA57	0	0.943694	0	0	0	0	NA	NA	0.442442	0.897968	0.285513	0.095171
PSMD3	0	0.560712	0	0	0	0	NA	0.15015	0	0.998318	0.189909	0.0949545
CDH15	0	0.237678	0	0	0	0	NA	0.2002	0.324825	0.944998	0.189745	0.0948723
PSD4	0	0.273793	0	0	0	0	NA	0	0.498714	0.934564	0.189675	0.0948373
KCTD10	0	0	0	0	0	0	NA	0.6001	0.177678	0.92703	0.189423	0.0947115
LOC100272216	NA	0.94699	NA	NA	NA	NA	NA	NA	NA	NA	0.94699	0.094699
USP47	0	0.84028	0	0	0	0	NA	0.5	0.363864	0	0.189349	0.0946747
HBD	0.996755	0.484696	NA	0	0	0	NA	0	0	0.788088	0.283692	0.0945642
ARL8B	0	0	0	0	0.117282	0	0.363619	0	0.464715	0	0.0945616	0.0945616
BIN2	0.667302	0.436072	0	0	0	0	0.10767	NA	0.49044	0	0.189054	0.0945269
OR2L8	NA	NA	NA	NA	NA	NA	NA	NA	NA	0.944809	0.944809	0.0944809
PMAIP1	0	0.847301	0	0	0	0.417733	NA	0.22	0.214715	0	0.188861	0.0944305
SPR	0	0	0	0.436436	0	0	NA	0	0.495145	0.765826	0.188601	0.0943004
EIF4EBP2	0	0.616182	0	0	0	0	NA	0	0.0920921	0.988758	0.188559	0.0942796
GAS1	0.749453	0	0	0	0	0	NA	0.5	0.444945	0	0.188266	0.0941332
RUFY3	0	1	0	0	0	0	NA	0	0.423924	0.27045	0.188264	0.0941319
IGF2BP3	0	1	0	0	0	0	NA	0.2002	0.491842	0	0.188005	0.0940023
PLA2G4A	0.803041	0.989682	0	0	0	0	NA	NA	0.462412	0	0.281892	0.093964
FTO	0	0.316442	0	0	0	0	NA	0	0.491542	0.882302	0.18781	0.0939048
NAP1L4	0	0.569372	0	0	0	0	NA	0	0.441441	0.677397	0.187579	0.0937895
NR1D2	0	0.920494	0	0	0	0	NA	0.5	0.265265	0	0.187307	0.0936533
SLC35G6	NA	NA	NA	NA	NA	NA	NA	NA	NA	0.936432	0.936432	0.0936432
TNRC6A	0	0.583623	0	0	0	0	NA	0.15	0.312813	0.638679	0.187235	0.0936175
ANKRD10-IT1	NA	0.935954	NA	NA	NA	NA	NA	NA	NA	NA	0.935954	0.0935954
ARHGAP1	0	0.345816	0	0	0	0	NA	0	0.356857	0.981199	0.187097	0.0935484
CFLAR	0	0.698223	0	0.499444	0	0	NA	0	0.485886	0	0.187062	0.0935308
TFIP11	0	0	0	0	0	0.321061	NA	0	0.44044	0.921585	0.18701	0.0935048
DHCR7	0	0	0	0	0	0.281682	NA	0	0.47037	0.929766	0.186869	0.0934343
GSDMB	0	0.863816	0	0	0	0	NA	NA	0.378378	0.999039	0.280154	0.0933847
CHD4	0	0.731116	0.449149	0	0	0	NA	0	0.499695	0	0.186662	0.0933311
CBX5	0	1	0	0.490741	0	0	NA	0	0.188689	0	0.186603	0.0933016
ZNF426	0	0.893015	0	0	0	0	NA	0.47	0.314815	0	0.186425	0.0932127
EBF4	0	0	0	0.496481	0.425601	0	NA	NA	0.5	0.814194	0.279535	0.0931782
ZNF165	0	0.158807	0	0	0	0	NA	0.5	0.471972	0.546076	0.186317	0.0931586
RHOA	0	0.0646271	0	0	0	0	0.112067	0	0	0.754745	0.0931439	0.0931439
ARL3	0	0	0	0	0	0	NA	0.35	0.324825	0.99989	0.186079	0.0930397
ATG10	0	0.403971	0	0.49958	0	0	NA	0.31	0.45976	0	0.185923	0.0929617
PLK3	0	1	0	0	0	0.359805	NA	0.16	0.152152	0	0.185773	0.0928865
SPTLC3	0	0.853955	0	0	0	0	NA	0.15015	0.468819	0.198939	0.185763	0.0928813
TLK1	0	0.35303	0	0	0	0	NA	0	0.334334	0.979827	0.185243	0.0926217
LOC101927451	NA	0.925251	NA	NA	NA	NA	NA	NA	NA	NA	0.925251	0.0925251
BRWD1	0	0.612531	0	0	0	0.323609	NA	0	0	0.727307	0.184827	0.0924137
LOC100134445	NA	0.923392	NA	NA	NA	NA	NA	NA	NA	NA	0.923392	0.0923392
ATAD1	0	0.45617	0	0	0	0.20514	NA	0	0	1	0.18459	0.092295
KCNMA1	0.0840731	0.758275	0	0	0	0.0286436	NA	NA	0.490841	0.852462	0.276787	0.0922623
ZMYND8	0.314361	0.930961	0	0	0	0	NA	0	0.410911	0	0.184026	0.0920129
SERP1	0	0	0	0	0	0.233744	NA	0.1	0.362362	0.957239	0.183705	0.0918525
CDKN1C	0.0727503	0.155648	0	0	0.405275	0	NA	0	0.497778	0.52043	0.183542	0.0917712
PRR5	0.126968	0	0	0	0	0	NA	0.25025	0.404404	0.868569	0.183355	0.0916773
CYP19A1	0	0.925808	0	0.163163	0	0	NA	0.2002	0.36036	0	0.183281	0.0916407
TMEM63A	0	0.837585	0	0.311812	0	0	NA	0	0.499274	0	0.183186	0.0915928
PRKAG2	0	0.999592	0	0	0	0.154389	NA	0	0.493994	0	0.183108	0.0915542
RIN3	0	0.572876	0	0.49974	0	0	NA	0.1001	0.473774	0	0.182943	0.0914717
TTYH1	0	0	0	0.298799	0	0	NA	0.85035	0.497002	0	0.182906	0.0914528
RD3L	NA	NA	NA	NA	NA	NA	NA	NA	NA	0.914036	0.914036	0.0914036
PPP1R10	0	0.646634	0	0.498604	0	0	NA	0	0.5	0	0.182804	0.0914021
SLC35A3	0	0.999174	0	0	0	0.152883	NA	0	0.492793	0	0.182761	0.0913805
G3BP2	0	0.877248	0	0	0	0	NA	0	0.000500501	0.766316	0.182674	0.0913369
ACSL1	0.080841	0.114516	0	0	0	0	0.308651	0	0.408909	0	0.0912917	0.0912917
B3GNT3	0	0	0	0	0	0	NA	0.5	0.303804	0.838288	0.182455	0.0912273
ARL4C	0	0.712443	0	0	0	0	NA	0.44	0.489039	0	0.182387	0.0911935
TIMD4	0.0645332	0	0	0.128629	0	0	NA	0.95045	0.497808	0	0.18238	0.09119
CYP26B1	0	0	0	0	0.0487287	0	NA	0.21	0.5	0.882172	0.182322	0.0911612
AMBRA1	0	0.281093	0	0.446446	0	0	NA	NA	0.459459	1	0.273375	0.0911249
SORBS2	0	0.997831	0	0.178679	0	0	NA	0	0.461411	0	0.181991	0.0909956
GPATCH2L	0	0.999768	0	0	0	0	NA	NA	0.446947	0.736717	0.272929	0.0909763
BIVM	0	0.711795	0	0	0	0	NA	0.5	0.424424	0	0.181802	0.0909011
SMIM18	NA	NA	NA	NA	NA	NA	NA	NA	NA	0.908412	0.908412	0.0908412
PIP5K1B	0	0.420131	0	0	0	0	NA	0.78035	0.433433	0	0.181546	0.0907731
CSPP1	0	0.34365	0	0	0	0	NA	0	0.453754	0.836416	0.181536	0.0907678
HINT3	0	1	0	0	0	0	NA	NA	0.42993	0.743674	0.2717	0.0905668
EMP1	0	0	0	0.469319	0	0	NA	0	0.477528	0.683113	0.181107	0.0905533
MET	0	0.699919	0	0	0	0	NA	0.5	0.428428	0	0.180927	0.0904637
NCK1	0	0.266015	0	0	0	0	NA	0.01	0.497122	0.854545	0.180854	0.0904268
SNRK	0	1	0	0	0	0.20514	NA	0.04	0.382382	0	0.180836	0.0904179
RTL6	NA	NA	NA	NA	NA	NA	NA	NA	NA	0.903363	0.903363	0.0903363
BTG2	0	0.617495	0	0	0	0	NA	0.02	0.470771	0.516126	0.180488	0.090244
RPS16P5	NA	0.901417	NA	NA	NA	NA	NA	NA	NA	NA	0.901417	0.0901417
CRLF3	0	0	0	0.449449	0.422132	0.251657	NA	0	0.498974	0	0.180246	0.0901229
SLC2A5	0.0682582	0	0	0	0	0	NA	0.18	0.457508	0.91575	0.180168	0.0900842
NID1	0.132249	0.988607	0	0	0	0	NA	0	0.497287	0	0.179794	0.0898969
PTGDS	0	0.616998	0	0.5	0	0	NA	0	0.49956	0	0.179618	0.0898088
VEGFA	0.672046	0.997238	0	0	0	0	NA	NA	0.484084	0	0.269171	0.0897237
USO1	0	1	0	0.00900901	0	0	NA	NA	0.464414	0.679329	0.269094	0.089698
DAAM1	0	0.609729	0	0	0	0	NA	0	0.397898	0.604044	0.179075	0.0895373
CSK	0	0	0	0	0	0.167623	NA	0	0.493994	0.949907	0.179058	0.0895291
WASF2	0	0.757003	0	0.31031	0	0	NA	0.13	0.413413	0	0.17897	0.0894848
POLG	0	0.147061	0	0	0	0	NA	0	0.49992	0.962304	0.178809	0.0894047
GH1	0.189941	0.29016	0	0	0	0	NA	0	0.453704	0.675025	0.178759	0.0893794
CSNK1A1	0	0.980573	0	0.184685	0	0	NA	0	0.442442	0	0.178633	0.0893167
AFF4	0	0.847638	0	0	0	0	NA	0.37	0.38989	0	0.178614	0.0893071
FN1	0.195585	0.800873	0	0	0	0	NA	0.21	0.4004	0	0.17854	0.0892699
RAB2A	0	0.852906	0	0	0	0	0.271777	NA	0.480981	0	0.178407	0.0892035
LMTK3	0	0	0	0.375876	0	0	NA	0.07	0.273774	0.883493	0.178127	0.0890635
IGF1	0	0.153189	0	0.476827	0	0	NA	0.48	0.491542	0	0.177951	0.0889754
KIF3B	0	0.808846	0	0	0	0	NA	0	0.0700701	0.722202	0.177902	0.088951
LOC102724002	NA	0.888291	NA	NA	NA	NA	NA	NA	NA	NA	0.888291	0.0888291
THSD4	0.472025	0.655158	0	0	0	0	NA	0	0.470971	0	0.177573	0.0887863
CSRP2	0	0	0	0	0	0	NA	0.2202	0.444945	0.930245	0.177266	0.0886328
TSC22D2	0	0.272191	0	0	0	0	NA	0	0.396396	0.925954	0.177171	0.0885856
PHF20L1	0	0.317247	0	0	0	0	NA	0.09	0.267267	0.919594	0.177123	0.0885616
MRPL42	0	0.207418	0	0	0	0.210165	NA	0	0.393393	0.783123	0.177122	0.0885611
PRSS23	0.529323	0.0693765	0	0.495195	0	0	NA	0	0.49995	0	0.177094	0.0885469
SLC45A4	0	0.597382	0.224174	0.274274	0	0	NA	0	0.494194	0	0.176669	0.0883347
RGMA	0	0	0	0.499029	0	0	NA	0	0.485886	0.604905	0.176647	0.0883233
ELF3	0	0.622462	0	0.466266	0	0	NA	0	0.498799	0	0.176392	0.088196
TBC1D9	0	0.628898	0	0.440941	0	0	NA	0.02	0.495641	0	0.176164	0.0880822
SERPINH1	0	0.410502	0	0	0	0	NA	0	0.238739	0.933211	0.175828	0.087914
KIAA0485	NA	0.877906	NA	NA	NA	NA	NA	NA	NA	NA	0.877906	0.0877906
MRPS28	0	0	0	0.499655	0	0	NA	0	0.477077	0.603253	0.175554	0.0877769
SPRR2F	NA	NA	NA	NA	NA	NA	NA	NA	NA	0.877437	0.877437	0.0877437
SRGAP2C	NA	0.876505	NA	NA	NA	NA	NA	NA	NA	NA	0.876505	0.0876505
CBL	0	0.615908	0	0	0	0	0	0.26015	0	0	0.0876058	0.0876058
AASDH	0	0.983951	0	0	0	0	NA	0.16	0.431431	0	0.175042	0.0875212
SNAP23	0	0.697545	0	0	0	0	NA	0	0.246246	0.630991	0.174976	0.0874879
SPDYE2	NA	0.872797	NA	NA	NA	NA	NA	NA	NA	NA	0.872797	0.0872797
CYBRD1	0	0.57524	0	0	0	0	NA	0.5	0.495626	0	0.174541	0.0872703
PTEN	0	0.747695	0	0.41992	0	0	NA	0	0.402402	0	0.174446	0.0872232
NFIB	0	0.847697	0	0.236737	0	0	NA	0	0.485235	0	0.174408	0.0872038
ANXA3	0	0	0	0	0	0	0.137026	0.33	0.404404	0	0.087143	0.087143
RAB7A	0	0.539753	0	0.447447	0	0	0.174977	NA	0.405906	0	0.174231	0.0871157
BMP5	0	0.0185398	0	0	0	0	NA	0.43015	0.462162	0.656196	0.174116	0.0870582
CXCL14	0	0.987443	0	0	0	0	NA	0.08	0.49959	0	0.174115	0.0870574
NFIX	0	0.155566	0	0.5	0	0	NA	0	0.5	0.406957	0.173614	0.0868068
ATP2B4	0	0.610749	0	0	0	0.488794	NA	0	0.462613	0	0.173573	0.0867864
BANP	0	0	0	0.272773	0	0	NA	0.2002	0.49998	0.587668	0.173402	0.0867011
CD200	0	0.426455	0	0	0	0	NA	0	0.411912	0.72035	0.173191	0.0865954
ING2	0	0.301526	0	0	0	0	NA	0.46	0.305305	0.490501	0.173037	0.0865184
AKAP7	0	0.511251	0	0	0	0.207888	NA	0.2002	0.318318	0.318018	0.172853	0.0864264
SOWAHC	0	0.991141	0	0	0	0	NA	NA	0.493594	0.589269	0.259251	0.0864168
SYNPO2L	0	0.55516	0	0	0	0	NA	0.6001	0.3999	0	0.172796	0.0863978
DARS	0	0.55141	0	0.5	0	0	NA	0	0.5	0	0.172379	0.0861895
TPD52	0	0.291138	0	0	0	0.403418	NA	NA	0.5	0.873734	0.258536	0.0861787
PTPRM	0	0.441446	0	0	0	0	NA	0	0.497077	0.611802	0.172258	0.0861291
TCTA	0	0	0	0.289289	0.309354	0	NA	0	0.45986	0.491542	0.172227	0.0861136
WDFY1	0	1	0	0	0	0	NA	0	0.404404	0.145566	0.172219	0.0861094
OR2AK2	NA	NA	NA	NA	NA	NA	NA	NA	NA	0.859019	0.859019	0.0859019
DENND4C	0	0.914866	NA	0	0	0	NA	0	0.42042	0.723584	0.257359	0.0857862
MLLT1	0	0.349101	0	0	0	0.487157	NA	0.3003	0.406907	0	0.171496	0.0857481
MAEA	0	0.113729	0	0.482182	0	0	NA	0.15015	0.2998	0.497067	0.171436	0.0857182
MKNK1	0	0.999228	0	0	0	0	NA	0.07	0.471321	0	0.171172	0.0855861
PDGFA	0	0.763232	0	0	0	0	NA	NA	0.451301	0.839099	0.256704	0.085568
GNAS	0	0.629139	0	0.498318	0	0	NA	0	0.41041	0	0.170874	0.0854371
APBB2	0	0.574954	0	0	0	0	NA	0.5	0.461812	0	0.170752	0.0853759
FZD1	0.460831	0.580929	0	0	0	0	NA	0	0.494745	0	0.170723	0.0853614
ENC1	0.562512	0.496675	0	0	0	0	NA	0	0.475876	0	0.170563	0.0852813
PCCA	0	0.547455	0	0.487538	0	0	NA	0	0.49992	0	0.170546	0.0852729
AFF1	0	0.991482	0	0	0	0	NA	0.0500501	0.492793	0	0.170481	0.0852403
LUZP1	0	0.126302	0	0	0	0	NA	0	0.428428	0.979017	0.170416	0.0852082
OPRK1	0	0.241453	0	0	0	0	NA	0.75025	0.0930931	0.447658	0.170273	0.0851363
C11ORF54	NA	NA	NA	NA	NA	NA	NA	0.85035	NA	NA	0.85035	0.085035
LOC402682	NA	NA	NA	NA	NA	NA	NA	0.85035	NA	NA	0.85035	0.085035
KDELR1	0	0.394503	0	0	0	0	NA	0	0.434935	0.700791	0.170025	0.0850127
UBLCP1	0	0.481523	0	0	0	0	NA	0.26	0.427427	0.361081	0.170004	0.0850018
TSPAN13	0	0	0	0	0	0.436222	NA	0	0.488789	0.60017	0.169465	0.0847323
UFM1	0	0.767591	0	0	0	0.0267467	NA	0.26	0.468418	0	0.169195	0.0845976
UGP2	0	0.695536	0	0	0	0	NA	0	0.47002	0.356346	0.1691	0.0845501
MUC20	0.839245	0	0	0	0	0	NA	0.19	0.487838	0	0.168565	0.0842824
SRGN	0	0.00062769	0	0	0	0	0.379631	0	0.462513	0	0.0842771	0.0842771
PLCH1	0	0	0.45996	0.0630631	0	0	NA	NA	0.498158	0.997457	0.25233	0.0841099
PGS1	0.439671	0.509559	0	0	0	0.115375	NA	0	0.448448	0	0.168117	0.0840585
CDO1	0	0.766149	0	0	0	0	NA	0.3003	0.445946	0	0.168044	0.0840219
ADAMTS15	0.789261	0.771934	0	0	0	0	NA	NA	0.453053	0	0.251781	0.083927
SESTD1	0	0.810909	0	0	0	0	NA	0.23	0.466867	0	0.167531	0.0837653
RAB8B	0	0.965301	0	0	0	0	NA	0	0.5	0.0421021	0.167489	0.0837446
SF3B1	0	1	0	0	0	0.00935936	NA	0	0.497863	0	0.167469	0.0837346
LOC102724449	NA	0.836426	NA	NA	NA	NA	NA	NA	NA	NA	0.836426	0.0836426
PTBP1	0	0	0	0	0	0	0.12149	0	0.433433	0.280961	0.0835884	0.0835884
DLK1	0	0	0	0.408909	0	0	NA	0	0.499895	0.594414	0.167024	0.0835121
ZBTB4	0	0.350786	0	0	0	0	NA	0	0.214214	0.93722	0.166913	0.0834567
ST3GAL6	0	0.544153	0	0	0	0.484352	NA	0	0.473273	0	0.166864	0.0834321
DAG1	0	0.569546	0	0	0	0	NA	0	0.49987	0.432122	0.166838	0.0834188
MSRB3	0	0	0	0	0	0	NA	0	0.5	0.99984	0.166649	0.0833244
A2M	0	0.171071	0	0	0	0	NA	0	0.438939	0.88971	0.166635	0.0833177
SCAMP2	0	0	0	0	0	0	NA	0	0.5	0.998468	0.166496	0.0832482
RNF146	0	0.720606	0	0	0	0	NA	0	0	0.776557	0.166351	0.0831757
GRIN2D	0.0958486	0	0	0.446446	0	0	NA	NA	0.489289	0.964486	0.249509	0.0831696
EPAS1	0	0.99598	0	0	0	0	NA	0	0.49997	0	0.166217	0.0831084
SREBF1	0	0	0	0	0	0	NA	0.1001	0.42042	0.975366	0.16621	0.0831048
ZNF652	0	1	0	0	0	0	NA	0	0.494695	0	0.166077	0.0830386
DLG5	0	1	0	0	0	0	NA	0	0.494645	0	0.166072	0.0830358
ADDA	NA	NA	NA	NA	NA	NA	0.83033	NA	NA	NA	0.83033	0.083033
ARHGEF7	0	0.994422	0	0	0	0	NA	0	0.5	0	0.166047	0.0830235
MTAP	0	0	0	0	0	0	NA	0.17	0.483433	0.840881	0.166035	0.0830175
ARHGAP24	0.311018	0.760338	0	0	0	0	NA	0	0.422923	0	0.166031	0.0830155
SLC44A1	0	0.980781	0	0	0.0135135	0	NA	0	0.49989	0	0.16602	0.0830102
RIOX2	NA	NA	NA	NA	NA	NA	NA	NA	NA	0.82964	0.82964	0.082964
ATG16L2	0	0.777679	0	0.447447	0.417613	0	NA	NA	0.348348	0	0.248886	0.082962
TGOLN2	0	0.999453	0	0	0	0	NA	0	0.493844	0	0.165922	0.0829609
TCF4	0.439151	0.572946	0	0	0	0	NA	0	0.481131	0	0.165914	0.0829571
LPP	0	1	0	0	0	0	NA	0	0.492943	0	0.165883	0.0829413
CLIC4	0	0.995571	0	0	0	0	NA	0	0.496291	0	0.165762	0.0828812
ALDH1A3	0	0.561201	0	0.0805806	0	0	NA	0.35	0.5	0	0.165753	0.0828767
HERC4	0	0.60567	0	0.277778	0	0	NA	0.4	0.207708	0	0.165684	0.082842
POLR1B	0	0.66561	0	0	0	0	NA	NA	0.493794	0.828609	0.248502	0.0828338
PPP1R14C	0	0.548366	0	0	0	0	NA	0	0.494945	0.446727	0.16556	0.0827799
SVEP1	0	0.978176	0	0	0	0	NA	0.0500501	0.461011	0	0.165471	0.0827354
ACTG2	0	0.990898	0	0	0	0	NA	0	0.498283	0	0.165465	0.0827323
ADARB1	0	0.995689	0	0	0	0	NA	0	0.492192	0	0.16532	0.08266
SCOC	0	0.215719	0	0.312312	0	0.309865	NA	0.15	0.49996	0	0.165317	0.0826587
PHC3	0	0.617505	0	0	0	0	NA	NA	0.497913	0.867658	0.247884	0.0826282
AASDHPPT	0	0.706828	0	0	0	0.124875	NA	0.18	0.473724	0	0.165047	0.0825237
PHLDB2	0	0.991561	0	0	0	0	NA	0	0.492743	0	0.164923	0.0824613
TRIM8	0	0	0	0	0	0.13504	NA	0	0.468969	0.879289	0.164811	0.0824055
CLTC-IT1	NA	0.823559	NA	NA	NA	NA	NA	NA	NA	NA	0.823559	0.0823559
MBNL2	0	0.984835	0	0	0	0	NA	0	0.497487	0	0.164702	0.0823512
MAN1A1	0	0.913771	0	0.00600601	0	0	NA	0.07	0.492492	0	0.164697	0.0823483
TRIM56	0	1	0	0	0	0	NA	0	0.481932	0	0.164659	0.0823296
THBS1	0.00942955	0.979635	0	0	0	0	NA	0	0.492042	0	0.164567	0.0822837
FAM49B	0	0	0	0	0	0	NA	0	0.491842	0.988705	0.164505	0.0822526
ACTR2	0	1	0	0	0	0	NA	0	0.48038	0	0.164487	0.0822434
GDAP2	0	1	0	0	0	0	NA	0	0.48013	0	0.164459	0.0822295
TLE1	0	0.126979	0	0.5	0	0	NA	0.02	0.499905	0.331642	0.164281	0.0821403
CCNG1	0	0	0	0	0	0.255551	NA	0	0.475526	0.747327	0.164267	0.0821335
GABBR1	0	0	0.481081	0.497848	0	0	NA	NA	0.5	0.491672	0.246325	0.0821084
KPNA6	0	0.99015	0	0	0	0.00333834	NA	0	0.484234	0	0.164191	0.0820957
LOC286272	NA	0.820923	NA	NA	NA	NA	NA	NA	NA	NA	0.820923	0.0820923
LOC105373942	NA	0.820882	NA	NA	NA	NA	NA	NA	NA	NA	0.820882	0.0820882
FAM3B	0	0.501368	0	0	0	0	NA	0.5	0.474875	0	0.164027	0.0820135
PKP1	0.169009	0.0678188	0	0	0	0	NA	0	0.253253	0.985911	0.163999	0.0819996
GATAD1	0	1	0	0	0	0	NA	0.04	0.435936	0	0.163993	0.0819964
REV1	0	0.050951	0	0	0	0.0604855	NA	0.01	0.362863	0.991572	0.163986	0.0819928
TNKS2	0.511094	0.998473	0	0	0	0	NA	NA	0.457958	0	0.245941	0.0819802
KCTD18	0	0.360398	0	0.021021	0	0.236762	NA	0.5	0.356356	0	0.163837	0.0819187
PPFIBP1	0	0.989425	0	0	0	0	NA	0	0.484885	0	0.163812	0.0819061
CREB3L1	0	0	0	0.49997	0	0	NA	NA	0.5	0.965208	0.245647	0.0818824
PPP1R12A	0	0.767729	0	0	0	0	NA	0.22	0.484384	0	0.163568	0.0817841
TEX264	0	0	0	0	0	0	NA	0	0.488038	0.983849	0.163543	0.0817715
SEC14L1	0	0.975531	0	0	0	0	NA	0	0.495631	0	0.163462	0.0817312
PHACTR2	0	0.995708	0	0	0	0	NA	0	0.474274	0	0.163331	0.0816657
SEL1L	0	0.972884	0	0	0	0	NA	0.18	0.315315	0	0.163133	0.0815666
KLHL5	0	1	0	0	0	0	NA	0.25025	0.217718	0	0.163108	0.0815538
SLC30A5	0	0.483712	0	0	0	0.251657	NA	0.25	0.481732	0	0.163011	0.0815056
PM20D2	0	0.660601	0	0	0	0	NA	NA	0.350851	0.943507	0.24437	0.0814566
BMP7	0	0.997233	0	0	0	0	NA	0	0.468969	0	0.162911	0.0814557
NFAT5	0	1	0	0	0	0	NA	0	0.465616	0	0.162846	0.0814231
CPS1	0.295959	0.754224	0	0	0	0	NA	0	0.414414	0	0.162733	0.0813666
LHPP	0	0	0	0.496481	0	0	NA	0	0.498268	0.469349	0.162678	0.0813388
LINC01355	NA	0.813354	NA	NA	NA	NA	NA	NA	NA	NA	0.813354	0.0813354
GCM1	0.265852	0.553655	0	0	0	0	NA	0.25025	0.393393	0	0.162572	0.0812862
PLEKHA7	0	0	0	0	0	0	NA	0	0.474725	0.987681	0.162489	0.0812447
TC2N	0.497786	0.740792	0	0	0	0.300846	NA	NA	0.41041	0	0.243729	0.0812431
ATP6V0A2	0	0.256455	0	0	0	0	NA	0	0.276777	0.928266	0.162389	0.0811944
SBSN	NA	0	0	0.395896	0.37953	0	NA	NA	0.497783	1	0.324744	0.081186
EEFSEC	0	0	0	0	0	0	NA	0	0.45966	1	0.162184	0.0810922
EVI5	0	0.533163	0	0.392893	0	0	NA	NA	0.349349	0.670681	0.243261	0.0810869
ZNF503	0	0	0.450551	0.498774	0	0	NA	0.01	0.499975	0	0.162144	0.0810722
SOCS7	0	0.611973	0	0	0	0	NA	NA	0.464815	0.868929	0.243215	0.0810715
NHERF	NA	NA	NA	NA	NA	NA	0.81031	NA	NA	NA	0.81031	0.081031
JMJD1C	0	0.982687	0	0	0	0	NA	0	0.475776	0	0.162051	0.0810257
TBX3	0	0.625679	0	0.378378	0	0	NA	0	0.454104	0	0.162018	0.081009
ZNF644	0	0.873348	0	0	0	0.0922122	NA	0	0.492492	0	0.162006	0.0810029
CCND1	0.209613	0.320823	0	0.428929	0	0	NA	0	0.497152	0	0.161835	0.0809177
LIN9	0	0	0	0	0	0	NA	0.24	0.439439	0.776727	0.161796	0.0808981
DHRS3	0.474676	0	0	0.491542	0	0	NA	0	0.48984	0	0.161784	0.0808921
MRPL55	0	0	0	0	0	0	NA	0	0.462312	0.992703	0.161668	0.0808342
PRKCE	0	0.99911	0	0	0	0	NA	0	0.455806	0	0.161657	0.0808286
PPP2R5C	0	0	0	0	0	0	NA	0	0.494895	0.959896	0.161643	0.0808217
ARFIP1	0	0.996403	0	0	0	0	NA	0	0.457808	0	0.161579	0.0807895
ADCK1	0	0	0	0.267768	0	0	NA	0.3402	0.33984	0.506366	0.161575	0.0807875
RUVBL1	0	0	0	0	0	0	NA	0	0.453203	1	0.161467	0.0807335
C10orf105	NA	NA	NA	NA	NA	NA	NA	NA	NA	0.807077	0.807077	0.0807077
AKR1B1	0	0	0	0	0	0	NA	0	0.453453	0.997838	0.161255	0.0806273
MARCKS	0	0.587203	0	0.431932	0	0	NA	0	0.430931	0	0.161118	0.0805592
RYBP	0	0.452974	0	0.5	0	0	NA	0	0.496376	0	0.161039	0.0805195
RAPGEF2	0	0.53426	0	0	0	0	NA	NA	0.490891	0.905746	0.241362	0.080454
ARHGEF2	0	0.447367	0	0.5	0	0	NA	0	0.5	0	0.160819	0.0804093
GRAMD1A	0	0.7013	0	0	0	0.396692	NA	0	0.347347	0	0.160593	0.0802966
CYP1B1	0.0130878	0.152513	0	0	0	0	NA	0	0.491091	0.786737	0.160381	0.0801905
ZBP1	0	0	0	0.499104	0.443614	0	NA	0	0.5	0	0.160302	0.080151
RNPC3	0	1	0	0	0	0	NA	0.17	0	0.272613	0.16029	0.0801451
LNPEP	0	0.998042	0	0	0	0	NA	0	0.443944	0	0.160221	0.0801103
SETX	0	0.647376	0	0	0	0	NA	0	0	0.794525	0.160211	0.0801056
SDHC	0	0.642504	0	0.414915	0	0.0898098	NA	0	0.294294	0	0.160169	0.0800846
SLAIN2	0	0.545147	0	0	0	0	NA	NA	0.377878	0.998018	0.24013	0.0800434
IGSF4B	NA	NA	NA	NA	NA	NA	NA	0.8003	NA	NA	0.8003	0.08003
FRMD4B	0	0	0	0.473173	0	0.128228	NA	NA	0.496972	0.822132	0.240063	0.0800211
ATF3	0	0.510478	0	0.456707	0	0	NA	0	0.472022	0	0.159912	0.0799559
TNFSF15	0.540994	0.468581	0	0	0	0	NA	0	0.429429	0	0.159889	0.0799447
DNALI1	0	0	0	0	0.236697	0	NA	0	0.487437	0.714394	0.159837	0.0799183
ZNHIT3	0	0	0	0.477327	0	0	NA	0	0.222222	0.738398	0.159772	0.079886
PEMT	0	0	0	0	0	0	NA	0	0.484735	0.952065	0.159644	0.0798222
DUSP3	0	0.496457	0	0	0	0	NA	0	0.0835836	0.856697	0.159637	0.0798187
LPL	0.152366	0.417856	0	0	0	0	NA	0.5	0.366366	0	0.159621	0.0798104
AHSA2	0	0	0	0.0485485	0	0	NA	0	0.437938	0.949803	0.159588	0.0797938
HIVEP2	0	0.28121	0	0	0	0	NA	0	0.5	0.654565	0.159531	0.0797653
ITPRIPL2	0	0.798873	0	0	0	0	NA	NA	0.439439	0.675536	0.239231	0.0797437
TOP1	0	0.999933	0	0	0	0	NA	0	0.435435	0	0.159485	0.0797427
RASGRP1	0.0174607	0.135429	0	0.497833	0	0	NA	0.29	0.493644	0	0.159374	0.079687
DDX55	0	0.440275	0	0	0	0	NA	0.05	0	0.943963	0.15936	0.0796799
SSBP2	0	0	0	0.495395	0	0.447523	NA	0	0.49009	0	0.159223	0.0796116
UNKL	0	0.939871	0	0.495501	0	0	NA	NA	0.474625	0	0.23875	0.0795832
TMEM123	0	0	0	0	0	0.284625	NA	0.05	0.145145	0.952579	0.15915	0.0795749
BICC1	0	0	0	0.464364	0	0	NA	NA	0.489239	0.955094	0.238587	0.0795291
PNPLA2	0	0	0	0	0.408153	0	NA	0	0.497462	0.525796	0.159046	0.0795229
FNDC3A	0	0.953487	0	0	0	0	NA	0	0.477227	0	0.158968	0.0794841
USP16	0	0.977763	0	0	0	0.362723	NA	0.09	0	0	0.158943	0.0794714
UBIQ	NA	NA	NA	NA	NA	NA	0.794256	NA	NA	NA	0.794256	0.0794256
EGFR	0	0.937968	0	0	0	0	NA	0	0.491141	0	0.15879	0.079395
ACTB	0	0.938499	0	0	0	0	NA	0	0.490591	0	0.158788	0.0793938
BMP2	0.960605	0.00513708	0	0	0	0	NA	0	0.462713	0	0.158717	0.0793586
ARL6IP5	0	0.398112	0	0	0	0	NA	0	0.480881	0.549139	0.158681	0.0793406
KLF15	0.985238	0	0	0	0	0	NA	NA	0.447447	0.471411	0.238012	0.0793374
PPM1K	0	0.859574	0	0	0	0	NA	0.04	0.493894	0.0342743	0.158638	0.079319
TNK2	0	0	0	0	0	0	NA	0	0.497457	0.930233	0.158632	0.0793161
TTC14	0	0.751408	0	0	0	0.167623	NA	0.14	0.368368	0	0.1586	0.0793
RBPMS	0	0.578101	0	0.348849	0	0	NA	0	0.5	0	0.15855	0.079275
HSD3B1	0	1	0	0	0	0	NA	0	0.426426	0	0.158492	0.0792459
PHACTR4	0	1	0	0	0	0	NA	0	0	0.426226	0.15847	0.0792348
IQCK	0	0.200109	0	0.268769	0.457232	0	NA	0	0.49971	0	0.158424	0.0792122
TSPYL5	0	0.340024	0	0.436937	0	0	NA	0.15	0.498679	0	0.158404	0.0792022
NAV1	0	0.592922	0	0.237738	0	0	NA	0.11	0.483884	0	0.158283	0.0791413
CCND2	0	0.976609	0	0	0	0	NA	0.05	0.397898	0	0.158279	0.0791393
IFI16	0	0.995981	0	0	0	0	NA	0	0.428428	0	0.158268	0.0791339
CYB5A	0	0	0	0	0	0	NA	0	0.424925	0.999119	0.158227	0.0791136
TOMM20	0	0.0186652	0	0.443443	0	0.251657	NA	0.21	0.5	0	0.158196	0.0790981
SMURF2	0	0.786147	0	0.371872	0	0	NA	NA	0.208709	0.531361	0.237261	0.079087
BCO2	0.0467773	0.498028	0	0	0.117608	0	NA	NA	0.494194	0.73957	0.237022	0.0790073
MGAT4A	0	0	0	0	0	0	NA	0.24005	0.478979	0.702683	0.157968	0.078984
ANKDD1A	0	0	0	0	0	0	NA	0.09	0.476777	0.854585	0.157929	0.0789645
CSF2RB	0	0	0	0	0	0	NA	0	0.423423	0.997427	0.157872	0.0789362
BTF3	0	0	0	0	0	0.182297	NA	0	0.484685	0.753554	0.157837	0.0789186
DPYSL3	0	0	0	0.471121	0	0	NA	0.45	0.499064	0	0.157798	0.0788992
TMCC1	0	0.605619	0	0	0	0	NA	NA	0.369369	0.918002	0.236624	0.0788746
USP21	0	0	0	0	0	0	NA	0.2002	0.476176	0.743003	0.157709	0.0788544
TMC6	0	0	0	0	0	0	NA	0	0.499785	0.918974	0.15764	0.0788199
UBE2H	0	0.949131	0	0	0	0	NA	0	0.46962	0	0.157639	0.0788195
RARRES1	0	0	0	0.499099	0	0	NA	NA	0.454905	0.936678	0.236335	0.0787784
ZNF467	0	0	0	0	0	0	NA	0	0.459359	0.957601	0.15744	0.07872
CPSF1	0	0	0	0	0	0	NA	0	0.494995	0.920996	0.157332	0.0786662
GSTO1	0	0	0	0	0	0	0.360604	0	0.425926	0	0.078653	0.078653
UTRN	0	0.943515	0	0	0	0	NA	0	0.470771	0	0.157143	0.0785715
EFS	0	0.415548	0	0.498734	0	0	NA	0	0.5	0	0.157142	0.0785712
FAM46B	0.472163	0.566554	0	0	0	0	NA	0	0.374875	0	0.157066	0.0785329
PDIA1	NA	NA	NA	NA	NA	NA	0.785198	NA	NA	NA	0.785198	0.0785198
CD47	0	0.998039	0	0	0	0.00483483	NA	0	0.40991	0	0.156976	0.078488
PREP	0	0.00760961	0	0	0	0	NA	0	0.465115	0.939239	0.156885	0.0784424
MKLN1	0	1	0	0	0	0	NA	0	0.411912	0	0.156879	0.0784396
CALM1	0	0.555657	0	0	0	0	NA	0	0.455606	0.399389	0.156739	0.0783696
GOT1	0	0	0	0	0	0	NA	0	0.450751	0.95881	0.156618	0.0783089
ACPP	0	0	0	0	0	0	NA	0.66025	0.452503	0.296527	0.156587	0.0782933
OSMR	0	0.956912	0	0	0	0	NA	0	0.452102	0	0.156557	0.0782786
HECTD1	0	0.949594	0	0	0	0	NA	0	0.459359	0	0.15655	0.0782752
SLC44A4	0	0	0	0	0	0	NA	0	0.484635	0.923704	0.156482	0.078241
STARD13	0	0	0	0	0	0	NA	0	0.454705	0.953548	0.156472	0.0782362
LRRFIP1	0	0.75775	0	0	0	0	NA	0.15	0.5	0	0.156417	0.0782083
MIB2	0	0	0	0	0	0	NA	0	0.454855	0.951216	0.15623	0.0781151
SLC19A3	0	0.78355	0	0.124124	0	0	NA	0	0.497718	0	0.156155	0.0780773
GDI2	0	0.804577	0	0	0	0	NA	0	0.441942	0.158729	0.156139	0.0780693
ACACB	0	0	0	0	0	0	NA	0	0.431932	0.973139	0.156119	0.0780595
LDHA	0	0	0	0	0	NA	0.250732	0	0.377878	0.776306	0.156102	0.0780509
RRBP1	0.354047	0.578517	0	0	0	0	NA	0	0.471371	0	0.155993	0.0779964
TKT	0	0.352287	0	0	0	0	0.211878	0	0.215716	0	0.0779881	0.0779881
SYN2	0	0	0	0	0	0	NA	0	0.498864	0.90483	0.155966	0.077983
PLK4	0	0	0	0	0	0	NA	0	0.442943	0.960062	0.155889	0.0779447
MAN1A2	0	0.485062	0	0	0	0	NA	0.4402	0.477327	0	0.155843	0.0779216
SLC40A1	0	0	0	0	0	0	NA	0	0.495666	0.906145	0.155757	0.0778784
RSBN1L	0	1	0	0	0	0	NA	0	0	0.401752	0.15575	0.0778751
YAP1	0	0.705769	0	0.136136	0	0	NA	0.1	0.459159	0	0.155674	0.0778369
TFAP2C	0	0.693106	0	0.367868	0	0	NA	0	0.338338	0	0.155479	0.0777396
SEMA6D	0	0.957294	0	0.405906	0	0	NA	NA	0.499079	0	0.232785	0.077595
STK10	0	0.409412	0	0.497743	0	0	NA	0	0.488989	0	0.155127	0.0775635
TTBK2	0	0.991382	0	0.492492	0	0	NA	NA	0.376877	0	0.232594	0.0775313
FOLR1	0	0.840569	0	0	0	0	NA	0.1001	0.454555	0	0.155025	0.0775124
ZNF24	0	0.514315	0	0	0	0	NA	NA	0.499429	0.845065	0.232351	0.0774504
PTPRA	0.488129	0.517249	0	0	0	0	NA	0	0.387888	0	0.154807	0.0774037
PIK3CB	0	1	0	0	0	0	NA	0	0.392893	0	0.154766	0.0773829
XRCC5	0	0.893004	0	0	0	0	NA	0	0.499364	0	0.154708	0.0773538
SECISBP2	0	0.900791	0	0	0	0	NA	0	0.491041	0	0.154648	0.077324
COL7A1	0	0	0	0	0	0	NA	0.27	0.477477	0.644274	0.154639	0.0773195
SLC2A3	0	0.634426	0	0.105105	0	0.307958	NA	0	0.343844	0	0.154593	0.0772963
TSPAN14	0	0.964492	0	0	0	0	NA	0	0.425926	0	0.154491	0.0772454
FEM1C	0	0	0	0	0	0	NA	0	0.454655	0.93569	0.154483	0.0772414
TMEM40	0	0.388645	0	0	0	0	NA	0.15015	0.466216	0.384575	0.154398	0.0771992
OLFML2B	0	0	0	0	0	0	NA	0	0.418919	0.969953	0.154319	0.0771595
ATXN3	0	1	0	0	0	0	NA	0	0.387888	0	0.15421	0.0771049
ZC3H3	0	0.108041	0	0.417918	0	0.367277	NA	0	0.494645	0	0.154209	0.0771045
CUX1	0	0.773575	0	0.195696	0	0.393604	NA	NA	0.487287	0	0.23127	0.07709
LOC401261	NA	0.770878	NA	NA	NA	NA	NA	NA	NA	NA	0.770878	0.0770878
TPCN2	0	0.388239	0	0.499234	0	0	NA	0	0.5	0	0.154164	0.0770819
TXNDC9	0	0.307791	0	0	0	0	NA	0.09	0	0.989681	0.154164	0.0770818
CXCR4	0	0.945418	0	0	0	0.404675	NA	NA	0.49985	0	0.231243	0.0770809
NEDD4L	0	0.72792	0	0	0	0	NA	0.18	0.479429	0	0.15415	0.077075
NOS1AP	0	0	0	0	0	0	NA	0	0.390891	0.996426	0.154146	0.0770732
WARS	0.227823	0	0	0	0	0	NA	0	0.316817	0.842523	0.154129	0.0770645
CCNG2	0	0.546496	0	0	0	0.340796	NA	0	0.49984	0	0.154126	0.0770629
SMIM8	0	0.402351	0	0	0	0	NA	NA	0.476627	0.970326	0.231163	0.0770543
PITPNC1	0	0.392864	0	0.493293	0	0	NA	0	0.5	0	0.154018	0.0770088
DGKZ	0	0.359816	0	0	0	0	NA	NA	0.488038	1	0.230982	0.0769939
KDM5A	0	0.648618	0	0	0	0	NA	NA	0.254755	0.944087	0.230932	0.0769775
PRNP	0	0.634564	0	0	0	0	NA	0.26	0.490741	0	0.153923	0.0769614
RAB18	0	0.666809	0	0	0	0.251657	NA	0.14	0.326827	0	0.153921	0.0769607
NEK1	0	0.654682	0	0	0	0	NA	0.3	0.43043	0	0.153901	0.0769507
ZNF146	0	0.6949	0	0	0	0.3653	NA	0	0.324825	0	0.153892	0.0769459
SMAD5	0	0.97286	0	0	0	0	NA	0.04	0.371872	0	0.153859	0.0769295
PARP8	0	0	0	0	0	0	NA	0	0.449449	0.932812	0.153585	0.0767923
IRS1	0	0.923067	0	0	0	0	NA	0	0.459109	0	0.153575	0.0767876
RUFY1	0	0	0	0.355355	0	0	NA	0	0.475325	0.55004	0.153413	0.0767067
RDH13	0	0.883612	0	0	0	0	NA	0	0.496231	0	0.153316	0.076658
PRICKLE1	0	0.406739	0	0.476426	0	0	NA	0	0.496592	0	0.153306	0.0766532
MTUS1	0	0.925111	0	0	0	0	NA	0	0.453403	0	0.153168	0.0765841
ZNF213	0	0	0	0	0	0	NA	0	0.404404	0.973822	0.153136	0.0765681
DKFZP586B0319	NA	0.765128	NA	NA	NA	NA	NA	NA	NA	NA	0.765128	0.0765128
IFT140	0	0	0	0.495195	0	0	NA	NA	0.47968	0.861341	0.229527	0.076509
PLXNB1	0	0	0	0.46982	0.407122	0	NA	0	0.5	0	0.152994	0.0764968
SYNCRIP	0	0.996224	0	0	0	0	NA	0	0.379379	0	0.152845	0.0764224
CLCNKB	NA	0	0.289139	0.395395	0.339965	0	NA	NA	0.498108	0.617047	0.305665	0.0764162
LOC285812	NA	0.763985	NA	NA	NA	NA	NA	NA	NA	NA	0.763985	0.0763985
SLC7A8	0	0.973232	0	0	0	0	NA	0	0.401902	0	0.152793	0.0763963
ABHD18	NA	0.706336	0	0	0	0	NA	NA	0.460561	0.972087	0.305569	0.0763923
GFM1	0	0.370656	0	0	0	0	NA	0	0.126126	0.877508	0.152699	0.0763494
HLA-F	0	0	0	0.317317	0	0	NA	0	0.459259	0.596967	0.152616	0.076308
TLR5	0	0.487522	0	0	0	0.398478	NA	0	0.487237	0	0.152582	0.076291
XRN1	0	0	0	0	0	0	NA	0	0.463063	0.909763	0.152536	0.0762681
PLEKHO2	0	0	0	0	0	0.421271	NA	NA	0.488438	0.919772	0.228685	0.0762284
RPS6KA4	0	0	0	0	0	0	NA	0.05	0.492142	0.82957	0.152412	0.0762062
KBTBD12	0	0	0	0.446446	0	0	NA	NA	0.47012	0.912014	0.228573	0.0761909
IFI44L	0	0	0	0	0	0	NA	0	0.499189	0.872202	0.152377	0.0761884
DNAJB14	0	0.98991	0	0	0	0	NA	0	0.203704	0.177497	0.152346	0.0761728
IGF2R	0.173805	0.86496	0	0	0	0	NA	0	0.332332	0	0.152344	0.0761721
UHRF2	0	0	0	0	0	0.359805	NA	0.03	0	0.981271	0.152342	0.0761709
TRAK2	0	0.927406	0	0	0	0	NA	0	0.443443	0	0.152317	0.0761583
VPS28	0	0	0	0	0	0	NA	0	0.382883	0.987924	0.152312	0.0761559
MAT2A	0	0.976575	0	0	0	0	NA	0	0.393894	0	0.152274	0.0761372
DHX36	0	1	0	0	0	0	NA	0.22	0.15015	0	0.152239	0.0761195
S100A7	NA	0	0	0.41992	0.497052	NA	NA	NA	0.496917	0.868268	0.38036	0.0760719
THRA	0	0	0	0	0	0	NA	0	0.475125	0.893774	0.1521	0.0760499
LAMC2	0	0	0	0	0	0	NA	0	0.494595	0.874294	0.152099	0.0760494
TFAP2A	0	0.376799	0	0.497117	0	0	NA	0	0.494795	0	0.152079	0.0760395
CARS	0	0	0	0.395395	0	0.0527828	NA	0	0.5	0.420511	0.152077	0.0760383
LUC7L3	0	0.983785	0	0	0	0.383644	NA	NA	0.456857	0	0.228036	0.0760119
MPDU1	0	0	0	0	0	0	NA	0.15015	0.270771	0.946486	0.151934	0.0759671
FXR1	0	0.92865	0	0	0	0	NA	0	0.437437	0	0.151787	0.0758937
GPX3	0.00127993	0.966154	0	0	0	0	NA	0	0.397898	0	0.151704	0.0758518
ZDHHC20	0	0.302175	0	0	0	0	NA	0.15015	0.417417	0.494885	0.151625	0.0758126
AFAP1L2	0	0	0	0.49955	0.364935	0	NA	0	0.499414	0	0.151544	0.0757722
STOM	0	0	0	0	0	0	0.257591	0	0.5	0	0.0757591	0.0757591
LSG1	0	0.745772	0	0	0	0	NA	0	0.0185185	0.598949	0.151471	0.0757355
AGGF1	0	0.454239	0	0	0	0	NA	0.42	0.486987	0	0.151247	0.0756236
PCNP	0	0.548934	0	0	0	0.206181	NA	0	0	0.606066	0.151242	0.0756212
GBP3	0	0	0	0	0	0	NA	0	0.498168	0.861622	0.151088	0.0755439
KPNA1	0	0.400072	0	0	0	0	NA	NA	0.488338	0.923333	0.226468	0.0754893
ADAMTSL3	0	0	0	0	0	0	NA	0	0.451301	0.907275	0.150953	0.0754765
SRP9	0	0	0	0	0	0.361266	NA	0	0.167668	0.82952	0.150939	0.0754696
SFPQ	0	0.755553	0	0.328328	0	0	NA	0	0.274274	0	0.150906	0.0754531
SMCHD1	0	0.658049	0	0.265265	0	0.388263	NA	NA	0.498488	0	0.226258	0.0754194
SCAF11	0	0.999771	0	0	0	0	NA	NA	0.0585586	0.751481	0.226226	0.0754088
DLGAP4	0	0.869497	0	0	0	0	NA	0	0.487337	0	0.150759	0.0753797
SRRM2	0	0.993346	0	0	0	0	NA	0	0.361361	0	0.150523	0.0752615
FOXP4	0	0	0	0.496001	0	0	NA	NA	0.5	0.809479	0.225685	0.0752284
APOB	0.894823	0	0	0.493043	0	0	NA	NA	0.417417	0	0.22566	0.0752202
KRAS	0	0.854933	0	0	0	0	NA	0.01	0.486737	0	0.150186	0.0750928
TACC2	0	0.703635	0	0.286787	0	0	NA	0.1001	0.260761	0	0.150143	0.0750713
IQGA2	NA	NA	NA	NA	NA	NA	0.75025	NA	NA	NA	0.75025	0.075025
MME	0	0.429635	0	0	0	0	NA	0.5	0.42042	0	0.150006	0.0750031
HIPK3	0.385848	1	0	0	0	0	NA	NA	0.413914	0	0.22497	0.0749901
MFAP4	0	0	0	0.5	0	0	NA	0.42	0.429429	0	0.149937	0.0749683
RBM5	0	0.995981	0	0	0	0	NA	0	0.352853	0	0.14987	0.0749352
LTBP3	0	0	0	0.482432	0	0	NA	0.39025	0.475475	0	0.149795	0.0748977
TCF21	0	0	0	0	0	0	NA	0.85035	0.497457	0	0.149756	0.0748782
NCOA3	0	1	0	0	0	0	NA	0	0.347347	0	0.149705	0.0748526
PNKD	0	0	0	0	0	0	NA	0	0.36036	0.986112	0.149608	0.074804
RABL6	0	0.473557	0	0	0	0	NA	NA	0.342843	0.976644	0.22413	0.0747101
SPATA18	0	0.414914	0	0	0	0	NA	NA	0.396396	0.981174	0.224061	0.0746869
RAD21	0	0.917454	0	0	0	0	NA	0.07	0.356857	0	0.149368	0.074684
MARK2	0	0.644004	0	0	0	0	NA	0.2002	0.499815	0	0.149335	0.0746677
KLF6	0	0.84658	0	0	0	0	NA	0	0.497417	0	0.149333	0.0746665
SMG7	0	0.843401	0	0	0	0	NA	0	0.5	0	0.149267	0.0746334
USP10	0	0.900918	0	0	0	0	NA	0	0.441942	0	0.149207	0.0746033
PTP4A1	0	1	0	0.448448	0	0	NA	NA	0.34034	0	0.223599	0.0745329
NUMA1	0	0.825283	0	0	0	0	NA	0.02	0.496016	0	0.149033	0.0745166
CUL4A	0	1	0	0	0	0	NA	0	0.340841	0	0.148982	0.0744912
GANAB	0	0	0	0	0	0	0.25266	0	0.490641	0	0.07433	0.07433
CDYL2	0	0	0	0	0	0	NA	0.0500501	0.454154	0.833574	0.148642	0.074321
ANKRD44	0	0.559907	0	0.277778	0	0	NA	0	0.5	0	0.148632	0.0743158
SYNPO2	0	0.929649	0	0.352853	0	0	NA	NA	0.5	0	0.222813	0.0742709
NRK	0	0.723005	NA	NA	NA	0	NA	0.38005	0.265265	0.85965	0.371328	0.0742657
MBNL3	0	0.710919	NA	NA	NA	0	NA	0.3003	0.216717	1	0.371323	0.0742645
ARIH1	0	0.941487	0	0	0	0	NA	0	0.394895	0	0.148487	0.0742435
MYL6	0	0	0	0	0	0	0.261567	0	0.47998	0	0.0741547	0.0741547
MYO5C	0.474874	0	0	0.382382	0	0	NA	0	0.476877	0	0.148237	0.0741185
GLCCI1	0	0.806217	0	0	0	0	NA	0.05	0.476877	0	0.148122	0.0740608
CDH1	0	0.837803	0	0	0	0	NA	0	0.494595	0	0.148044	0.0740221
RBM6	0	0.561472	0	0	0	0	NA	0	0.297297	0.471612	0.14782	0.0739101
GOPC	0	0.660635	0	0	0	0.0996296	NA	0.12	0.44995	0	0.147802	0.0739008
PARVG	0	0	0	0	0	0	NA	0	0.445445	0.884214	0.14774	0.07387
ATP9A	0	0.0461587	0	0.2998	0.146116	0.567183	NA	0	0.26977	0	0.14767	0.0738349
ABI3BP	0.0170178	0.312785	0	0	0	0	NA	0.5	0.499029	0	0.147648	0.073824
CNOT2	0	0.93841	0	0	0	0	NA	0	0.39039	0	0.147645	0.0738223
USP46	0.0765331	0.513966	0	0	0	0	NA	0	0.285285	0.452032	0.147535	0.0737676
BIRC3	0	0.247459	0	0	0	0.0423273	NA	0	0.441942	0.595866	0.147511	0.0737553
CPNE1	0	0	0	0	0	0	0.238367	0	0.497823	0	0.0736189	0.0736189
FRZB	0.0139946	0.998059	0	0	0	0	NA	0	0.312813	0	0.147207	0.0736037
IQGAP1	0	1	0	0	0	0	NA	0	0.324324	0	0.147147	0.0735736
TARBP1	0	0.482633	0	0	0	0.000175175	NA	0.37	0.470971	0	0.147087	0.0735433
EIF3M	0	0.432243	0	0	0	0	NA	NA	0.366366	0.964836	0.220431	0.0734769
RSRC1	0	0.361798	0	0	0	0	NA	0.2	0.236236	0.522813	0.146761	0.0733804
VNN2	0	0	0	0	0	0	0.5	0	0.233734	0	0.0733734	0.0733734
NUDT14	0	0.106346	0	0	0	0	NA	0.72025	0.494094	0	0.146743	0.0733717
MAP3K2	0	0.767007	0	0	0	0	NA	0.34	0.202703	0.0109409	0.146739	0.0733695
SLC35A4	0	0	0	0	0	0	NA	0	0.444945	0.875465	0.146712	0.0733561
CMTM4	0	0	0	0	0	0	NA	0.01	0.5	0.80986	0.146651	0.0733255
TNS3	0	0.322012	0	0.499665	0	0	NA	0	0.497873	0	0.146617	0.0733083
TROVE2	0	0.537938	0	0	0	0	NA	0	0	0.781171	0.146568	0.0732838
GTF2E2	0	0	0	0	0	0	NA	0	0.362863	0.956205	0.146563	0.0732816
LANCL1	0	0.571785	0	0.467267	0	0	NA	0.28	0	0	0.146561	0.0732807
CCDC69	0	0.926815	0	0	0	0	NA	0.0500501	0.341842	0	0.146523	0.0732615
EPB41L3	0	0	0	0	0	0	NA	0.1001	0.447948	0.77025	0.146478	0.0732388
NRG2	0.279734	0	0	0.124124	0	0	NA	NA	0.495946	0.857848	0.219706	0.0732355
TNFAIP8	0	0.324616	0	0	0.0180531	0.47985	NA	0	0.494595	0	0.146346	0.073173
PARP14	0	0	0	0.499715	0	0	NA	0	0.498964	0.318278	0.146329	0.0731643
CDC73	0	0.533404	0	0.186186	0	0	NA	NA	0.44995	0.585866	0.219426	0.0731419
PPM1M	0	0	0	0.483183	0	0.396692	NA	0	0.435936	0	0.146201	0.0731006
TRMT13	0	0.998986	0	0	0	0.390361	NA	NA	0.363864	0	0.219151	0.0730505
WNT4	0	0	0	0.268769	0	0	NA	NA	0.484384	1	0.219144	0.073048
RASA2	0	0.357124	0	0	0	0	NA	NA	0.395896	1	0.219128	0.0730425
GBP1	0	0.641922	NA	0	0	0	NA	0.09	0.0760761	0.944735	0.219092	0.0730305
PTN	0	0.822787	0	0	0	0	NA	0	0.491542	0	0.146037	0.0730183
WRB	0	0	0	0.499925	0	0	NA	0	0.220721	0.593524	0.146019	0.0730094
FBXO21	0	0	0	0	0	0	NA	0	0.394394	0.919763	0.146017	0.0730087
RBMS1	0	0.523753	0	0	0	0.366101	NA	0	0.423924	0	0.145975	0.0729877
HCK	0	0.400746	0	0	0	0.297342	NA	0.2102	0.404905	0	0.14591	0.0729552
TMOD2	0	0	0	0	0	0.398478	NA	NA	0.387387	0.963595	0.218683	0.0728942
PKD2	0	0	0	0	0	0.364349	NA	0.49	0.457157	0	0.145723	0.0728615
TMEM55A	0	0	0	0	0	0	NA	0.13	0.305305	0.876026	0.145703	0.0728517
HSP90AA1	0	0.933182	0	0	0	0	NA	0	0.377377	0	0.145618	0.0728088
PIGF	0	0	0	0	0	0	NA	0	0.342843	0.967657	0.145611	0.0728055
SSBP3	0	0	0	0	0.38033	0	NA	0.43015	0.5	0	0.145609	0.0728045
PHKB	0	0.661255	0	0	0	0	NA	0.15	0.499134	0	0.145599	0.0727994
ZNF408	0	0	0	0	0	0.343764	NA	0.01	0	0.956432	0.145577	0.0727887
HILPDA	0	0.763957	0	0.321822	0.163779	0	NA	NA	0.496907	0	0.218308	0.0727694
PARP16	0	0	0	0	0	0	NA	0	0.474324	0.835075	0.145489	0.0727444
TNRC6B	0	0.99808	0	0	0	0	NA	0	0.31031	0	0.145377	0.0726883
SRGAP2	0	0.731543	0	0	0	0	NA	0.23	0.345846	0	0.145265	0.0726327
ACBD3	0	0.814995	0	0	0	0	NA	0	0.492142	0	0.145237	0.0726187
PTDSS2	0	0.309337	0	0.5	0	0	NA	0	0.497788	0	0.145236	0.0726181
ACTA2	0	0.437587	0	0.301802	0	0	NA	0	0.252252	0.315385	0.145225	0.0726126
USP13	0	0.662407	0	0	0	0	NA	0.20005	0.444444	0	0.145211	0.0726056
ALPL	0	0	0	0	0	0.0511411	NA	0	0.396396	0.858108	0.145072	0.0725359
LOC105371226	NA	0.724748	NA	NA	NA	NA	NA	NA	NA	NA	0.724748	0.0724748
SEC61A1	0	0.24955	0	0	0	0	NA	0	0.0710711	0.983536	0.144906	0.0724531
GCLM	0	0.646471	0	0	0	0	NA	0.18	0.477477	0	0.144883	0.0724416
TRPC1	0	0	0	0.46982	0	0	NA	NA	0.444945	0.823253	0.217252	0.0724174
FRYL	0	0.479066	0	0	0	0	NA	NA	0.258759	1	0.217228	0.0724094
HECA	0	0.486734	0	0	0	0.3653	NA	0	0.45045	0	0.144721	0.0723603
MTMR9	0	0.999771	0	0	0	0	NA	0.13	0.172673	0	0.144716	0.072358
RIN2	0	0.726025	0	0	0	0	NA	0.08	0.496011	0	0.144671	0.0723353
PAPPA	0	0.683404	0	0	0	0	NA	0.25025	0.368368	0	0.144669	0.0723346
NFIA	0	0.736846	0	0.499154	0	0	NA	NA	0.5	0	0.217	0.0723334
GLUL	0.644321	0.651101	0	0	0	0	NA	NA	0.439439	0	0.216858	0.0722859
MTRNR2L10	0.449788	NA	NA	NA	NA	NA	NA	NA	NA	0.84984	0.649814	0.0722015
SNX19	0	0.345684	0	0.312813	0	0	NA	0	0.491441	0.14966	0.1444	0.0721999
RBM22	0	0.473589	0	0	0	0	NA	0	0.124625	0.701211	0.14438	0.0721902
NPC2	0	0.0112152	0	0	0	0	0.172002	0	0.347347	0.191321	0.0721886	0.0721886
PXK	0	0.799057	0	0	0	0	NA	NA	0.496061	0.437367	0.216561	0.0721869
HTRA1	0	0.301486	0	0.499149	0	0	NA	0	0.497773	0	0.144268	0.0721338
ARSI	0	0	0	0	0	0	NA	0.8003	0.497618	0	0.144213	0.0721066
CALX	NA	NA	NA	NA	NA	NA	0.72088	NA	NA	NA	0.72088	0.072088
POLR2F	0	0.387173	0	0.424925	0	0	NA	0	0.484835	0	0.144104	0.0720518
MVK	0	0	0	0	0	0	NA	0.15015	0.373874	0.772823	0.144094	0.072047
ITPKB	0	0.401946	0	0.394394	0	0	NA	0	0.5	0	0.144038	0.0720189
USP14	0	0.795646	0	0	0	0	NA	0.5	0	0	0.143961	0.0719803
DOCK6	0	0	0.205005	0.0560561	0	0	NA	0	0.5	0.534444	0.143945	0.0719725
HADH	0	0	0	0.349349	0	0	NA	NA	0.4004	0.97741	0.215895	0.071965
COPS8	0	0.406066	0	0.388889	0	0	NA	0.01	0.489389	0	0.143816	0.071908
TOP2A	0	0.376052	0	0	0.452868	0	NA	0	0.463864	0	0.143643	0.0718213
EBF1	0	0.771202	0	0	0.452508	0	NA	NA	0.5	0	0.215464	0.0718212
HBP1	0	0.122748	0	0	0	0	NA	0	0.447447	0.722392	0.143621	0.0718104
BCL9L	0	0.420286	0	0	0	0	NA	0.38015	0.491692	0	0.14357	0.0717849
FGL1	0	0.380647	0	0	0	0	NA	NA	0.440941	0.900551	0.215267	0.0717558
GPAA1	0	0	0	0.110611	0	0	NA	0.25025	0.471371	0.459099	0.143481	0.0717406
SH3PXD2B	0.790819	0	0	0	0	0	NA	0	0.499855	0	0.143408	0.0717041
SVIL	0	0.291688	0	0.498473	0	0	NA	0	0.5	0	0.143351	0.0716756
COL17A1	0.143911	0	0	0.189189	0	0	NA	0.5	0.457057	0	0.143351	0.0716754
BBX	0	0.80845	0	0	0	0	NA	0	0.481181	0	0.143292	0.0716462
TRIM44	0	0.912818	0	0	0	0	NA	0	0.375876	0	0.143188	0.0715941
TOM1L2	0	0	0	0	0	0	NA	0	0.373874	0.91271	0.142954	0.0714769
PTS	0	0	0	0	0	0.0574525	NA	0.05	0.367367	0.811622	0.142938	0.071469
JOSD1	0	0	0	0	0	0.44985	NA	0	0.175676	0.660701	0.142914	0.071457
PTPN9	0	0.447877	0	0	0	0	NA	0.15015	0.0700701	0.617948	0.142894	0.0714469
OR51E2	0.412623	0	0	0	0	0	NA	0.45045	0.422923	0	0.142889	0.0714443
SCYL2	0	0.939249	0	0	0	0	NA	0	0.346346	0	0.142844	0.071422
MSC	0	0	0	0.465115	0	0	NA	0.34005	0.48038	0	0.142838	0.0714192
GFOD1	0	0.804601	0	0	0	0	NA	0	0.48038	0	0.142776	0.0713879
FBXO2	0	0	0	0	0	0	NA	0	0.498514	0.786216	0.142748	0.0713739
ADAMTS19	0	0.46481	0	0.0815816	0	0	NA	0.24	0.497563	0	0.142662	0.0713308
ZFR	0	0.805436	0	0	0	0	NA	0	0.477678	0	0.142568	0.0712841
PLEKHB1	0	0	0	0.484535	0	0	NA	NA	0.499655	0.725836	0.213753	0.071251
PDLIM4	0	0.536375	0	0.411912	0.260305	0	NA	NA	0.5	0	0.213574	0.0711913
PSEN1	0.261127	0.689247	0	0	0.317292	0	NA	NA	0.43994	0	0.213451	0.0711502
TFG	0	0.910971	0	0	0	0	NA	0	0.368869	0	0.142204	0.0711022
COL27A1	0	0.711479	0	0	0	0	NA	NA	0.313313	0.680991	0.213223	0.0710743
MTRF1L	0	0.71004	0	0	0	NA	NA	0	0	0.994725	0.213096	0.0710319
SPTBN1	0	0.856632	0	0	0	0	NA	0	0.421922	0	0.142061	0.0710307
HGF	0	0.872735	0	0	0	0	NA	0	0.405405	0	0.142016	0.0710078
NUCKS1	0	1	0	0	0	0	NA	0	0.277778	0	0.141975	0.0709877
QPCT	NA	0	0	0	0	0	NA	0.36	0.396897	0.94657	0.212933	0.0709778
UBE2N	0	0.821946	0	0	0	0	NA	0	0.39039	0.0650651	0.141933	0.0709667
PON2	0	0.376032	0	0.451902	0	0	NA	0	0.449449	0	0.141931	0.0709657
PDE8B	0	0	0	0	0	0	NA	0	0.380881	0.895586	0.14183	0.0709148
PRRG4	0	0.797644	0	0	0	0	NA	0	0.478178	0	0.141758	0.070879
BTBD7	0	0.78448	0	0	0	0	NA	0	0.49024	0	0.141636	0.0708178
TGFB2	0	0.753116	0	0.446446	0	0	NA	NA	0.5	0	0.212445	0.0708151
ZYG11B	0	0.825161	0	0	0	0	NA	0	0.449449	0	0.141623	0.0708117
PCYOX1	0	0	0	0	0	0	NA	0.02	0.336837	0.917189	0.141558	0.0707792
MAN2B2	0	0	0	0	0	0	NA	0	0.356857	0.917093	0.14155	0.070775
FAM107A	0.0539849	0.738862	0	0	0	0	NA	0	0.480781	0	0.141514	0.0707571
PGF	0	0.604159	0	0.460661	0	0	NA	0	0.208709	0	0.141503	0.0707516
NCL	0	0	0	0	0	0	NA	0	0.428428	0.844394	0.141425	0.0707124
PLAT	0	0.984903	0	0	0	0	NA	0	0.287788	0	0.14141	0.070705
TMEM173	0	0.0404755	0	0.244745	0	0	NA	0	0.318318	0.668418	0.141329	0.0706643
NCKAP1L	0	0.77045	0	0.5	0	0	NA	NA	0.425425	0	0.211984	0.0706615
PICALM	0	0.885278	0	0	0	0	NA	0	0.386386	0	0.141296	0.070648
RASAL2	0	0.781689	0	0	0	0	NA	0	0.48969	0	0.141264	0.0706322
KIAA0368	0	0.649938	0	0	0	0	NA	NA	0.301802	0.743143	0.21186	0.0706201
ADGRD1	NA	0.352455	0	0.496061	0	0	NA	NA	0.453754	0.674314	0.282369	0.0705923
C11orf53	NA	0	0	0.478629	0	0	NA	NA	0.497022	0.999409	0.282151	0.0705379
GLS	0	0.811884	0	0	0	0	NA	0	0.457508	0	0.141043	0.0705217
TMEM101	0	0	0	0	0	0	NA	0	0.405405	0.863544	0.140994	0.0704972
E2F5	0.545924	0	0	0	0	0.0385886	NA	0.27	0.413914	0	0.140936	0.0704681
DIO3	0.0288796	0.828113	0	0	0	0	NA	0	0.411411	0	0.140934	0.0704669
YPEL2	0	0.87084	0	0	0	0	NA	0	0.397397	0	0.140915	0.0704576
CRISPLD2	0.0117209	0.850381	0	0	0	0	NA	0	0.405906	0	0.14089	0.0704449
SMAD3	0	0.454518	0	0	0	0	NA	0	0.498514	0.314675	0.140856	0.0704281
FOXN3	0	0.472135	0	0	0	0	NA	NA	0.499855	0.718148	0.211267	0.0704224
LSP1	0	0	0	0	0	0	0.231838	0	0.471972	0	0.070381	0.070381
EI24	0	0.669927	0	0.330831	0	0	NA	0	0.265265	0	0.140669	0.0703346
PLEKHA4	0	0	0	0	0.301637	0	NA	NA	0.442943	0.943209	0.210974	0.0703245
TAF12	0	0.270512	0	0	0	0	NA	NA	0.498308	0.918742	0.210945	0.0703151
BRD8	0	0.517564	0	0	0	0	NA	0	0.427427	0.320651	0.140627	0.0703134
PLOD2	0	0.992003	0	0	0	0	NA	0	0.273273	0	0.140586	0.0702931
SOCS2	0.173864	0.664948	0	0	0	0	NA	0	0.426426	0	0.140582	0.070291
PAPLN	0	0	0	0.498318	0	0	NA	NA	0.458308	0.73009	0.21084	0.0702799
GPR155	0.693886	0.53294	0	0	0	0	NA	NA	0.458308	0	0.210642	0.0702139
PDXK	0	0.0508689	0	0	0	0	0.159343	0	0.491842	0	0.0702054	0.0702054
TRPS1	0	0.17752	0	0	0	0.34463	NA	NA	0.496396	0.665305	0.210481	0.0701605
ADAM12	0	0.795896	0	0	0	0	NA	0	0.466216	0	0.140235	0.0701174
NFE2L2	0	0.658026	0	0	0	0	NA	0.12	0.483984	0	0.140223	0.0701117
SESN2	0	0	0	0	0	0.217232	NA	0.64015	0.404404	0	0.140199	0.0700993
B4GALT1	0	0.998938	0	0	0	0	NA	0	0.262763	0	0.140189	0.0700945
SNX27	0	0.859449	0	0	0	0	NA	0	0	0.402042	0.140166	0.0700828
C19ORF20	NA	NA	NA	NA	NA	NA	NA	0.70035	NA	NA	0.70035	0.070035
LOC158863	NA	0.700267	NA	NA	NA	NA	NA	NA	NA	NA	0.700267	0.0700267
DKFZP564J102	NA	NA	NA	NA	NA	NA	NA	0.7002	NA	NA	0.7002	0.07002
IPO9	0	0	0	0	0	0	NA	0	0.5	0.75953	0.139948	0.0699739
KIAA0232	0	0.297254	0	0	0	0	NA	0.49	0.470921	0	0.139797	0.0698986
RFWD3	0.299923	0.0524144	0	0	0	0	NA	0	0.221221	0.684515	0.139786	0.069893
RAD54L2	0	0.511397	0	0	0	0	NA	NA	0.362362	0.803644	0.209675	0.0698918
PGM2	0	0.067043	0	0	0	0	0.178464	0	0.453353	0	0.069886	0.069886
UBE3B	0	0.14446	0	0	0	0	NA	0	0.343844	0.769189	0.139721	0.0698607
TLR3	0	0	0	0.498529	0	0	NA	0.3003	0.457758	0	0.139621	0.0698104
ZNF641	0	0.37321	0	0	0	0	NA	0	0.46967	0.413153	0.139559	0.0697796
FMNL2	0	0.511215	0	0	0	0	NA	0.25	0.494595	0	0.139534	0.0697672
PPHLN1	0	0.685259	0	0	0	0.120095	NA	0	0.448949	0	0.139367	0.0696835
SIK2	0	0.364597	0	0.495395	0	0	NA	NA	0.321822	0.48964	0.208932	0.0696439
AUTS2	0	0.647548	0	0.114615	0	0	NA	0	0.491241	0	0.139267	0.0696336
CETP	0	0.756358	0	0	0	0	NA	0	0.496972	0	0.139259	0.0696294
LTBP1	0	0.495233	0	0.472222	0	0.202593	NA	NA	0.49988	0	0.208741	0.0695803
IGFBP3	0	0.777013	0	0	0	0	NA	0	0.474725	0	0.139082	0.069541
METTL7B	0	0	0	0.107608	0	0.0798599	NA	0	0.498799	0.565105	0.139041	0.0695206
SLC16A1	0	0.884594	0	0.31031	0	0	NA	NA	0.473574	0	0.20856	0.0695199
EML1	0	0.484385	0	0	0	0	NA	0	0.49991	0.266406	0.138967	0.0694834
GORASP2	0	0	0	0	0	0	NA	0	0.257257	0.993243	0.138945	0.0694723
PERP	0	0	0	0	0	0	NA	0	0.452452	0.798038	0.138943	0.0694717
KLF5	0	0.251594	0	0.5	0	0	NA	0	0.498839	0	0.138937	0.0694685
NRN1	0.51646	0.0925848	0	0	0	0	NA	NA	0.5	0.558128	0.208397	0.0694655
ADAMTS3	0.101767	0.844683	0	0	0	0	NA	0	0.303804	0	0.138917	0.0694586
COL15A1	0	0	0	0	0	0	NA	0	0.477878	0.772242	0.138902	0.0694511
ETV6	0	0.541525	0	0	0	0.208594	NA	0	0.49989	0	0.13889	0.0694449
EIF2B2	0	0	0	0.291291	0.458589	0	NA	0	0.5	0	0.138876	0.0694378
RNF182	0	0	0	0.5	0	0	NA	NA	0.5	0.665636	0.208204	0.0694015
AGA	0	0	0	0	0	0	NA	0.2	0.253754	0.795345	0.138789	0.0693944
SMYD2	0	0	0	0.486937	0	0	NA	0.35	0.411912	0	0.138761	0.0693805
ICA1	0.748313	0	0	0	0	0	NA	0	0.5	0	0.138701	0.0693507
RAB11FIP4	0	0.265293	0	0.485385	0	0	NA	0	0.497027	0	0.138634	0.069317
TMF1	0	0.835273	0	0	0	0	NA	0.29	0.121622	0	0.138544	0.0692719
SNX24	0	0.492171	0	0	0	0	NA	0.50005	0.254254	0	0.138497	0.0692486
SPAG9	0	0.756043	0	0	0	0	NA	0	0.48969	0	0.138415	0.0692074
PRSS16	0	0	0	0.49988	0	0	NA	0.25025	0.495576	0	0.138412	0.0692059
GNA12	0	0.000530531	0	0	0	0	NA	0.17	0.456256	0.617467	0.13825	0.0691252
VAMP2	0	0.439122	0	0	0	0	NA	0.03	0.485536	0.288859	0.138168	0.0690842
CNOT7	0	0.949397	0	0	0	0.255445	NA	0	0.0385385	0	0.138153	0.0690767
UCK1	0	0	0	0	0	0	NA	0	0.296797	0.945786	0.138065	0.0690324
TCTN2	0	0.691219	0	0	0	0	NA	NA	0	0.964913	0.207017	0.0690055
OCIAD2	0	0	0	0	0	0	NA	0	0.331331	0.91007	0.137933	0.0689667
SNCAIP	0	0	0	0	0	0	NA	0.29	0.46967	0.481512	0.137909	0.0689545
ALDH5A1	0	0	0	0	0	0	NA	0.5	0.0395395	0.701522	0.137896	0.0689478
C16orf95	0	0.283881	0	0	0	0	NA	NA	0.478228	0.892402	0.206814	0.068938
CD163L1	0.642916	0.242383	0	0.376877	0	0	NA	NA	0.390891	0	0.206633	0.0688778
TMEM106B	0	0.749175	0	0	0	0	NA	0.02	0.47037	0	0.137727	0.0688636
SEMA3B	0	0	0	0.375375	0	0	NA	0.1001	0.49034	0.273183	0.137667	0.0688333
KCNAB3	0	0	0	0.496832	0	0	NA	NA	0.36036	0.793894	0.206386	0.0687953
HSP90AB1	0	0.990541	0	0	0	0	NA	0	0.247748	0	0.137588	0.0687938
FLCN	0	0.957781	0	0	0	0	NA	0	0.28028	0	0.137562	0.0687812
HMG20A	0	0	0	0	0	0	NA	0	0.450601	0.787077	0.13752	0.0687599
TNFSF13B	0	0	0	0	0.379014	0.255551	NA	0.11	0.492643	0	0.137467	0.0687337
AGO2	NA	0.999509	0.430581	0	0	0	NA	NA	0.493694	0	0.274826	0.0687065
CNNM2	0	0.449039	0	0.5	0.254444	0	NA	NA	0.444945	0	0.206054	0.0686845
ZNF91	0	0.347166	0	0	0	0	NA	0.5	0.388889	0	0.137339	0.0686697
CD247	0	0.468432	0.276176	0	0	0	NA	0	0.491291	0	0.137322	0.0686611
ZFAND3	0	0.215481	0	0	0.44982	0.0715015	NA	0	0.498378	0	0.137242	0.0686212
KIF5B	0	0.705909	0	0	0	0	NA	0.03	0.498759	0	0.137185	0.0685927
MAP3K7	0	0.485098	0	0.299299	0	0	NA	0	0.44995	0	0.13715	0.0685749
SLC1A3	0	0	0	0	0	0	NA	0	0.461512	0.772402	0.137102	0.0685508
ST3GAL4	0	0	0	0	0	0.535209	NA	0.2002	0.498253	0	0.137074	0.0685368
FAF2	0	0.73723	0	0	0	0	NA	NA	0	0.90701	0.20553	0.06851
HOOK1	0	0	0	0.478278	0	0	NA	0.36	0.394895	0	0.137019	0.0685096
CORO6	0	0.72265	0	0	0	0	NA	0.01	0.5	0	0.136961	0.0684805
PSMB8	0	0	0	0.36036	0	0	NA	0	0.5	0.372132	0.136944	0.0684718
QKI	0	0.656469	0	0	0	0	NA	0.14	0.435435	0	0.136878	0.0684391
WEE1	0	0.773816	0	0	0	0	NA	0	0.457758	0	0.136841	0.0684207
RNF170	0	0.550842	0	0	0	0	NA	0.5	0.180681	0	0.136836	0.0684179
CD34	0	0	0	0	0	0	NA	0	0.433934	0.797397	0.136815	0.0684073
GPBP1L1	0	0.862282	0	0	0	0	NA	0	0.365365	0	0.136405	0.0682026
USP3	0	0	0	0.442442	0	0	NA	0	0.263263	0.521051	0.136306	0.0681532
LIMK2	0	0.349446	0	0	0	0.332217	NA	0.0500501	0.493944	0	0.136184	0.0680921
CDH11	0	0	0	0	0	0	NA	0.49	0.378378	0.356557	0.136104	0.0680519
ARID4A	0	0.3123	0	0	0	0	NA	0	0	0.912297	0.136066	0.0680332
PLXNA4	0.649944	0.487202	0	0	0	0	NA	NA	0.494745	0	0.203986	0.0679955
FLOT1	0	0.409025	0	0	0	0.481136	NA	0	0.332833	0	0.135888	0.0679441
SMYD4	0	0	0	0	0	0	NA	0	0.5	0.722723	0.135858	0.067929
GYG1	0	0.222909	0	0.4004	0	0.397688	NA	0	0.201702	0	0.135855	0.0679277
CNKSR3	0	0.300135	0	0	0	0	NA	0	0.423924	0.498268	0.135814	0.0679071
WT1	0.371497	0	0	0	0	0	NA	NA	0.289289	0.968718	0.203688	0.067896
LITAF	0	0.676387	0	0	0.0455005	0	NA	0	0.49993	0	0.135757	0.0678787
ACAP3	0	0	0	0.478729	0	0	NA	NA	0.469269	0.68049	0.203561	0.0678537
DIRC2	0	0	0	0	0	0.126081	NA	0	0.255756	0.839309	0.135683	0.0678415
MFGE8	0	0.346796	0	0.398899	0	0	NA	0	0.475325	0	0.135669	0.0678344
CD163	0.74262	0.146948	0	0	0	0	NA	0.15015	0.181181	0	0.135655	0.0678277
PGM1	0	0	0	0	0	0	0.189628	0	0.488138	0	0.0677766	0.0677766
STARD3NL	0	0	0	0	0	0	NA	0	0.357858	0.86049	0.135372	0.067686
SLC25A4	0.364036	0	0	0.367868	0	0	NA	0	0.486036	0	0.135327	0.0676633
SLC11A1	0	0	0	0	0.491922	0	NA	0	0.498964	0.226727	0.13529	0.0676451
DOK6	0	0.594818	0	0	0	0	NA	NA	0.427928	0.600691	0.20293	0.0676432
HS3ST3A1	0	0	0	0	0	0	NA	0	0.387888	0.829309	0.135244	0.0676221
YTHDF3	0	0.78598	0	0	0	0	NA	0	0.43043	0	0.135157	0.0675784
BAZ1A	0	0.914341	0	0	0	0	NA	0	0.301802	0	0.135127	0.0675635
ARID4B	0	0.716122	0	0	0	0	NA	0	0.5	0	0.135125	0.0675623
LSM12	0	0.768082	0	0	0	NA	NA	0	0.114615	0.738358	0.202632	0.0675439
PCMTD1	0	0.738839	0	0	0	0	NA	0	0.476476	0	0.135035	0.0675175
RBM39	0	0.999871	0	0	0	0	NA	0	0.215215	0	0.13501	0.0675048
NARS2	0	0.446544	0	0	0	0	NA	0	0.113113	0.655395	0.135006	0.0675029
VAMP4	0	0	0	0	0	0.14015	NA	0	0.431932	0.642402	0.134943	0.0674714
CTSB	0	0.71719	0	0	0	0	NA	0	0.497272	0	0.13494	0.0674701
JAK1	0	0.803368	0	0	0	0	NA	0	0.410911	0	0.13492	0.0674599
GPC1	0	0	0	0	0	0	NA	0	0.479079	0.735065	0.134905	0.0674525
DCTN1	0.471317	0	0	0	0.256186	0	NA	0	0.486486	0	0.134888	0.0674439
MAST4	0	0.688686	0	0.443443	0	0	NA	NA	0.486486	0	0.202327	0.0674423
PLXNA2	0	0	0	0.395896	0	0	NA	0.32	0.497317	0	0.134801	0.0674007
LOC105373878	NA	0.673825	NA	NA	NA	NA	NA	NA	NA	NA	0.673825	0.0673825
CREB1	0	0.918308	0	0	0	0	NA	0	0.294294	0	0.134734	0.0673668
PSB10	NA	NA	NA	NA	NA	NA	0.673564	NA	NA	NA	0.673564	0.0673564
MTSS1	0	0.133005	0	0.439439	0	0	NA	0.14	0.499805	0	0.134694	0.0673472
GNL2	0	0.32927	0	0	0	0	NA	0	0	0.882973	0.134694	0.0673468
EYA2	0	0	0	0	0	0	NA	0.76035	0.451802	0	0.134684	0.0673418
CAV1	0.148609	0.579465	0	0	0	0	NA	0	0.483433	0	0.134612	0.067306
PNMT	0.716362	0	0	0	0	0	NA	0	0.494294	0	0.134517	0.0672587
SYTL2	0	0	0	0	0	0	NA	0	0.458509	0.751602	0.134457	0.0672283
RAC2	0	0	0	0	0	0	0.270757	0	0.401401	0	0.0672159	0.0672159
SLC4A4	0.247718	0.868558	0	0	0	0	NA	NA	0.496817	0	0.201637	0.0672122
CAPN1	0	0.285704	0	0.5	0	0	NA	0	0.423924	0	0.134403	0.0672016
ATP6V1E2	0	0	0	0	0	0	NA	0	0.301802	0.907274	0.134342	0.0671709
TEAD1	0	0.57285	0	0.137137	0	0	NA	0	0.498949	0	0.134326	0.0671631
TCAF1	NA	1	NA	0	NA	NA	NA	NA	0.291291	0.589009	0.470075	0.0671536
NXPH1	NA	0	0	0.487387	0	0	NA	NA	0.419419	0.973458	0.268609	0.0671523
MECOM	0.130714	0.980223	0	0	0	0	NA	NA	0.49974	0	0.201335	0.0671115
BCLAF1	0	1	0	0	0	0	NA	0	0.207708	0	0.13419	0.0670949
CORO1C	0	0	0	0	0	0	NA	0	0.496972	0.70997	0.134105	0.0670523
IQCE	0	0.336952	0.449149	0	0	0.323609	NA	NA	0.499434	0	0.201143	0.0670477
MTAC2D1	NA	NA	NA	NA	NA	NA	NA	0.6704	NA	NA	0.6704	0.06704
FGFR1	0	0.610088	0	0.5	0	0	NA	NA	0.498769	0	0.201107	0.0670357
PAK1	0	0.364105	0	0.367367	0	0	NA	0	0.475125	0	0.134066	0.0670332
EIF2B1	0	0	0	0	0	0	NA	0	0.343844	0.862583	0.134047	0.0670237
PBX3	0	0	0	0	0	0	NA	0	0.493944	0.712292	0.134026	0.0670131
STC1	0	0.0839809	0	0.232733	0	0	NA	0.5	0.389389	0	0.134011	0.0670057
CTDSPL	0	0.609366	0	0	0	0.176071	NA	0	0.42042	0	0.133984	0.0669921
RAD50	0	0.663376	0	0	0	0	NA	0.11	0.431932	0	0.133923	0.0669615
SOS2	0	0.879344	0	0	0	0	NA	0	0.325826	0	0.133908	0.0669539
EFNA1	0	0	0	0.5	0	0.204484	NA	0	0.5	0	0.133832	0.0669158
MAPKAPK3	0	0	0	0	0	0	NA	0	0.305305	0.898969	0.133808	0.0669041
DDX5	0	0	0	0	0	0	NA	0	0.228729	0.975411	0.133793	0.0668967
PLET1	NA	NA	NA	NA	NA	NA	NA	NA	NA	0.668859	0.668859	0.0668859
SORBS1	0	0.715289	0	0	0	0	NA	0	0.488388	0	0.133742	0.066871
RAB10	0	0	0	0	0	0	0.186317	0	0.481932	0	0.0668249	0.0668249
ZNF721	0	0.771553	0	0	0	0.231006	NA	0.2	0	0	0.133618	0.0668088
EIF2AK4	0	0.682474	0	0.0580581	0	0	NA	0	0.461812	0	0.133594	0.0667969
H1FX	0	0	0	0.388889	0.315546	0	NA	0	0.497002	0	0.133493	0.0667465
CHD2	0	0.664032	0	0	0	0	NA	0.0500501	0.487337	0	0.133491	0.0667455
FBXL20	0	0.992679	0	0	0	0	NA	0	0.207207	0	0.133321	0.0666604
LOC101929340	NA	0.666564	NA	NA	NA	NA	NA	NA	NA	NA	0.666564	0.0666564
MIB1	0	0.999071	0	0	0	0.129505	NA	NA	0.471171	0	0.199968	0.0666561
ENO1	0	0.179059	0	0	0	0	NA	0	0.406907	0.613794	0.133307	0.0666533
PSTPIP2	0	0	0	0	0.453579	0	NA	0.28	0.464615	0	0.133133	0.0665663
WASL	0	0.906687	0	0	0	0	NA	0	0.291291	0	0.133109	0.0665544
DNAJC3	0	0.940577	0	0	0	0	NA	0	0.257257	0	0.133093	0.0665463
GDPD5	0	0	0	0	0	0	NA	0	0.198198	0.9996	0.133089	0.0665443
TARS	0	0	0	0	0	0	NA	0.25	0.338839	0.608869	0.133079	0.0665393
LOC339988	NA	0.665159	NA	NA	NA	NA	NA	NA	NA	NA	0.665159	0.0665159
IRX2	0	0.365032	0	0.23974	0	0	NA	0.1	0.492492	0	0.133029	0.0665147
CD300LG	0	0	0	0	0	0	NA	0	0.5	0.696046	0.132894	0.066447
ADAT1	0	0.696385	0	0	0	0	NA	0	0.498774	0	0.132795	0.0663977
MAGI1	0	0.734783	0	0	0.360475	0	NA	NA	0.497322	0	0.199073	0.0663575
LIFR	0	0.715637	0	0	0	0	NA	0	0.478128	0	0.132641	0.0663203
KTN1	0	0.383877	0	0	0	0	NA	0.5	0.30981	0	0.132632	0.066316
AAGAB	0	0.814786	0	0	0	0	NA	NA	0.0795796	0.696426	0.198849	0.066283
DTL	0	0	0	0	0	0	NA	0	0.417417	0.775636	0.132561	0.0662807
AP3B1	0	0.421477	0	0	0	0	NA	0	0.47983	0.291622	0.132548	0.0662738
GTDC1	0	0.190164	0	0	0	0	NA	NA	0.473123	0.926657	0.198743	0.0662477
LAMC1	0	0.0210781	0	0	0	0	NA	0	0.437938	0.733373	0.132488	0.0662439
CLTB	0	0	0	0	0	0	NA	0	0.309309	0.882933	0.132471	0.0662357
RPS27	0	0.670945	0	0	0	NA	NA	0	0.303804	0.614765	0.198689	0.0662297
STK40	0	0.499591	0	0	0	0	NA	0.2002	0.492142	0	0.132437	0.0662185
EMP2	0	0.598021	0	0.383884	0.135666	0	NA	NA	0.471672	0	0.198655	0.0662184
KBTBD7	0	0.691813	0	0	0	0	NA	0.5	0	0	0.132424	0.0662118
ARHGAP45	NA	0	NA	0.484284	NA	NA	NA	NA	0.5	0.869499	0.463446	0.0662066
ACSS2	0	0	0	0	0	0.388263	NA	0	0.424424	0.378398	0.132343	0.0661714
QSER1	0	0.800045	0	0	0	0	NA	0	0.390891	0	0.132326	0.0661631
LTBR	0	0	0	0	0	0.412643	NA	0	0.445946	0.331902	0.132277	0.0661384
SPTY2D1	0	0	0	0	0	0	NA	0	0.497412	0.691351	0.132085	0.0660424
SLC25A3	0	0	0	0	0	0	NA	0	0.336336	0.852392	0.132081	0.0660405
KIAA0040	0.229332	0.313933	0	0.333333	0	0.14015	NA	NA	0.5	0.0677778	0.198066	0.0660219
CBX4	0	0	0	0	0	0	NA	0.69025	0.497968	0	0.132024	0.0660121
CHD9	0	0.585664	0	0	0	0	NA	0	0.343844	0.258308	0.13198	0.0659898
PDIA3	0	0.695664	0	0	0	0	0.261886	NA	0.23023	0	0.131976	0.0659878
WNK1	0	0.827901	0	0	0	0	NA	0	0.359359	0	0.131918	0.0659589
KCNJ2	0.435245	0	0	0.332833	0	0	NA	0	0.418919	0	0.131888	0.0659442
LPIN1	0	0.692727	0	0	0	0	NA	0	0.494094	0	0.131869	0.0659345
FUT8	0	0.540597	0	0	0	0	NA	0.1501	0.496011	0	0.131856	0.0659282
HMGN1	0	0.475014	0	0	0	NA	NA	0	0.177678	0.929462	0.197769	0.0659231
METTL7A	0	0.68239	0	0	0	0	NA	0.11	0.393894	0	0.131809	0.0659047
POU2F1	0	0.734711	0	0	0	0	NA	0	0.451552	0	0.131807	0.0659035
PTK2	0	0.775434	0	0	0	0	NA	0	0.40991	0	0.131705	0.0658524
AP2B1	0	0.797485	0	0	0	0	NA	0	0.387387	0	0.131652	0.0658262
COG5	0	0	0	0	0	0	NA	0.27	0.437437	0.477417	0.131651	0.0658253
RBBP6	0	0.728553	0	0	0	0	NA	0	0.456206	0	0.13164	0.06582
FYN	0	0.698412	0	0	0	0	NA	0	0.486086	0	0.131611	0.0658054
PDCD6	0	0.78483	0	0	0	0	NA	0	0.399399	0	0.131581	0.0657905
PTPN11	0.461683	0.722438	0	0	0	0	NA	0	0	0	0.131569	0.0657845
RNF207	0	0.263096	0	0	0	0	NA	NA	0.355355	0.960163	0.197327	0.0657756
NIN	0	0.133847	0	0.5	0	0	NA	0.0500501	0.5	0	0.131544	0.0657721
EPS8L1	0	0	0	0	0	0	NA	0	0.463864	0.72003	0.131544	0.0657719
WDR26	0	0.485517	0	0	0	0	NA	0.22	0.478228	0	0.131527	0.0657636
FOSL2	0	0.423693	0	0	0	0.373659	NA	0	0.385385	0	0.131415	0.0657076
OTUB2	0	0.717851	0	0	0	0	NA	0	0.464765	0	0.131402	0.0657009
CLIC1	0	0	0	0	0	0	0.209827	0	0.446947	0	0.0656774	0.0656774
HAUS2	0	0.639586	0	0	0	0	NA	NA	0	0.936501	0.197011	0.0656703
SZT2	0	0	0	0.368869	0	0	NA	NA	0.439439	0.767638	0.196993	0.0656644
RHOBTB3	0	0.693926	0	0	0	0	NA	0	0.487588	0	0.131279	0.0656397
SAV1	0	0.480222	0	0	0	0	NA	0.5	0.201201	0	0.131269	0.0656346
PLVAP	0.311018	0.398379	0	0	0	0	NA	0	0.471872	0	0.131252	0.065626
CTNNB1	0	0.600717	0	0	0	0	NA	0.08	0.5	0	0.131191	0.0655954
CLMP	0.144425	0.930196	0	0	0	0	NA	NA	0.4996	0	0.196778	0.0655925
HBZ	0.491101	0.015447	0	0.138639	0	NA	NA	0.5	0.428929	0	0.196764	0.0655882
MBD6	0	0.478723	0	0.283784	0	0	NA	0	0.417918	0	0.131158	0.0655791
LRIG3	0	0	0	0	0	0	NA	0.68035	0.5	0	0.13115	0.065575
PLSL	NA	NA	NA	NA	NA	NA	0.655558	NA	NA	NA	0.655558	0.0655558
IL1R1	0	0.73277	0	0	0	0	NA	0	0.446947	0	0.13108	0.0655398
SGCB	NA	0.0243624	0	0	0	0	NA	0.46	0.138639	0.949694	0.196587	0.0655289
TFEB	0	0.588164	0	0	0.0532132	0	NA	0.18	0.356356	0	0.130859	0.0654296
SFXN5	0	0.491993	0	0	0	0	NA	0.19	0.495195	0	0.130799	0.0653993
PRRC1	0	0.553977	0	0	0	0	0.615115	NA	0.00800801	0	0.130789	0.0653944
DZIP3	0	0	0	0	0	0.171962	NA	NA	0.488539	0.908232	0.196092	0.0653639
ARGLU1	0	0.829739	0	0	0	0.330385	NA	NA	0.407908	0	0.196004	0.0653347
NT5E	0	0.475167	0	0	0	0.214394	NA	0	0.486236	0	0.130644	0.0653221
CRADD	0	0	0	0.324324	0.366176	0	NA	0	0.485285	0	0.130643	0.0653214
RALGPS1	0	0.395478	0	0	0	0	NA	0.2801	0.5	0	0.13062	0.0653099
TRIM45	0	0.588668	0	0	0	0	NA	0.25025	0.336336	0	0.130584	0.0652919
NUDCD2	0	0.224768	0	0	0	0	NA	0.21	0	0.73981	0.130509	0.0652543
FAM222B	0	0.505887	0	0	0	0.229214	NA	NA	0.0660661	0.764905	0.195759	0.065253
IGH	NA	0.652523	NA	NA	NA	NA	NA	NA	NA	NA	0.652523	0.0652523
PYGB	0	0	0	0	0	0	0.281596	0	0.370871	0	0.0652466	0.0652466
TMEM18	0	0	0	0.496061	0	0	NA	0.2	0.478178	0	0.130471	0.0652355
NFKBIZ	0	1	0	0	0	0	NA	0	0.174174	0	0.130464	0.0652319
FNBP1	0	0.703372	0	0	0	0	NA	0	0.47002	0	0.130377	0.0651885
BCL6	0	0.769439	0	0	0	0	NA	0	0.403904	0	0.130371	0.0651857
SLC7A2	0	0.652567	0	0	0	0	NA	0.2002	0.32032	0	0.130343	0.0651715
CIRBP	0	0.761301	0	0	0	0	NA	0	0.41041	0	0.13019	0.0650951
ALPK1	0	0.708264	0	0	0	0	NA	0	0.462362	0	0.13007	0.0650348
RND3	0	0	0	0.21972	0	0	NA	0.5	0.450851	0	0.130063	0.0650317
C6ORF120	NA	NA	NA	NA	NA	NA	NA	0.65015	NA	NA	0.65015	0.065015
GDA	0.0741796	0.171232	0	0	0	0	NA	0.6003	0.324324	0	0.130004	0.065002
SPIRE2	0	0.67022	0	0	0	0	NA	0	0.499394	0	0.129957	0.0649786
CTBP2	0	0.564565	0	0.494795	0	0	NA	NA	0.5	0	0.19492	0.0649733
SNX13	0	0.568589	0	0	0	0	NA	0.26	0.340841	0	0.129937	0.0649683
GNAQ	0	0.459968	0	0	0	NA	NA	0	0.0990991	1	0.194883	0.0649611
PURA	0	0.66904	0	0	0	0	NA	0	0.5	0	0.129893	0.0649466
ARHGEF28	0	0	0	0	0.092037	0	NA	NA	0.5	0.966579	0.194827	0.0649423
RNGTT	0	0.506883	0	0.205205	0	0.154384	NA	0	0.301802	0	0.129808	0.0649041
LARP4	0	0.913886	0	0	0	0	NA	0	0.254254	0	0.129793	0.0648967
RXFP1	0.222967	0	0	0	0	0	NA	NA	0.397397	0.936882	0.194656	0.0648853
SMIM3	0.608189	0	0	0	0	0	NA	NA	0.332833	0.615866	0.194611	0.0648703
RAPGEF6	0	0.687874	0	0	0	0	NA	0	0.479279	0	0.129684	0.0648419
MDK	0	0	0	0	0	0	NA	0.55005	0	0.616597	0.129627	0.0648137
TP53BP1	0	0.694858	0	0	0	0	NA	0	0.471421	0	0.129587	0.0647933
CLH1	NA	NA	NA	NA	NA	NA	0.647676	NA	NA	NA	0.647676	0.0647676
KCTD1	0.490549	0.297264	0	0	0	0	NA	0	0.377878	0	0.129521	0.0647606
SPIRE1	0	0.464768	0	0	0	0	NA	0.19	0.182683	0.327878	0.129481	0.0647405
ZNF462	0	0.751508	0	0	0	0	NA	0.12	0.293794	0	0.129478	0.064739
TWIST1	0	0	0	0	0	0	NA	0.2002	0.492492	0.472573	0.129474	0.064737
ERP29	0	0	0	0	0	0	0.251954	0	0.395395	0	0.0647349	0.0647349
ASXL1	0	0.461487	0	0	0	0	NA	0	0	0.703283	0.129419	0.0647095
BCAR1	0	0.624718	0	0.0975976	0	0	NA	0	0.442442	0	0.129418	0.0647088
ZNF44	0	0	0	0	0	0.176341	NA	NA	0.453353	0.92316	0.194107	0.0647023
RBM17	0	0.499701	0	0	0.00890891	0	NA	0.23	0.424925	0	0.129282	0.0646408
MYO5B	0	0.324131	0	0	0	0	NA	0.5	0.339339	0	0.129274	0.0646372
AP3D1	0	0.690049	0	0	0	0	NA	0	0.472422	0	0.129164	0.0645818
DDR2	0	0.423864	0	0	0	0	NA	0.24	0.498599	0	0.129162	0.0645812
DKK1	1	0.068963	0	0	0	0	NA	NA	0.480931	0	0.193737	0.0645789
PAG1	0	0.690678	0	0	0	0	NA	0	0.471722	0	0.129156	0.0645778
WNK2	0	0	0	0.478629	0	0	NA	NA	0.483684	0.587157	0.193684	0.0645612
RSL1D1	0	0.830378	0	0	0	0	NA	0.22	0.111111	0	0.129054	0.0645272
IL1R2	0.386367	0	0	0	0	0	NA	0.38	0.394895	0	0.129029	0.0645146
RBM12B	0	0.695974	0	0	0	0	NA	0	0.465015	0	0.128999	0.0644994
ACSS1	0	0.826626	0	0	0	0	NA	0.05	0.284284	0	0.12899	0.064495
TFAM	0	0.71626	0	0	0	0	NA	0	0.432933	0.0116517	0.128983	0.0644914
LRPAP1	0	0	0	0	0	0.359314	NA	0	0.384885	0.416597	0.128977	0.0644887
ANKRD28	0	0	0	0.408408	0	0	NA	0.26	0.492092	0	0.128945	0.0644723
FBLN7	0	0.378549	0.289139	0.379379	0	0	NA	NA	0.5	0	0.193383	0.0644611
CNTN3	NA	0	0	0.481131	0	0	NA	NA	0.379379	0.940649	0.257308	0.0643271
SEMA5A	0.5072	0	0	0	0	0	NA	NA	0.496667	0.53991	0.192972	0.064324
RASSF4	0	0.676967	0	0	0	0	NA	0	0.480831	0	0.128644	0.0643221
PALM	0	0	0	0	0	0	NA	0	0.464264	0.693493	0.12864	0.0643199
HSPA2	0	0.520846	0	0.203704	0	0	NA	0	0.432432	0	0.128554	0.0642768
FBXO8	0	0.445842	0	0	0	0.23004	NA	0	0.480881	0	0.128529	0.0642646
SCIN	0	0.489451	0	0	0	0	NA	0.3003	0.366867	0	0.128513	0.0642566
NOTCH2	0	0.869754	0	0	0	0	NA	0	0.286787	0	0.128505	0.0642523
DNMT3A	0	0.563425	0	0.494645	0	0	NA	NA	0.483133	0	0.19265	0.0642168
FBRSL1	0	0.543859	0	0.497563	0	0	NA	NA	0.499189	0	0.192576	0.0641921
VRK1	0	0.40709	0	0	0	0.42016	NA	0	0.327828	0	0.128342	0.064171
XAF1	0	0.755603	0	0	0	0	NA	0	0.399399	0	0.128334	0.0641668
AKT2	0	0.588111	0	0	0	0	NA	NA	0.345846	0.605375	0.192417	0.0641388
MXD1	0	0.685365	0	0	0	0	NA	0	0.467017	0	0.128042	0.0640212
POR	0	0	0	0	0	0.424815	NA	0.15015	0.427427	0.14972	0.128012	0.0640062
LDB3	0.68552	0	0	0	0	0	NA	NA	0.495631	0.354965	0.192015	0.0640048
PPIB	0	0.464986	0	0	0	0	0.174737	0	0	0	0.0639723	0.0639723
FKBP15	0	0	0	0	0	0.251657	NA	NA	0.287788	0.995816	0.191908	0.0639692
CBX6	0	0.413613	0	0	0	0	NA	0	0.351852	0.385806	0.127919	0.0639595
NLN	0	0.825273	0	0	0	0	NA	NA	0.41992	0.288408	0.1917	0.0639001
DSCAML1	NA	0	0	0.483784	0	0	NA	NA	0.5	0.805145	0.255561	0.0638903
CDK2	0	0.890959	0	0	0	0	NA	0	0.258759	0	0.127746	0.0638732
PHTF2	0	0.401701	0	0	0	0	NA	NA	0.340841	0.79041	0.191619	0.063873
SHE	0.496755	0	0	0.175175	0	0	NA	0	0.477427	0	0.127706	0.0638532
RASL11B	0	0.2434	0	0	0	0	NA	0.6003	0.305305	0	0.127667	0.0638337
CXCL12	0.649134	0	0	0	0	0	NA	0	0.499354	0	0.12761	0.0638049
HDAC5	0	0.108041	0	0	0	0	NA	NA	0.422923	1	0.19137	0.0637902
GPR137	0	0	0	0	0	0	NA	0	0.217217	0.930875	0.127566	0.0637829
VAV3	0	0.735014	0	0	0	0	NA	0	0.412913	0	0.127547	0.0637737
MFSD8	0	0.0292202	0	0	0	0.0876977	NA	0.0500501	0	0.980819	0.127532	0.0637659
PAX3	NA	0	0	0.491542	0	0	NA	NA	0.498669	0.794665	0.254982	0.0637455
APOD	0.183424	0.537667	0	0	0	0	NA	0	0.425926	0	0.127446	0.0637231
ZNF609	0	0.734816	0	0	0	0	NA	0	0.411912	0	0.127414	0.0637071
MYO6	0	0.66164	0	0	0	0	NA	0	0.484484	0	0.127347	0.0636736
SERINC2	0	0	0	0	0	0	NA	0.75025	0.394895	0	0.127238	0.0636192
ADAMTS2	0.0970498	0.581085	0	0.357858	0	0	NA	NA	0.490841	0	0.190854	0.0636181
SLC17A8	0	0	0	0.424424	0	0	NA	NA	0.34985	0.752072	0.190793	0.0635978
MYCBP2	0	0.717715	0	0	0	0	NA	0	0.426927	0	0.127182	0.0635912
TMEM44	0	0.649067	0	0	0	0	NA	0	0.495245	0	0.127146	0.0635729
ANXA4	0	0.0151311	0	0	0	0	0.265311	0.1001	0.254755	0	0.0635297	0.0635297
BNIP3L	0	0.593175	0	0	0	0	NA	0.05	0.5	0	0.127019	0.0635097
RAB20	0	0.226412	0	0	0	0.531036	NA	0	0.385385	0	0.126982	0.0634908
BNC2	0	0.138781	0	0	0	0	NA	NA	0.388388	0.996577	0.190468	0.0634894
FLJ41170	NA	0.634719	NA	NA	NA	NA	NA	NA	NA	NA	0.634719	0.0634719
ANKS1A	0	0	0	0	0	0	NA	0	0.434935	0.707247	0.126909	0.0634546
SIRT2	0	0	0	0.257758	0	0.217232	NA	0.17015	0.496767	0	0.126879	0.0634393
AGPAT5	0	0	0	0	0	0.218313	NA	0.5	0.423423	0	0.12686	0.0634298
STAT4	0	0.141377	0	0	0	0	NA	0.5	0.5	0	0.12682	0.0634098
FNTA	0	0.635893	0	0	0	0.297342	NA	0	0.207708	0	0.126771	0.0633857
UGCG	0	0.760963	0	0	0	0	NA	0	0.378879	0	0.126649	0.0633245
SNAP29	0	0.476136	0	0.483534	0	0	NA	0.18	0	0	0.12663	0.063315
UCHL5	0	0	0	0	0	0.219905	NA	0.09	0.0365365	0.793133	0.126619	0.0633097
EPM2AIP1	0	0.564012	0	0	0	0	NA	0.37	0.205205	0	0.12658	0.0632899
GPR1	0.145776	0.544919	0	0	0	0	NA	0	0.448448	0	0.126571	0.0632857
IL1RN	0	0.368691	0	0	0	0	NA	NA	0.487738	0.662242	0.189834	0.0632779
HRH1	0	0.412109	0	0	0	0	NA	0.24	0.486887	0	0.126555	0.0632776
TSKU	0	0	0	0.466116	0	0	NA	NA	0.5	0.552262	0.189797	0.0632658
GLYATL1	NA	0	0	0.332833	0	0	NA	NA	0.48013	0.957875	0.252977	0.0632442
SNX20	0	0	0	0.45966	0	0	NA	NA	0.475576	0.582513	0.189718	0.0632395
SAMD5	0.113353	0.990476	0	0	0	0	NA	NA	0.413914	0	0.189718	0.0632393
N4BP3	0	0	0	0.44995	0.188323	0	NA	0	0.5	0	0.126475	0.0632374
PPIG	0	1	0	0	0	0.0185485	NA	NA	0.420921	0.0775275	0.189625	0.0632082
MSL2	0	0.391044	0	0	0	0	NA	NA	0.146647	0.979196	0.189611	0.0632036
MR1	0	0.408475	0	0.115616	0	0.176071	NA	0.03	0.407407	0	0.126397	0.0631983
ASB8	0	0.709788	0	0	0	0	NA	0	0.427427	0	0.126357	0.0631786
SFXN2	0	0	0	0	0	0	NA	0.0500501	0.118118	0.968977	0.126349	0.0631747
CDC5L	0	0.728141	0	0	0	0	NA	0.02	0.388889	0	0.126337	0.0631684
PLD1	0	0.70252	0	0	0	0	NA	0	0.434434	0	0.126328	0.0631641
FLT4	0	0.400104	0	0.0875876	0	0	NA	0.2002	0.448949	0	0.126316	0.0631578
RAB1B	0	0	0	0	0	0	0.141	0.25025	0.24024	0	0.063149	0.063149
DCLRE1C	0	0.652269	0	0	0	0	NA	0	0.484034	0	0.126256	0.0631279
MCRS1	0	0	0	0	0	0	NA	0	0.408408	0.726617	0.126114	0.0630569
MYLK	0	0	0	0.458659	0	0.176071	NA	0	0.5	0	0.126081	0.0630405
PAFAH2	0	0.811788	0	0	0	0	NA	0	0.322823	0	0.126068	0.0630339
G3BP1	0	0.802746	0	0	0	0	NA	0	0.331331	0	0.126009	0.0630043
MRPS27	0	0	0	0	0	0	NA	0	0.451001	0.682462	0.12594	0.0629702
ZNF439	0	0	0	0	0	0.253764	NA	0.5	0.379379	0	0.125905	0.0629524
CRIPT	0	0.141998	0	0	0	0	NA	0	0	0.99096	0.125884	0.0629421
ELK4	0	0.303946	0	0	0	0	NA	NA	0.310811	0.895405	0.18877	0.0629234
COPS5	0	0	0	0	0	0	NA	0.02	0.282282	0.8299	0.125798	0.062899
ADCK5	0	0.217539	0	0	0	0	NA	NA	0.442943	0.848879	0.18867	0.06289
NLGN2	0	0	0	0.498709	0	0	NA	0	0.463864	0.169389	0.125774	0.0628868
NADSYN1	0	0.20368	0	0	0	0	NA	0	0.467568	0.45987	0.12568	0.0628398
TANK	0	0.602157	0	0.411411	0	0	NA	NA	0.493994	0	0.188445	0.0628151
FBXO33	0	0.650556	0	0	0	0	NA	0	0.47968	0	0.125582	0.0627909
HNRNPR	0	0.648591	0	0	0	0	NA	NA	0.035035	0.823313	0.188367	0.0627891
HLA-C	0.0288842	0	0	0	0.0507257	0	NA	NA	0.463013	0.963387	0.188251	0.0627504
KAT6B	0	0.555124	0	0.471121	0	0	NA	NA	0.478579	0	0.188103	0.062701
TMEM19	0	0.169038	0	0	0	0	NA	NA	0.348849	0.986769	0.188082	0.062694
ZC3H15	0	0.820629	0	0	0	0.112162	NA	0	0.195696	0	0.125387	0.0626937
TGFBR2	0	0.631433	0	0	0	0	NA	0	0.496832	0	0.125363	0.0626814
CDC42SE2	0	0.778201	0	0	0	0	NA	0.35	0	0	0.125356	0.0626778
DDX42	0	0.841942	0	0	0	0	NA	0	0.27027	0.0157558	0.12533	0.0626649
GGT7	0	0.507048	0	0.496246	0	0	NA	NA	0.5	0	0.187912	0.0626372
INPP5A	0	0.224171	0	0	0	0	NA	0.03	0.498919	0.374324	0.125268	0.0626341
SPEF2	0	0	0	0.499755	0	0	NA	NA	0.426927	0.575936	0.187827	0.0626091
TPM1	0	0.634848	0	0	0	0	NA	0	0.490691	0	0.12506	0.0625299
TRAPPC10	0	0.954457	0	0	0	0.217232	NA	NA	0.328328	0	0.187502	0.0625007
PTP4A2	0	0.637744	0	0	0	0	NA	0	0.486837	0	0.124953	0.0624767
ITIH1	NA	0	0.476276	0	0	0	NA	NA	0.5	0.771752	0.249718	0.0624296
RABGAP1L	0	1	0	0.035035	0	0	NA	NA	0.462963	0	0.18725	0.0624166
GGA1	0	0.827062	0	0	0	0	NA	0	0.296296	0	0.124818	0.0624088
YIPF5	0	0.650112	0	0	0	0	NA	0	0.473223	0	0.124815	0.0624075
ANXA2	0	0	0	0	0	0	0.24264	0	0.381381	0	0.0624021	0.0624021
PDZD2	0	0.49767	0	0.5	0	0	NA	NA	0.499835	0	0.187188	0.0623961
PIAS1	0	0.631545	0	0	0	0	NA	0	0.491491	0	0.124782	0.0623909
APP	0	0.481159	0	0	0	0.412913	NA	0	0.228729	0	0.124756	0.0623778
AVL9	0	0.704592	0	0.485986	0	0	NA	NA	0.305806	0	0.187048	0.0623493
DUSP1	0	0.144036	0	0.499149	0	0	NA	0	0.478178	0	0.124596	0.062298
SPINT1	0	0	0	0.495095	0	0	NA	0.3003	0.325826	0	0.12458	0.0622901
SDCCAG8	0	0.999395	0	0	0	0	NA	NA	0.495345	0	0.186843	0.0622809
RBBP4	0	0.742234	0	0	0	0	NA	NA	0.446947	0.305365	0.186818	0.0622727
USPL1	0	0.362157	0	0	0	0.342863	NA	0.01	0.405405	0	0.124492	0.0622458
RGS5	0	0.999932	0	0	0	0	NA	NA	0.493894	0	0.186728	0.0622428
ADORA2B	0.120501	0.00172243	0	0	0	0	NA	0	0.467518	0.530521	0.124473	0.0622367
LRRFIP2	0	0.690236	0	0	0	0	NA	0	0.42993	0	0.124463	0.0622314
FBXO32	0	0.633175	0	0	0	0	NA	0	0.486987	0	0.124462	0.0622312
ANKRA2	0	0	0	0	0	0.248363	NA	0	0	0.871702	0.124452	0.0622258
TPM4	0	0	0	0	0	0	0.22562	0.14	0.256256	0	0.0621876	0.0621876
ALPP	0	0.242944	0	0.417918	0	0	NA	0	0.458509	0	0.124375	0.0621873
CHCHD5	0	0	0	0	0	0	NA	0	0.459009	0.66022	0.124359	0.0621794
FUS	0	0.990172	0	0	0	0	NA	0	0.128629	0	0.124311	0.0621556
TRAPPC11	0	0.384411	0	0.45045	0	0	NA	NA	0.481181	0.174675	0.18634	0.0621132
ARF1	0	0.285006	0	0	0	0	NA	0	0.471722	0.360901	0.124181	0.0620905
LIMCH1	0	0.573778	0	0.418418	0.0532082	0	NA	NA	0.443443	0	0.186106	0.0620353
PROK1	0	0.776258	0	0	0	0	NA	0	0.34034	0	0.124066	0.0620332
KIAA0828	NA	NA	NA	NA	NA	NA	NA	0.6203	NA	NA	0.6203	0.06203
SLMAP	0	0.682049	0	0	0	0	NA	0	0.432933	0	0.123887	0.0619434
ZNF83	0	0.472514	0	0.142643	0	0.0122673	NA	0	0.487487	0	0.123879	0.0619395
ITGA7	0	0	0	0	0	0.153929	NA	NA	0.421922	0.909872	0.185715	0.0619051
MCOLN2	0.10119	0	0	0	0	0	NA	0.7002	0.312813	0	0.1238	0.0619002
KIF1B	0	0.472327	0	0	0	0.251657	NA	0	0.38989	0	0.123764	0.0618818
FXYD5	0.216229	0	0	0	0	0	NA	0	0.388889	0.507878	0.123666	0.0618331
TMPRSS6	0.126002	0	0	0	0	0	NA	0.5	0.486787	0	0.123643	0.0618216
ACSM6	NA	NA	NA	0	NA	NA	NA	NA	0.495045	0.988331	0.494459	0.0618073
MPPED2	0	0	0	0.472222	0	0	NA	NA	0.375375	0.634995	0.185324	0.0617747
ATP13A3	0	0.992601	0	0	0	0.139845	NA	NA	0.34985	0	0.185287	0.0617623
GLG1	0	0.656593	0	0	0	0	NA	0	0.455005	0	0.123511	0.0617555
ERAL1	0	0	0	0	0	0	NA	0.1001	0.361862	0.649319	0.123476	0.0617378
LIPA	0	0.39193	0	0	0	0	NA	0	0.5	0.219149	0.123453	0.0617266
YY1	0	0.891574	0	0	0	0	NA	0	0.218719	0	0.123366	0.0616829
RIMKLB	0	0.988383	0	0	0	0	NA	NA	0.491942	0	0.185041	0.0616802
IFNAR2	0	0.633636	0	0	0	0	NA	0	0.476527	0	0.123351	0.0616757
RICTOR	0.184489	0.424262	0	0	0	0.204484	NA	NA	0	0.665576	0.184851	0.0616171
IBTK	0	0.136306	0	0	0	0	NA	0.48	0.492492	0	0.1232	0.0615999
NUDT22	0	0	0	0	0	0	NA	0.0500501	0.492492	0.566116	0.123184	0.0615921
ORMDL1	0	0.833228	0	0	0	0.24977	NA	NA	0.394895	0	0.184737	0.0615788
RHBDD2	0	0	0	0	0	0.204484	NA	0.0500501	0.268769	0.584164	0.123052	0.061526
NOTCH1	0	0.241262	0	0.365866	0	0	NA	0	0.5	0	0.123014	0.0615071
PDZD8	0	0.556496	0	0	0	0	NA	0.5	0.0505506	0	0.123005	0.0615026
XPO7	0	0.606726	0	0	0	0	NA	0	0.5	0	0.12297	0.0614848
PAPOLA	0	0.697915	0	0	0	0	NA	0	0.408408	0	0.122925	0.0614624
SLAMF8	0.606311	0	0	0	0	0	NA	0	0.5	0	0.122923	0.0614617
MED24	0	0	0	0	0	0	NA	NA	0.475075	1	0.184384	0.0614615
BLCAP	0	0	0	0.498774	0	0.204484	NA	0	0.402903	0	0.122907	0.0614534
LRCH3	0	0.719947	0	0	0	0	NA	0	0.385886	0	0.12287	0.0614352
CYR61	0	0.0594797	0	0.498684	0.0635586	0	NA	0	0.483884	0	0.122845	0.0614225
MEIOC	NA	0.753604	0	0	0	0	NA	NA	0.388388	0.577798	0.245684	0.0614211
FERMT2	0	0.999379	0	0	0	0	NA	NA	0.474625	0	0.184251	0.0614168
MACF1	0	0.610737	0	0	0	0	NA	0	0.494645	0	0.12282	0.0614101
ELL2	0	0.988744	0	0	0	0	NA	NA	0.485085	0	0.184229	0.0614096
GNPNAT1	0	0	0	0.5	0.473509	0	NA	NA	0.5	0	0.184189	0.0613962
TMX1	0	0.99382	0	0	0	0	NA	NA	0.47963	0	0.184181	0.0613937
PRRC2C	0	1	0	0	0	0	NA	NA	0.472823	0	0.184103	0.0613676
ZBTB7C	0	0	0	0	0	0	NA	NA	0.486587	0.986183	0.184096	0.0613654
CDIP1	0	0	0	0	0	0	NA	NA	0.484985	0.987261	0.184031	0.0613436
AHNAK	0	0.61007	0	0	0	0	NA	0	0.494044	0	0.122679	0.0613397
CD46	0	0.617392	0	0	0	0.113679	NA	0	0.371872	0	0.122549	0.0612746
SRR	0	0	0	0	0	0	NA	NA	0.487387	0.98316	0.183818	0.0612728
FGR	0	0	0	0	0	0	0.123401	0	0.489189	0	0.061259	0.061259
DICER1	0	0.520402	0	0	0	0	NA	NA	0.433934	0.515826	0.18377	0.0612568
STRA6	0	0	0	0.289289	0.312538	0	NA	0	0.5	0	0.122425	0.0612126
MED19	0	0.26546	0	0	0	0	NA	0	0.394895	0.441091	0.122383	0.0611914
CRMP1	0.0859422	0	0	0	0	0	NA	NA	0.390891	0.991512	0.183543	0.061181
SMAD4	0	0.83157	0	0	0	0	NA	0	0.269269	0	0.122316	0.0611578
KDM3B	0	0	0	0	0	0	NA	NA	0.482533	0.985245	0.183472	0.0611574
RNF213	0	0.995567	0	0	0	0	NA	NA	0.472172	0	0.183467	0.0611558
FAM76B	0	0.428464	0	0	0	0.196687	NA	0.03	0.445445	0	0.122288	0.0611442
MRPS30	0	0	0	0	0	0	NA	0	0.294294	0.805746	0.122227	0.0611133
HPGD	0	0.202546	0	0.205706	0	0.101519	NA	0.5902	0	0	0.122219	0.0611095
MORC2	0	0	0	0	0	0	NA	0	0.309309	0.790611	0.122213	0.0611067
CHD5	0	0	0.495345	0.470871	0	0	NA	NA	0.5	0	0.183277	0.0610923
DIXDC1	0	0.126166	0	0.474274	0	0	NA	0	0.499154	0	0.122177	0.0610886
ARHGAP26	0	0.599573	0	0	0	0	NA	0	0.5	0	0.122175	0.0610874
RNASEH1	0	0.536039	0	0	0	0	NA	0	0.256757	0.306286	0.12212	0.0610601
TRIOBP	0	0.65043	0	0	0	0	NA	0.1001	0.348348	0	0.122098	0.0610488
GLB1L3	0	0	0	0	0	0	NA	NA	0.496567	0.968195	0.183095	0.0610317
SSR1	0	0.604628	0	0	0	0	NA	0	0.493694	0	0.122036	0.0610179
KMT2C	NA	0.92895	0	0.433934	0	0	NA	NA	0.343844	0	0.243818	0.0609546
ZFR2	0	0	0	0	0	0	NA	NA	0.487838	0.974309	0.182768	0.0609228
LBH	0	0.596332	0	0	0	0	NA	0	0.5	0	0.121815	0.0609074
USP1	0	0.597612	0	0	0	0.263133	NA	0	0.235235	0	0.121776	0.0608878
PACS2	0	0.376639	0	0.242743	0	0	NA	0	0.476577	0	0.121773	0.0608866
EIF3B	0	0.998663	0	0	0	0	NA	NA	0.462563	0	0.182653	0.0608844
COL6A3	0	0.595602	0	0	0	0	NA	0	0.499119	0	0.121636	0.0608178
SRA1	0	0	0	0	0	0.311817	NA	0	0.372873	0.40967	0.121595	0.0607977
EIF5	0	0.631356	0	0	0	0	NA	0	0.462863	0	0.12158	0.0607899
DHX9	0	0.994111	0	0	0	0	NA	0.1001	0	0	0.121579	0.0607895
CXXC5	0	0.359675	0	0	0	0	NA	0	0.5	0.233924	0.121511	0.0607555
POGZ	0	0.997518	0	0	0	0	NA	NA	0.46031	0	0.182229	0.0607428
DYRK1A	0	0.457646	0	0.344845	0	0	NA	0	0.290791	0	0.121476	0.0607379
C15orf41	0	0	0	0	0	0	NA	NA	0.475275	0.982119	0.182174	0.0607248
FAM227B	0.0396826	0	0	0	0	0	NA	NA	0.481732	0.93531	0.182091	0.0606969
NMNAT2	0.64818	0.340679	0	0	0	0	NA	NA	0.467768	0	0.182078	0.0606928
OSBPL11	0	0.835654	0	0	0	0	NA	0	0.256256	0	0.121323	0.0606617
CHIT1	NA	0	0	0.499384	0	0	0.552555	NA	0.403904	0	0.18198	0.0606601
TWSG1	0	0.575956	0	0.046046	0	0	NA	0.19	0.27978	0	0.121309	0.0606546
TMC8	0	0	0	0	0	0	NA	NA	0.493393	0.962005	0.181925	0.0606416
ARID5A	0.307004	0	0	0.186186	0	0.473333	NA	NA	0.488338	0	0.181858	0.0606192
ACSL3	0.251783	0.583949	0	0	0	0	NA	0	0.255255	0	0.121221	0.0606104
DOCK3	0	0	0	0	0	0	NA	NA	0.49991	0.954343	0.181782	0.0605939
RAD23B	0	0.770955	0	0	0	0	NA	0.22	0.0995996	0	0.121173	0.0605864
CIZ1	0	0.214001	0	0	0	0	NA	NA	0.395395	0.844525	0.18174	0.06058
PIK3C2A	0	0.549846	0	0	0	0	NA	0.15	0.39039	0	0.121137	0.0605687
MOB1A	0	0.747192	0	0	0	0	NA	NA	0.125125	0.581011	0.181666	0.0605553
WNT9A	0.162409	0.0401567	0	0	0	NA	NA	NA	0.492893	1	0.242208	0.0605521
SIGLEC11	0	0	0	0	0	0	NA	NA	0.462563	0.990056	0.181577	0.0605258
SNAI2	0.0309478	0.00914284	0	0.413413	0	0	NA	0.2	0.435936	0	0.121049	0.0605244
EBF3	0.597002	0	0	0	0	0	NA	0	0.491491	0	0.120944	0.0604718
LOC284219	NA	0.604672	NA	NA	NA	NA	NA	NA	NA	NA	0.604672	0.0604672
DOPEY2	0	0.598285	0	0	0	0	NA	0	0.49009	0	0.120931	0.0604653
CNN3	0	0.684883	0	0	0	0	NA	0	0.402903	0	0.120865	0.0604325
HSPA4L	0	0	0	0	0	0	NA	NA	0.5	0.949716	0.181214	0.0604048
N4BP2	0	0.75119	0	0	0	0	NA	0	0.335335	0	0.120725	0.0603625
VEZT	0	0.693158	0	0	0	0.323609	NA	NA	0.431932	0	0.181087	0.0603624
CA10	0	0.170263	0	0	0	0	NA	0.0500501	0.374374	0.491632	0.120702	0.0603511
RBM25	0	0.850769	0	0	0	0	NA	0	0.234735	0	0.120612	0.0603058
ZEB2	0	0.979588	0	0	0	0	NA	NA	0.467267	0	0.180857	0.0602856
TRAPPC12	0	0	0	0	0	0	NA	NA	0.456557	0.990149	0.180838	0.0602794
IGFBP5	0	0.635378	0	0	0	0	NA	0	0.449449	0	0.120536	0.0602682
GJB7	0	NA	0	0	0	NA	NA	0.35035	0.358859	0.977905	0.241016	0.0602541
DCTN4	0	0.507443	0	0	0	0	NA	0	0	0.577057	0.1205	0.06025
CSAD	0	0.58496	0	0	0	0	NA	0.14	0.359359	0	0.12048	0.06024
SLC33A1	0	0.131922	0	0	0	0	NA	0	0	0.952376	0.120478	0.0602388
ZNF573	0	0.618756	0	0	0	0	NA	0	0.465516	0	0.120475	0.0602373
ABHD3	0	0	0	0	0	0.343764	NA	0.32	0.42042	0	0.120465	0.0602325
ATP1B3	0	0	0	0	0	0	NA	0	0.145646	0.938261	0.120434	0.0602171
ALPK3	0	0	0	0	0	0	NA	0	0.384384	0.699049	0.120381	0.0601907
RAP1GAP	0	0.614878	0	0.332833	0	0	NA	NA	0.496416	0	0.180516	0.060172
GNB1	0	0.582739	0	0	0	0	NA	0	0.49995	0	0.120299	0.0601494
CCDC141	0.998664	0	0	0	0	0	NA	NA	0.443944	0	0.180326	0.0601087
MAPK8IP3	0	0.168078	0	0	0	0	NA	0.12	0.494845	0.298889	0.120201	0.0601006
TMEM41A	0	0.665372	0	0	0	0	NA	0	0.416416	0	0.120199	0.0600994
FANCI	0	0.160641	0	0	0	0	NA	NA	0.296797	0.984226	0.180208	0.0600693
CRI2	NA	NA	NA	NA	NA	NA	NA	0.60035	NA	NA	0.60035	0.060035
RNF141	0	0.609108	0	0	0	0	NA	0	0.470971	0	0.120009	0.0600044
HPS4	0	0	0	0	0	0	NA	NA	0.466617	0.973355	0.179996	0.0599988
NTN4	0	0	0	0	0	0	NA	0.65015	0.429429	0	0.119953	0.0599766
G6PC3	0	0.0939525	0	0	0	0	NA	0.0500501	0.0870871	0.848318	0.119934	0.0599671
SLC2A11	0	0.685491	0	0	0	0	NA	0	0.393894	0	0.119932	0.0599658
LMO7	0	0.494265	0	0.445445	0	0	NA	NA	0.499414	0	0.179891	0.0599635
GRB2	0	0	0	0	0	0	0.221476	0	0.377878	0	0.0599354	0.0599354
ATXN7L3B	0	1	0	0	0	0	NA	NA	0.438438	0	0.179805	0.0599349
IL33	0.84799	0	NA	0	0	0	NA	NA	0.257758	0.572232	0.239711	0.0599278
LAMA4	0.581926	0	0	0	0	0	NA	0	0.496737	0	0.119851	0.0599257
TBL1XR1	0.0580103	0.521547	0	0	0	0	NA	0.02	0.478579	0	0.119793	0.0598964
ABCA1	0	0.62509	0	0	0	0	NA	0	0.453003	0	0.119788	0.0598941
UACA	0	0.5628	0	0.374374	0	0	NA	NA	0.5	0	0.179647	0.0598823
HYAL2	0	0	0	0.328328	0	0.118949	NA	0	0.390891	0.239429	0.119733	0.0598665
NRP2	0	0.622404	0	0.427427	0	0	NA	NA	0.386887	0	0.17959	0.0598633
LDLR	0.512423	0.0963204	0	0	0	0	NA	0	0.468719	0	0.119718	0.059859
TJP1	0	0.66867	0	0	0	0	NA	0	0.408408	0	0.119675	0.0598377
CDK14	0.527502	0.407745	0	0	0	0	NA	NA	0.499985	0	0.179404	0.0598013
RP1	0.935989	0	0	0	0	0	NA	NA	0.499024	0	0.179377	0.0597922
VPS13D	0.309001	0.675486	0	0	0	0	NA	NA	0.44995	0	0.179305	0.0597682
ZYX	0	0	0	0	0	0	0.0974338	0	0.5	0	0.0597434	0.0597434
LCP2	0	0	0	0	0	0	NA	NA	0.497778	0.935946	0.179215	0.0597385
PTPN13	0.724884	0.339855	0	0	0	0	NA	NA	0.368869	0	0.179201	0.0597336
CHD7	0	0.585362	0	0	0	0	NA	0	0.489389	0	0.119417	0.0597084
MILR1	0	0.360109	0	0	0	0	NA	NA	0.226226	0.846547	0.17911	0.0597034
LOC286437	NA	0.597024	NA	NA	NA	NA	NA	NA	NA	NA	0.597024	0.0597024
HINT2	0	0	0	0	0	0	0.351644	0	0.245245	0	0.0596889	0.0596889
MYH11	0	0.59338	0	0	0	0	NA	0	0.480881	0	0.119362	0.0596812
TFRC	0	0.583507	0	0	0	0	NA	0	0.490691	0	0.119355	0.0596776
SNX29	0	0.438786	0	0.496627	0	0	NA	NA	0.495926	0	0.178917	0.0596391
HLA-G	0.271993	0	0	0.309309	0	0	NA	0	0.492142	0	0.119272	0.0596358
AGTR1	0	0	0	0	0	0	NA	0.3003	0.498408	0.274635	0.11926	0.0596302
DDHD1	0	0.748952	0	0	0	0	NA	NA	0.485536	0.196356	0.178856	0.0596185
PRKAR1A	0	0.594514	0	0	0	0	NA	0	0.478579	0	0.119232	0.0596162
SUN1	0	0.997841	0	0	0	0	NA	NA	0.432933	0	0.178847	0.0596156
FAM106A	NA	0.596085	NA	NA	NA	NA	NA	NA	NA	NA	0.596085	0.0596085
TGFB1	0	0.869227	0	0	0	0	NA	NA	0.5	0.0612212	0.178806	0.059602
DEPDC5	0	0.162235	0	0	0	0	NA	0	0.0760761	0.834414	0.119192	0.0595958
FAM111A	0	0	0	0	0	0.172698	NA	0.02	0.484735	0.394034	0.119052	0.0595259
FOXO3	0.541398	0.387178	0	0	0	0	NA	NA	0.5	0	0.178572	0.059524
CLOCK	0	0.585284	0	0	0	0	NA	0	0.485335	0	0.118958	0.0594789
SRPRB	0	0.572061	0	0	0	0	NA	0	0.498268	0	0.118925	0.0594627
ANKRD6	0	0.374641	0	0	0	0	NA	0.2	0.495631	0	0.118919	0.0594595
ZADH2	0	0.574792	0	0	0	0	NA	0	0.495045	0	0.118871	0.0594354
ZNF787	0	0	0	0	0	0.180571	NA	NA	0.405405	0.83994	0.178239	0.0594132
IGDCC3	0.434626	0	0	0.48964	0	0	NA	NA	0.5	0	0.178033	0.0593444
NIT2	0	0	0	0	0	0	NA	0	0.481431	0.586587	0.118669	0.0593343
HSD11B1	0	0	0	0	0	0	NA	0.5	0.483233	0.0844144	0.118628	0.0593138
PEPD	0	0	0	0	0	0	NA	0	0.372873	0.693654	0.118503	0.0592515
LHX4	NA	0	0	0.0630631	0	0	NA	0	0.43043	0.928494	0.177748	0.0592495
ATP6V1C1	0	0.449152	0	0	0	0	NA	0.16	0.457157	0	0.118479	0.0592394
RBP1	0	0	0	0.373874	0	0	NA	0.34	0.352352	0	0.11847	0.0592348
ANKRD11	0	0.0662107	0	0.5	0	0	NA	0	0.5	0	0.118468	0.0592339
PLAC8	0.207497	0	0	0	0.358639	0	NA	0	0.5	0	0.11846	0.0592298
PPP2R2A	0	0.187697	0	0.378378	0	0	NA	0	0.5	0	0.118453	0.0592264
ADAMTS6	0	0.67513	0	0	0	0	NA	0.12	0.270771	0	0.118433	0.0592167
ACKR3	NA	0.872658	0	0.318819	0	0	NA	NA	0.465165	0	0.236663	0.0591658
DST	0	0.999848	0	0	0	0	NA	NA	0.41992	0	0.177471	0.059157
SCRN2	0	0	0	0	0	0	NA	0	0.15966	0.904756	0.118268	0.0591342
LACTB2	0	0.108216	0	0	0	0	NA	0	0.035035	0.920992	0.118249	0.0591246
ITGA6	0	0.114257	0	0	0	0	NA	0.45	0.499935	0	0.118244	0.0591218
SCAMP1	0	0.632498	0	0	0	0	NA	0	0.431431	0	0.118214	0.0591072
CDADC1	0	0	0	0	0	0	NA	NA	0.428428	0.989953	0.177298	0.0590992
STAC	0	0	0	0	0	0	NA	NA	0.497332	0.921021	0.177294	0.0590981
FIG4	0	0	0	0	0	0	NA	NA	0.42993	0.988216	0.177268	0.0590894
UBE3C	0	0.563438	0	0	0	0	NA	0	0.5	0	0.11816	0.0590799
PEAK1	0	0	0	0	0	0	NA	NA	0.460661	0.957247	0.177238	0.0590795
COPG2IT1	NA	0.590773	NA	NA	NA	NA	NA	NA	NA	NA	0.590773	0.0590773
ITIH5	0	0.564137	0	0	0	0	NA	0	0.498929	0	0.118118	0.0590592
GP1BA	NA	0	0	0	0	0	0.117695	0	0.455455	0.48971	0.118096	0.0590478
ADAMTS8	0	0.0364593	0	0	0	0	NA	NA	0.42042	0.959774	0.177082	0.0590272
B3GNT6	0	0	0	0	0.428223	0	NA	0	0.490741	0.143133	0.118011	0.0590054
ETNK1	0	0.626636	0	0	0	0	NA	0	0.435435	0	0.118008	0.0590039
DLX4	0	0.916122	0	0	0	0	NA	NA	0.499845	0	0.176996	0.0589986
ANK3	0	0.464849	0	0	0	0	NA	0.1001	0.496787	0	0.117971	0.0589854
MIER1	0	0.568706	0	0	0	0	NA	0	0.492593	0	0.117922	0.058961
C2orf69	0	0.668807	0	0	0	0	NA	NA	0.134134	0.611912	0.176857	0.0589522
C1orf52	0	0	0	0	0	0.195681	NA	NA	0.386887	0.832132	0.176837	0.0589458
SMAP2	0	0	0	0	0	0	NA	NA	0.446446	0.968036	0.17681	0.0589368
HSFX1	NA	NA	NA	NA	NA	NA	NA	NA	NA	0.589359	0.589359	0.0589359
UBE2B	0	0.999554	0	0	0	0	NA	NA	0.414414	0	0.176746	0.0589154
C17orf53	0	0	0	0	0	0	NA	NA	0.420921	0.993003	0.17674	0.0589135
IFI6	0	0.63548	0	0	0	0	NA	0.03	0.394895	0	0.117819	0.0589097
LCOR	0	0.600265	0	0	0	0	NA	0	0.46001	0	0.117808	0.0589042
SLC39A4	0	0	0	0	0	0	NA	NA	0.429429	0.984077	0.176688	0.0588961
PHIP	0	1	0	0	0	0	NA	0.06	0	0	0.117778	0.0588889
TUBB3	0.146118	0	0	0	0	0	NA	0	0.262262	0.651562	0.117771	0.0588857
DIP2B	0	0.726067	0	0	0	0	NA	0	0.333834	0	0.117767	0.0588834
ELOVL2	0	0.959788	0	0	0	0	NA	NA	0.453053	0	0.176605	0.0588684
LAIR2	0.578376	0	0	0	0	0	NA	0.01	0.471221	0	0.117733	0.0588665
TREML2	0	0	0	0	0	0.0604855	NA	0.5	0.498979	0	0.117718	0.0588591
ZNF827	0	0.612843	0	0	0	0	NA	NA	0.474274	0.325465	0.176573	0.0588576
SH2B1	0	0.387429	0	0	0	0	NA	0.2901	0.381882	0	0.117712	0.0588562
CSGALNACT1	0	0.974535	0	0	0	0	NA	NA	0.437938	0	0.176559	0.058853
CDR2L	0	0	0	0.26026	0	0	NA	0	0.486236	0.312523	0.117669	0.0588344
RAPGEF5	0.470649	0.53627	0	0	0	0	NA	NA	0.404905	0	0.176478	0.058826
MAP3K11	0	0	0	0.474274	0	0.233193	NA	0	0.351351	0	0.117647	0.0588233
TRMT11	0	0	0	0	0	0.235581	NA	NA	0.28028	0.895195	0.176382	0.058794
TRA2B	0	0.913089	0	0	0	0	NA	NA	0.497918	0	0.176376	0.0587919
OTUB1	0	NA	0	0.451902	0.235626	0	0.216814	0	0.153654	0	0.117555	0.0587775
PRKCI	0	0.981099	0	0	0	0	NA	NA	0.429429	0	0.176316	0.058772
CCDC88B	0	0	0	0	0	0	NA	NA	0.492442	0.917751	0.176274	0.058758
RAB5A	0	0.747968	0	0	0	0	NA	0	0.309309	0	0.117475	0.0587376
TCF12	0	0.550828	0	0	0	0	NA	0.01	0.496431	0	0.117473	0.0587366
OLFM4	NA	0	0	0.44044	0	0	0.161429	0	0.427427	0.0277377	0.117448	0.0587241
MED13L	0	0.999617	0	0	0	0	NA	NA	0.409409	0	0.176128	0.0587094
LOC646014	NA	0.587063	NA	NA	NA	NA	NA	NA	NA	NA	0.587063	0.0587063
MED23	0	0.475045	0	0	0	0	NA	NA	0	0.932949	0.175999	0.0586664
SPATA22	0	0	0	0	0	0	NA	NA	0.418418	0.988976	0.175924	0.0586414
TMEM70	0	0.30588	0	0	0	0	NA	0.42	0.329329	0	0.117245	0.0586227
TSPAN9	0	0.214822	0	0	0	0	NA	0	0.475626	0.364374	0.117202	0.0586012
VPS35	0	0.627669	0	0	0	0.426927	NA	0	0	0	0.117177	0.0585887
MLPH	0.0618133	0	0	0.492593	0	0	NA	0	0.5	0	0.117156	0.0585781
PDP1	0	0.841696	0	0.223223	0	0	NA	NA	0.34034	0	0.175657	0.0585525
KIF17	0	0	0	0.405906	0	0	NA	0.2002	0.447447	0	0.117062	0.0585308
TEC	0	0	0	0	0	0	NA	NA	0.404404	0.99979	0.175524	0.0585081
ESR1	0	0	0	0.462162	0.442878	0	NA	NA	0.499124	0	0.175521	0.0585068
IMPA1	0	0	0	0.495996	0	0.0587237	NA	0	0.498373	0	0.11701	0.0585052
TMEM192	0	0	0	0	0	0	NA	NA	0.408408	0.995616	0.175503	0.058501
PLD2	0	0	0.357407	0	0	0	NA	0.2101	0.485485	0	0.116999	0.0584996
OPA1	0	0.409162	0	0.497723	0	0	NA	NA	0.496331	0	0.175402	0.0584673
KCNAB1	0	0	0	0	0	0	NA	NA	0.41041	0.992633	0.17538	0.0584601
EXPH5	0	0.000777035	0	0	0	0	NA	0	0.464665	0.586356	0.116866	0.0584332
TBC1D10A	0	0.67503	0	0	0	0	NA	0	0.376376	0	0.116823	0.0584115
FOXP1	0	0.33484	0	0.262763	0	0	NA	NA	0.499655	0.304585	0.17523	0.0584101
CTDSPL2	0	0.61747	0	0	0	0	NA	0.11	0.323824	0	0.11681	0.0584052
EPS8	0	0.303946	0	0	0	0	NA	NA	0.28028	0.817287	0.175189	0.0583964
CDC42BPG	0	0	0	0	0	0	NA	NA	0.448949	0.952091	0.17513	0.0583767
RAB23	0	0.967617	0	0	0	0	NA	0.06	0.023023	0	0.116738	0.0583689
NUMB	0	0.590802	0	0	0	0	NA	0	0.45951	0	0.116701	0.0583506
ISM1	0.499167	0.434735	0	0	0	0	NA	NA	0.466166	0	0.175008	0.0583362
GALK1	0	0	0	0	0	0.283118	NA	0	0.301802	0.465075	0.116666	0.0583331
GALNT2	0	0	0	0.498814	0	0.413659	NA	NA	0.487137	0	0.174951	0.0583171
TTN	0.908891	0	0	0	0	0	NA	NA	0.49014	0	0.174879	0.0582929
RPS6KA2	0	0.563004	0	0	0	0	NA	0	0.486236	0	0.116582	0.0582911
C1GALT1	0	0.0760765	0	0	0	0	NA	0	0.231231	0.741191	0.1165	0.0582499
PHF21A	0	0.386699	0	0	0	0.297342	NA	0	0.364364	0	0.116489	0.0582447
PARVA	0	0.596333	0	0	0	0	NA	0	0.451902	0	0.116471	0.0582353
GNG4	0	0	0	0	0	0	NA	NA	0.414915	0.982702	0.174702	0.058234
PTPN12	0	0	0	0	0	0	NA	0	0.338839	0.709239	0.116453	0.0582266
PCSK7	0	0.864981	0	0	0	0	NA	0	0.182683	0	0.116407	0.0582036
FAM210B	0	0.91919	0	0	0	0	NA	NA	0.477678	0	0.174608	0.0582028
MCC	0	0.904695	0	0	0	0	NA	NA	0.491141	0	0.174479	0.0581598
RGS19	0	0	0	0	0	0	NA	0	0.0560561	0.990494	0.116283	0.0581417
LOC105372526	NA	0.581389	NA	NA	NA	NA	NA	NA	NA	NA	0.581389	0.0581389
ADD1	0	0.475046	0	0	0	0	NA	0	0.496667	0.0747247	0.116271	0.0581354
FOXO1	0.405207	0.013712	0	0.483233	0	0	NA	NA	0.492693	0	0.174356	0.0581186
HDAC7	0	0	0	0	0	0	NA	NA	0.402402	0.991081	0.174185	0.0580618
OBSCN	0	0.0776657	0	0	0	0	NA	NA	0.457357	0.857868	0.174111	0.0580371
ZNF778	0	0	0	0	0	0	NA	NA	0.462062	0.930581	0.17408	0.0580268
C9ORF66	NA	NA	NA	NA	NA	NA	NA	0.58015	NA	NA	0.58015	0.058015
CR1L	0	0	0	0	0	0	NA	NA	0.492943	0.898969	0.173989	0.0579963
EHBP1L1	0	0.483721	0	0	0	0.411291	NA	NA	0.496827	0	0.17398	0.0579933
SLC11A2	0	0.657313	0	0	0	0	NA	0	0.385886	0	0.115911	0.0579555
RTN3	0	0.0882407	0	0	0	0	0.0518449	0	0.439439	0	0.0579525	0.0579525
CADM1	0	0.922501	0	0	0	0	NA	NA	0.467167	0	0.173709	0.0579029
FAM63B	0	0.896259	0	0	0	0	NA	0	0.493343	NA	0.1737	0.0579001
C3orf18	0	0	0	0	0	0	NA	NA	0.431932	0.957423	0.173669	0.0578898
RNLS	0	0	0	0	0	0	NA	NA	0.488939	0.90016	0.173637	0.0578791
FAM171B	0	0.163327	0	0	0	0	NA	NA	0.382883	0.842593	0.1736	0.0578668
CYB5R3	0	0.479996	0	0	0	0	NA	0	0.387387	0.174184	0.11573	0.0578649
SLC6A2	0.491072	0.0553952	0	0	0	0	NA	0	0.494795	0	0.115696	0.0578479
LRRC57	0	0	0	0	0	0	NA	0.08	0	0.961144	0.115683	0.0578413
XDH	0.0316633	0	0	0	0	0	NA	0.55005	0.457558	0	0.115475	0.0577373
SGK494	0	0.775221	0	0	0	NA	NA	NA	0.350851	0.49049	0.230937	0.0577344
HM13	0	0	0	0	0	0	NA	0	0.453754	0.585265	0.115447	0.0577233
ZBTB9	0	0	0	0	0	0	NA	0	0.413914	0.624815	0.115414	0.0577072
DUSP4	0	0.997482	0	0	0	0	NA	NA	0.387387	0	0.173109	0.0577029
PHF5A	0	0.556079	0	0	0	0	NA	0	0.482182	0	0.115362	0.0576812
SEC63	0	0.660036	0	0.313814	0	0	NA	NA	0.41041	0	0.173033	0.0576775
SLC16A4	0	0.210914	0	0	0	0.153929	NA	0.3203	0.352853	0	0.115333	0.0576665
MAPK9	0	0.448177	0	0	0	0.166306	NA	0.2002	0.223223	0	0.115323	0.0576615
SDC1	0	0	0	0	0	0	NA	0.1001	0.5	0.437508	0.11529	0.0576449
KNTC1	0	0	0	0	0	0	NA	0	0.0615616	0.97603	0.115288	0.057644
EBAG9	0	0.495413	0	0	0	0.320891	NA	0	0.221221	0	0.115281	0.0576403
TTLL10	0	0	0	0	0	0	NA	NA	0.433934	0.949397	0.172916	0.0576388
CMIP	0	0.575636	0	0	0	0	NA	0	0.461762	0	0.115266	0.0576332
RS15A	NA	NA	NA	NA	NA	NA	0.576268	NA	NA	NA	0.576268	0.0576268
DENND1A	0	0.440557	0	0	0	0.109565	NA	0	0.487037	0	0.11524	0.0576199
TGFBRAP1	0	0.580397	0	0	0	0	NA	0	0.456607	0	0.115223	0.0576113
DIP2A	0	0.715611	0	0	0	0	NA	0	0.321321	0	0.115215	0.0576073
IL1RL1	0.357502	0.983997	NA	NA	NA	0	NA	0	NA	0.386627	0.345625	0.0576042
ST5	0	0.552726	0	0	0	0	NA	0	0.483333	0	0.115118	0.0575588
ATM	0	1	0	0	0	0	NA	NA	0.380881	0	0.17261	0.0575367
ACAP2	0	0.129504	0	0.315816	0.435125	0	NA	NA	0.5	0	0.172556	0.0575185
FBXO5	0	0	0	0	0	0	NA	NA	0.479179	0.90108	0.172532	0.0575108
CYTIP	0	0	NA	0	0.193128	0	NA	NA	0.49967	0.917328	0.230018	0.0575045
DENND2A	0	0	0	0	0	0	NA	0	0.458859	0.575345	0.114912	0.0574558
FSTL3	0.215769	0	0	0.425425	0	0	NA	0	0.392392	0	0.114843	0.0574215
FXR2	0	0	0	0	0	0	NA	0.0500501	0.38038	0.601962	0.11471	0.0573551
STK3	0	0.475223	0	0	0	0.0996296	NA	0	0.457508	0	0.114707	0.0573534
N4BP2L2	0	0.930515	0	0	0	0.311031	NA	NA	0.134134	0	0.17196	0.05732
KDSR	0	0.625643	0	0	0	0	NA	NA	0.233233	0.516697	0.171947	0.0573155
ZNF160	0	0.911854	0	0	0	0	NA	0	0.11962	0	0.114608	0.0573041
ARMC5	0	0	0	0.346346	0	0	NA	0.22	0.465115	0	0.114607	0.0573034
ST1A1	NA	NA	NA	NA	NA	NA	0.572903	NA	NA	NA	0.572903	0.0572903
UBTF	0	0	0	0	0	0	NA	NA	0.427427	0.947087	0.171814	0.0572714
CALU	0	0.602264	0	0	0	0	NA	0	0.428428	0	0.114521	0.0572607
SLC35B4	0	0.0528435	0	0	0	0	NA	0.5	0.477728	0	0.114508	0.057254
PITX1	0	0	0	0.431431	0	0	NA	0.1	0.498829	0	0.114473	0.0572367
TONSL	0	0	0	0	0	0	NA	NA	0.396897	0.976775	0.171709	0.0572363
PBX2	0	0.53098	0	0	0	0	NA	0	0.499229	0	0.114468	0.0572339
FDX1	0	0	0	0	0	0	NA	0.62025	0.40991	0	0.114462	0.0572311
REEP5	0	0.454799	0	0	0	0	NA	0.09	0.485085	0	0.114432	0.0572158
DCUN1D2	0	0.369898	0	0.498318	0	0	NA	0	0.161662	0	0.114431	0.0572154
TBX4	0	0	0	0	0	0	NA	NA	0.489439	0.883313	0.171594	0.057198
ANKRD37	0	0.0976296	0	0.44995	0	0	NA	0.03	0.451802	0	0.114376	0.0571879
METTL14	0	0.604966	0	0	0	0	NA	NA	0.41992	0.347117	0.1715	0.0571668
PPP1R2	0	0.557424	0	0	0	0.311507	NA	0.16	0	0	0.114326	0.0571628
CDK17	0	0.588022	0	0	0	0.331316	NA	NA	0.452553	0	0.171486	0.0571621
RPS6KA5	0	0.405584	0	0	0	0	NA	0.2002	0.422422	0	0.114245	0.0571226
ADAM9	0	0.983086	0	0	0	0	NA	0	0.045045	0	0.114237	0.0571184
TRIM25	0	0.576646	0	0	0	0	NA	0	0.451451	0	0.114233	0.0571166
PHLDA2	0.0899156	0	0	0	0	0	NA	0	0.0920921	0.846016	0.114225	0.0571124
WNT10A	0.0888387	0	0.36041	0.421421	0	0	NA	NA	0.5	0	0.171334	0.0571113
PLPPR2	NA	0	0.289139	0.367367	0.443023	0	NA	NA	0.498974	0	0.228358	0.0570894
RUNX1T1	0	0	0	0.412913	0	0	NA	NA	0.497553	0.45963	0.171262	0.0570873
ECHDC1	0	0.364348	0	0	0	0.231006	NA	NA	0	0.773373	0.171091	0.0570303
MLSTD1	NA	NA	NA	NA	NA	NA	NA	0.5703	NA	NA	0.5703	0.05703
TRMT6	0	0	0	0	0	0	NA	NA	0.387387	0.981295	0.171085	0.0570284
GADD45A	0	0.147144	0	0.381882	0	0	NA	0	0.497137	0	0.114018	0.0570091
PUM1	0	0.624366	0	0	0	0	NA	0	0.401401	0	0.113974	0.0569871
ARFGEF1	0	0.743744	0	0	0	0	NA	0.03	0.178178	0.0735936	0.113946	0.0569731
IPP	0	0.666883	0	0	0	0	NA	0	0.358358	0	0.113916	0.0569579
BAIAP2	0	0.535105	0	0	0	0	NA	0	0.49004	0	0.113905	0.0569525
MCL1	0	0.955546	0	0	0	0	NA	0	0.0695696	0	0.113902	0.0569508
MBD4	0	0.578652	0	0	0	0	NA	0	0.446446	0	0.1139	0.0569499
RNU6-501P	NA	0.569252	NA	NA	NA	NA	NA	NA	NA	NA	0.569252	0.0569252
MATN2	0	NA	0.406957	0.45966	0	0	NA	0	0.499409	0	0.170753	0.0569178
IFNGR1	0	0.62807	0	0	0	0	NA	0	0.396396	0	0.11383	0.0569148
GTF2A2	0	0.545158	0	0	0	0	NA	0	0.479079	0	0.113804	0.0569021
C8orf86	0	NA	0	0	0.332763	NA	NA	NA	0.5	0.874044	0.284468	0.0568936
CHTF18	0	0	0	0	0	0	NA	0	0.307307	0.716717	0.11378	0.0568902
ETV4	0	0	0	0	0	0	NA	0	0.482933	0.540901	0.113759	0.0568797
PLCB1	0.155844	0.37038	0	0	0	0	NA	0	0.497317	0	0.113727	0.0568634
VEGFC	0	0	0	0	0	0	NA	0.15015	0.461562	0.411321	0.11367	0.0568352
RNAS2	NA	NA	NA	NA	NA	NA	0.568323	NA	NA	NA	0.568323	0.0568323
RNF39	0.064212	0	0	0.458759	0	0	NA	0	0.5	0	0.113663	0.0568317
ADAMTS1	0.0940637	0.7485	0	0	0	0	NA	0.18	0	0	0.113618	0.0568091
COPS2	0	0	0	0	0	0	NA	NA	0.373373	0.989212	0.170323	0.0567744
SPOP	0	0.550954	0	0	0	0	NA	0	0.470921	0	0.113542	0.0567708
UNC5B	0	0.385472	0	0.476877	0	0	NA	NA	0.5	0	0.170294	0.0567645
MBTPS1	0	0.522197	0	0	0	0	NA	0	0.49954	0	0.113526	0.0567632
CDC123	0	0	0	0	0	0	NA	NA	0.422422	0.939562	0.170248	0.0567493
NCF2	0	0	0	0	0	0	0.278691	0	0.288789	0	0.056748	0.056748
EFHD2	0	0.440078	0	0	0	0.167623	NA	0	0.413413	0	0.113457	0.0567286
CDC42EP1	0	0	0	0.498804	0	0.0629129	NA	0	0.455205	0.00417417	0.113455	0.0567276
CFI	0	0.420393	0	0	0.454925	0	NA	NA	0.486086	0	0.170175	0.0567252
TSC22D4	0	0.54402	0	0	0	0	NA	0.1001	0.376877	0	0.113444	0.056722
IQGAP2	0	0.530462	0	0	0	0	NA	0	0.49024	0	0.113411	0.0567057
LOC100129406	NA	0.567013	NA	NA	NA	NA	NA	NA	NA	NA	0.567013	0.0567013
BUB3	0	0.496496	0	0.016016	0	0.0811712	NA	0	0.426927	0	0.113401	0.0567006
SKI	0	0.528098	0	0	0	0	NA	0	0.492442	0	0.113393	0.0566967
TRIM26	0	0	0	0	0	0	NA	0	0.447948	0.572062	0.113334	0.0566672
GGT5	0.733614	0.268432	0	0	0	0	NA	NA	0.357357	0	0.169925	0.0566418
NME6	0	0.519571	0	0	0	0	NA	0	0.4997	0	0.113252	0.0566262
SYNJ2	0	0.545085	0	0	0	0	NA	0	0.473574	0	0.113184	0.0565921
EWSR1	0	0.529977	0	0	0	0	NA	0	0.488589	0	0.113174	0.0565869
HOXA13	0	0.51887	0	0	0	0	NA	0	0.49964	0	0.113168	0.0565839
IPMK	0	0.319367	0	0	0	0	NA	NA	0.312312	0.725886	0.169696	0.0565652
NUBPL	0	0.491558	0	0.136637	0	0	NA	0	0.38989	0	0.11312	0.0565602
SMG6	0	0	0	0	0	0	NA	NA	0.400901	0.95642	0.169665	0.0565551
SRSF12	0	0	0	0	0	0	NA	NA	0.369369	0.987012	0.169548	0.0565159
PLEKHA5	0	0.63808	0	0	0	0	NA	0	0.378879	0	0.112995	0.0564977
UBASH3B	0	0	0	0	0	0	NA	NA	0.470721	0.885005	0.169466	0.0564886
ARHGAP18	0	0.878461	0	0	0	0	NA	NA	0.477227	0	0.169461	0.056487
DNAJA3	0	0	0	0	0	0	NA	0	0.0545546	0.962204	0.112973	0.0564866
MS4A7	0	0.777455	0	0	0	0	NA	0	0.239239	0	0.112966	0.056483
MTF2	0	0.364977	0	0	0	0.248363	NA	0	0.402903	0	0.112916	0.056458
FAM46A	0	0.601295	0	0	0	0	NA	0	0.414915	0	0.112912	0.0564561
GGA2	0	0.0773428	0	0.494845	0	0	NA	0	0.443944	0	0.112904	0.0564518
TBX1	0.115991	0.26747	0	0.471071	0	0	NA	NA	0.5	0	0.169317	0.0564388
NCOA2	0	0.884102	0	0	0	0	NA	NA	0.47042	0	0.169315	0.0564384
ANAPC16	0	0.647162	0	0	0	0.224259	NA	NA	0.482933	0	0.169294	0.0564314
COX1	NA	0.564288	NA	NA	NA	NA	NA	NA	NA	NA	0.564288	0.0564288
PHBP19	NA	0.564176	NA	NA	NA	NA	NA	NA	NA	NA	0.564176	0.0564176
NUP160	0	0.252228	0	0	0.263048	0.000175175	NA	0	0.499905	0	0.112817	0.0564087
ZNF396	0	0	0	0	0	0	NA	NA	0.369369	0.984395	0.169221	0.0564069
PPP6R2	0	0.98086	0	0	0	0	NA	NA	0.371872	0	0.169092	0.0563638
ARF3	0	0	0	0	0	0.387077	NA	0	0.237237	0.38972	0.11267	0.0563352
FZD7	0	0.369576	0	0	0	0	NA	0	0.302302	0.342152	0.11267	0.056335
TGM2	0	0.513463	0	0	0	0	NA	0	0.407407	0.0930531	0.112658	0.0563291
CST6	0.136483	0	0	0.306807	0	0	NA	0.12	0.45045	0	0.112638	0.0563189
SS18	0	0.533793	0	0	0	0	NA	0	0.47978	0	0.112619	0.0563096
ANKRD33	0.148791	0.364849	0	0	0	0	NA	0	0.499254	0	0.112544	0.0562719
CD84	0	0.379385	0	0	0	0	NA	NA	0.487337	0.483764	0.168811	0.0562702
RIOK2	0	0.397924	0	0	0	0	NA	0.05	0.267267	0.297628	0.112535	0.0562677
CNTD2	NA	0	0	0.493493	0	0	NA	NA	0.124625	0.957163	0.22504	0.05626
ABHD16A	0	0	0	0.495295	0	0.356296	NA	NA	0.498544	0	0.168767	0.0562556
FAM98A	0	0.534819	0	0	0	0	NA	0	0.477628	0	0.112494	0.0562471
FYTTD1	0	0.524579	0	0	0	0.117057	NA	0	0.37037	0	0.112445	0.0562226
SNIP1	0	0	0	0.002002	0	0	NA	0	0.0955956	0.914123	0.112413	0.0562067
PPIA	0	0	0	0	0	0	0.231083	0	0.330831	0	0.0561914	0.0561914
HOXA7	NA	0	0	0.374374	0	0	NA	NA	0.418919	0.78005	0.224763	0.0561908
CD93	0.478096	0	0	0	0	0	NA	NA	0.367868	0.502042	0.168501	0.0561669
KRT23	0	0.298548	0	0	0.0539289	0	NA	0.2002	0.458258	0	0.112326	0.0561631
SPATA5L1	0	0.56487	0	0	0	0	NA	0	0.445946	0	0.112313	0.0561564
IL18R1	0.28531	0.567988	0	0	0	0	NA	NA	0.494344	0	0.168455	0.0561518
TMEM71	0	0	0	0	0	0	NA	NA	0.496802	0.850621	0.168428	0.0561426
LMBR1	0	0.457468	0	0	0	0	NA	0.12	0.432933	0	0.112267	0.0561334
DNAJC30	0	0.394022	0	0	0	0	NA	NA	0	0.95275	0.168346	0.0561155
ABHD5	0	0.524358	0	0	0.0117718	0	NA	0	0.473473	0	0.112178	0.056089
CX3CL1	0.931255	0	0	0	0	0	NA	NA	0.414414	0	0.168209	0.0560696
BCL2L13	0	0.781836	0	0	0	0	NA	0	0.227227	0	0.112118	0.0560591
TGFBR1	0	0.884511	0	0	0	0	NA	NA	0.460711	0	0.168153	0.0560509
VAX2	NA	0	0	0.495661	0	0	NA	NA	0.5	0.573554	0.224173	0.0560434
SP110	0	0.508813	0	0	0	0	NA	0	0.49985	0	0.112074	0.0560368
ZFYVE16	0	0.850408	0	0	0	0	NA	0	0.158158	0	0.112063	0.0560315
BTG1	0	0.469199	0	0	0	0.0757558	NA	0	0.463463	0	0.112046	0.0560232
PCBD1	0	0	0	0	0	0	NA	0	0.219219	0.789169	0.112043	0.0560216
LOC440926	NA	NA	NA	NA	NA	NA	NA	0.5602	NA	NA	0.5602	0.05602
ZKSCAN1	0	0.906438	0	0	0	0	NA	NA	0.437437	0	0.167984	0.0559948
PELI1	0	0.634383	0	0	0	0	NA	0.1001	0.0820821	0.190991	0.111951	0.0559754
NAA35	0	0.557094	0	0	0	0	NA	NA	0	0.786006	0.167888	0.0559625
RBPJ	0	0.409559	0	0	0	0.432943	NA	NA	0.499424	0	0.167741	0.0559136
DUSP23	0	0.41498	0	0	0	0	NA	0.11	0.48048	0	0.111718	0.0558589
CAN1	NA	NA	NA	NA	NA	NA	0.558497	NA	NA	NA	0.558497	0.0558497
BLOC1S4	0	0.6164	0	0	0	0.224259	NA	NA	0.49973	0	0.167549	0.0558495
EPB41L5	0	0	0	0	0	0	NA	NA	0.42993	0.909002	0.167366	0.0557888
MEF2C	0	0.603259	0	0	0	0	NA	0	0.400901	0	0.111573	0.0557867
ZDHHC12	0	0	0	0	0	0	NA	0.15015	0	0.853083	0.11147	0.0557352
SLC4A8	0	0	0	0	0	0	NA	NA	0.494745	0.842703	0.167181	0.055727
HIST1H3G	0	0	0	0	0	0.0415215	NA	NA	0.421421	0.874374	0.167165	0.0557216
RAB8A	0	0.529351	0	0	0	0	NA	0	0.473524	0	0.11143	0.0557152
RBMS3	0	0.853532	0	0	0	0	NA	NA	0.483634	0	0.167146	0.0557152
ZNF205	0	0	0	0	0	0	NA	NA	0.450501	0.886627	0.167141	0.0557136
UBXN7	0	0.903954	0	0	0	0	NA	NA	0.432933	0	0.167111	0.0557036
ZNF302	0	0.684749	0	0	0	0.560426	NA	NA	0.0915916	0	0.167096	0.0556986
NUPR1	0.575102	0	0	0	0	0	NA	0	0.427427	0	0.111392	0.0556961
STX1A	0	0	0	0	0	0	NA	0	0.0175175	0.984729	0.111361	0.0556803
SMARCC2	0	0.701911	0	0	0	0	NA	0.3003	0	0	0.111357	0.0556784
STX16	0	0.597277	0	0	0	0	NA	0	0.404905	0	0.111354	0.0556768
ETS1	0	0.516448	0	0	0	0	NA	0	0.485485	0	0.111326	0.0556629
ANKRD17	0	0.578972	0	0	0	0	NA	0	0.422923	0	0.111322	0.0556608
C9orf3	0	0.541673	0	0.326326	0	0	NA	NA	0.466767	0	0.166846	0.0556152
CKB	0.251679	0.0516073	0	0	0	0.31036	NA	0	0.387387	0	0.111226	0.055613
ZMYM2	0	0.835059	0	0	0	0	NA	NA	0.498338	0	0.166675	0.0555582
WWTR1	0	0	0	0.5	0	0	NA	0	0.5	0	0.111111	0.0555556
ADRA2B	0	0	0	0.5	0	0	NA	0	0.5	0	0.111111	0.0555556
NCOR2	0	0	0	0.5	0	0	NA	0	0.5	0	0.111111	0.0555556
LIN28B	0	0	0	0.5	0	0	NA	0	0.5	0	0.111111	0.0555556
TMEM43	0	1	0	0	0	0	NA	0	0	0	0.111111	0.0555556
TAOK1	0	1	0	0	0	0	NA	0	0	0	0.111111	0.0555556
DPP8	0	1	0	0	0	0	NA	0	0	0	0.111111	0.0555556
GNG2	0	0	0	0	0	0	NA	0.5	0.5	0	0.111111	0.0555556
CLYBL	0	0	0	0	0	0	NA	0.5	0.5	0	0.111111	0.0555556
MIR1471	NA	NA	NA	0.49999	NA	NA	NA	NA	0.5	NA	0.499995	0.055555
ASAP1-IT2	NA	0.5555	NA	NA	NA	NA	NA	NA	NA	NA	0.5555	0.05555
MRPS9	0	0	0	0.49988	0	0	NA	0	0.5	0	0.111098	0.0555489
CNTNAP2	0	0	0	0	0	0	NA	0.5	0.49977	0	0.111086	0.0555428
FBXW11	0	0	0	0.499835	0	0	NA	0	0.49991	0	0.111083	0.0555414
MED6	0	0.999572	0	0	0	0	NA	0	0	0	0.111064	0.0555318
HOMER2	0	0	0	0	0	0	NA	NA	0.493143	0.83959	0.166592	0.0555305
PLCL2	0	0	0	0.49999	0	0	NA	0	0.499344	0	0.111037	0.0555186
MAP4K3	0	0.373604	0	0	0	0.176341	NA	0	0.448949	0	0.110988	0.0554941
LINC00969	NA	0.998884	NA	NA	NA	0	NA	NA	NA	NA	0.499442	0.0554935
HOXA10-HOXA9	NA	NA	NA	0.498734	NA	NA	NA	NA	0.5	NA	0.499367	0.0554852
HSP90B1	0	0.86909	0	0	0	0	NA	0	0.12963	0	0.110969	0.0554844
HSPH1	0	0.629305	0	0	0	0	NA	0	0.369369	0	0.110964	0.0554819
MIR4472-1	NA	NA	NA	0.5	NA	NA	NA	NA	0.498584	NA	0.499292	0.0554769
ATP6V0A1	0	0	0	0.498709	0	0	NA	0	0.49975	0	0.11094	0.0554699
MDFI	0	0.418278	0	0.207708	0	0	NA	NA	0.496031	0.209249	0.166408	0.0554694
GAA	0	0.587884	0	0	0	0	NA	0	0.41041	0	0.110922	0.0554608
VPS13C	0	0.696066	0	0	0	0	NA	0	0.301802	0	0.110874	0.0554371
FYB	0	0.387029	0	0	0	0	NA	0.48	0.463313	NA	0.166293	0.0554309
NXF2	NA	NA	NA	NA	NA	NA	NA	NA	0	0.997508	0.498754	0.0554171
MPHOSPH8	0	0.893883	0	0	0	0	NA	NA	0.435936	0	0.166227	0.0554091
CSNK1E	0	0	0	0.498173	0	0	NA	0	0.499004	0	0.110797	0.0553987
PRLR	0	0.535317	0	0	0	0	NA	0	0.461812	0	0.110792	0.055396
SMURF1	0	0.838724	0	0	0	0	NA	NA	0.49049	0	0.166152	0.0553839
XXYLT1	0	0.329649	0	0.499434	0	0	NA	NA	0.5	0	0.166135	0.0553785
AHCYL1	0	0.510255	0	0	0	0	NA	0	0.486386	0	0.110738	0.0553689
TEAD3	0	0	0	0.498709	0	0	NA	0	0.497898	0	0.110734	0.055367
ZNF341	0	0.0321577	0	0	0	0	NA	0.2002	0.298799	0.465205	0.110707	0.0553534
GRM4	NA	0	0	0	0.245526	0	NA	NA	0.485085	0.819149	0.221394	0.0553486
RAB28	0	0.193779	0	0	0	0.312683	NA	0	0.48974	0	0.110689	0.0553445
TRADD	0	0	0	0.496061	0	0	NA	0	0.5	0	0.110673	0.0553367
MIR5100	NA	NA	NA	0.495616	NA	NA	NA	NA	0.5	NA	0.497808	0.055312
MIR193A	NA	NA	NA	0.496757	NA	NA	NA	NA	0.498348	NA	0.497553	0.0552836
RXRA	0	0	0	0.498709	0	0	NA	0	0.496321	0	0.110559	0.0552794
MYO1E	0.497786	0	0	0	0	0	NA	0	0.497022	0	0.110534	0.0552671
ZDHHC19	NA	0	0	0.363864	0	0.801943	NA	NA	0.381381	0	0.221027	0.0552567
APCDD1	0	0	0	0.498038	0	0	NA	0	0.496091	0	0.110459	0.0552294
CLN5	0	0.63473	0	0	0	0	NA	0	0.359359	0	0.110454	0.0552272
ATXN1	0	0	0	0.496316	0	0	NA	0	0.497738	0	0.11045	0.0552252
NSMCE1	0	0	0	0.494044	0	0	NA	0	0.5	0	0.110449	0.0552247
FNBP4	0	0.457125	0	0	0	0.0195245	NA	0.11	0.406907	0	0.110395	0.0551976
RAB12	0	0.906278	0	0	0	0	NA	NA	0.418418	0	0.165587	0.0551957
MIR4788	NA	NA	NA	0.493493	NA	NA	NA	NA	0.5	NA	0.496747	0.0551941
SUPT16H	0	0.993413	0	0	0	0	NA	0	0	0	0.110379	0.0551896
DMKN	NA	0	0	0.5	0	0	NA	NA	0.49986	0.545285	0.220735	0.0551838
LSR	0	0	0	0.493043	0	0	NA	0	0.5	0	0.110338	0.0551691
DDX18	0	0.425497	0	0	0	0	NA	0.22	0.347347	0	0.110316	0.055158
CYBB	0	0.00795167	NA	NA	NA	0	NA	0.75025	0	0.896456	0.275776	0.0551553
CLEC14A	0	0	0	0.494194	0	0	NA	0	0.498183	0	0.110264	0.0551321
MEF2D	0	0.520607	0	0	0	0	NA	0	0.471672	0	0.110253	0.0551266
CLMN	0	0.510344	0	0	0	0	NA	0	0.481932	0	0.110253	0.0551264
FANCF	0	0	0	0	0	0.323674	NA	NA	0.387387	0.611962	0.165378	0.055126
CRABP2	0.36609	0	0	0	0	0	NA	0.13	0.495911	0	0.110222	0.0551112
CCDC6	0	0.496038	0	0	0	0	NA	0	0.495841	0	0.110209	0.0551044
PCID2	0	0	0	0	0	0	NA	NA	0.434935	0.887237	0.165272	0.0550905
ZNF611	0	0.879736	0	0	0	0	NA	NA	0.441942	0	0.16521	0.0550699
PANX1	0	0	0	0	0	0	NA	0.5	0.491241	0	0.110138	0.055069
SLC38A11	NA	0	0	0.496481	0	0	NA	NA	0.495571	0.54977	0.22026	0.0550651
PKIB	0	0	0	0.491041	0	0	NA	0	0.5	0	0.110116	0.0550578
KLHL20	0	0.50166	0	0	0	0	NA	0.03	0.459259	0	0.110102	0.055051
RALGAPA1	0	0.530836	0	0	0	0	NA	NA	0.496431	0.293794	0.165133	0.0550442
FAM108A2	NA	NA	NA	NA	NA	NA	NA	0.5503	NA	NA	0.5503	0.05503
VEGFB	0	0	0	0	0	0	NA	0	0	0.99049	0.110054	0.0550272
PEX14	0	0.192359	0	0	0	0	NA	0.3003	0.497768	0	0.110047	0.0550237
ABCG1	0	0.00653627	0	0.484034	0	0	NA	0	0.49973	0	0.110033	0.0550167
NOS1	0	0	0	0	0	0	NA	NA	0.417417	0.902911	0.165041	0.0550137
WNT5A	0	0	0	0	0	0	NA	0.5	0.49024	0	0.110027	0.0550133
PCBP2	0	0.990228	0	0	0	0	NA	0	0	0	0.110025	0.0550127
FLJ20366	NA	NA	NA	NA	NA	NA	NA	0.55005	NA	NA	0.55005	0.055005
RGS6	0	0	0	0	0	0	NA	NA	0.492442	0.827247	0.164961	0.0549871
TTC25	0	0	0	0.497558	0	0	NA	0	0.492092	0	0.109961	0.0549805
TAF2	0	0.522894	0	0	0	0.13504	NA	0.27	0.0615616	0	0.109944	0.054972
RASEF	0	0.649587	0	0	0	0	NA	0	0.33984	0	0.109936	0.0549682
H2AFY	0	0.623515	0	0	0	0	NA	0	0.365866	0	0.109931	0.0549656
HLA-DRA	0	0	0	0	0	0	NA	0	0.470521	0.518709	0.109914	0.0549572
KDM2B	0	0.450501	0	0.368368	0	0	NA	NA	0.5	0	0.164859	0.0549529
BLOC1S6	0	0.87826	0	0	0	0	NA	NA	0.43994	0	0.164775	0.054925
TRIM47	0	0	0	0.499034	0	0	NA	NA	0.367868	0.450691	0.164699	0.0548997
ANKH	0	0.57189	0	0.280781	0	0	NA	NA	0.464915	0	0.164698	0.0548994
ZEB2-AS1	NA	NA	NA	0.5	NA	NA	NA	NA	0.488038	NA	0.494019	0.054891
GTF2H3	0	0.685714	0	0	0	NA	NA	0.3	0	0.331582	0.164662	0.0548873
GHR	0	0	0	0	0	0	NA	0.5	0.487638	0	0.109738	0.0548688
PITRM1	0	0	0	0.491542	0	0	NA	0	0.495295	0	0.109649	0.0548243
COL5A2	0	0.0794413	0	0.467417	0	0	NA	0	0.43994	0	0.109644	0.0548221
LINC01135	NA	NA	NA	0.493493	NA	NA	NA	NA	0.493143	NA	0.493318	0.0548131
STXBP6	0	0.557798	0	0	0	0	NA	0.02	0.408408	0	0.109578	0.0547892
CDYL	0	0	0	0.49039	0	0	NA	0	0.495771	0	0.109573	0.0547867
BCL7A	0	0	0	0.232733	0	0	NA	NA	0.494845	0.586927	0.164313	0.054771
HIBADH	0	0.493148	0	0	0	0.055045	NA	0	0.437437	0	0.109515	0.0547573
FCGR1CP	NA	NA	NA	0.496181	NA	NA	NA	NA	0.489439	NA	0.49281	0.0547567
FSCN3	NA	0	0	0.193694	0	0	NA	NA	0.5	0.839389	0.219012	0.054753
C20orf194	0	0	0	0	0	0	NA	NA	0.32983	0.983275	0.164138	0.0547127
NUTM2B-AS1	NA	0.547084	NA	NA	NA	NA	NA	NA	NA	NA	0.547084	0.0547084
WBP4	0	0.418662	0	0	0	0	NA	0.1	0.466066	0	0.109414	0.0547071
MYOZ3	0	0	0	0	0	0	NA	NA	0.492843	0.81959	0.164054	0.0546847
KLHL25	0	0	0	0	0	0	NA	NA	0.44044	0.871201	0.163955	0.0546517
PRKD2	0	0.488981	0	0	0	0	NA	0	0.494645	0	0.109292	0.0546459
ASB16	0	0	0	0	0	0	NA	NA	0.314314	0.997177	0.163936	0.0546455
PURA2	NA	NA	NA	NA	NA	NA	0.546403	NA	NA	NA	0.546403	0.0546403
PIGG	0	0	0	0	0	0	NA	0	0.34985	0.633483	0.109259	0.0546296
DNAH1	0	0.467799	0	0	0	0	NA	0.04	0.475475	0	0.109253	0.0546264
KATNAL2	0	0	0	0.478228	0	0	NA	NA	0.486787	0.345506	0.163815	0.054605
CACNA2D2	0	0	0	0	0	0.116131	NA	NA	0.449449	0.744935	0.163814	0.0546048
GRTP1	0	0.432798	0	0	0	0	NA	0.0500501	0.5	0	0.109205	0.0546027
TLE6	0	0	0	0.482633	0	0	NA	0	0.499895	0	0.10917	0.0545849
PSMB9	0	0	0	0	0	0	NA	NA	0.5	0.80981	0.163726	0.0545754
VIM	0	0	0	0.492593	0	0	NA	0	0.48974	0	0.109148	0.054574
KCNK17	0	0	0	0	0	0	NA	0.5	0.481682	0	0.109076	0.0545379
MRPS11	0	0.605782	0	0	0	0	NA	0	0.375876	0	0.109073	0.0545366
ANAPC4	0	0	0	0	0	0.312237	NA	0.2	0.469369	0	0.109067	0.0545337
SLC30A8	0.976595	0	0	0	0	0	NA	NA	0.331331	0	0.163491	0.0544969
SKIL	0	0.999468	0	0	0	0.307958	NA	NA	0	0	0.163428	0.0544761
WSB1	0	0.599111	0	0	0	0	NA	0	0.380881	0	0.108888	0.054444
SRC	0	0	0	0	0	0	0.179545	0	0.364865	0	0.0544409	0.0544409
RSRC2	0	0.48045	0	0	0	0	NA	0	0.499434	0	0.108876	0.054438
PHF3	0	0.652861	0	0	0	0	NA	0	0.326827	0	0.108854	0.0544271
MAN2C1	0	0	0	0	0	0	NA	0	0.241742	0.737908	0.10885	0.054425
MAX	0	0.809864	0	0	0	0	NA	NA	0.496006	0	0.163234	0.0544112
MIR183	NA	NA	NA	0.479379	NA	NA	NA	NA	0.5	NA	0.48969	0.05441
DEDD2	0.487907	0	0	0	0	0	NA	0	0.491441	0	0.108816	0.0544082
C17orf62	0	0.384337	0	0	0	0.421271	NA	NA	0.5	0	0.163201	0.0544004
NAV2	0	0	0	0.482082	0	0	NA	0	0.496987	0	0.108785	0.0543927
PRG2	0.146103	0	0	0.333333	0	0	NA	0	0.499565	0	0.108778	0.054389
RGS12	0	0.478948	0	0	0	0	NA	0	0.499895	0	0.10876	0.0543802
ABCB1	0.124294	0.0163447	0	0	0	0	NA	0.5	0.337838	0	0.10872	0.0543598
CUBN	0.868332	0	0	0	0	0	NA	NA	0.435936	0	0.163033	0.0543445
ALPPL2	0.364514	0	0	0.440941	0	0	NA	NA	0.498679	0	0.163017	0.0543389
ABT1	0	0	0	0.478078	0	0	NA	0	0.5	0	0.108675	0.0543377
GOLGA4	0	0.62007	0	0	0	0.113423	NA	0.04	0.204204	0	0.108633	0.0543166
DVL3	0	0.505552	0	0	0	0	NA	0	0.472022	0	0.108619	0.0543097
GNL3	0	0	0	0	0	0	NA	0.03	0.44044	0.506907	0.108594	0.0542971
EPHX1	0	0.400254	0	0	0	0	NA	0.1001	0.476877	0	0.108581	0.0542906
PPP2R3A	0	0.190638	0	0	0	0	NA	NA	0.483984	0.628268	0.162861	0.0542871
INHBA	0	0.802573	0	0	0	0	NA	NA	0.5	0	0.162822	0.0542739
TET2	0	0.0697843	0	0	0	0	NA	NA	0.331832	0.900954	0.162821	0.0542738
MRPL16	0	0	0	0.145646	0	0	NA	0	0.302803	0.528298	0.108527	0.0542637
NDUFA5	0	0.601085	0	0	0	0.216523	NA	NA	0.482983	0	0.162574	0.0541913
ZNF706	0	0.13316	0	0	0	0	NA	0	0.492693	0.34952	0.108375	0.0541873
REEP6	0	0	0	0	0	0	NA	NA	0.419419	0.881011	0.162554	0.0541846
CCDC94	0	0	0	0	0	0	NA	NA	0.34985	0.95002	0.162484	0.0541612
LDLRAP1	0	0	0	0.485536	0	0	NA	0	0.488989	0	0.108281	0.0541403
TRMT10C	0	0.347976	0	0	0	0	NA	NA	0.421922	0.529329	0.162403	0.0541345
BATF	0	0	0	0	0	0.489429	NA	0	0.484835	0	0.108252	0.0541258
IL21R	0	0	0.315015	0.483734	0	0	NA	NA	0.5	0	0.162344	0.0541145
GXYLT1	0	0.902008	0	0	0	0	NA	NA	0.395896	0	0.162238	0.0540793
PMP22	0	0.502954	0	0	0	0	NA	0	0.47017	0	0.108125	0.0540625
KIAA1211L	0	0.799032	0	0	0	0	NA	NA	0.498318	0	0.162169	0.0540563
VDAC3	0	0.129087	0	0.497422	0	0	NA	0	0.346346	0	0.108095	0.0540475
EPHB4	0.335239	0	0	0	0	0.0146446	NA	0.21	0.412913	0	0.108088	0.0540442
FLJ42969	NA	NA	NA	0.472723	NA	NA	NA	NA	0.5	NA	0.486361	0.0540402
SERTAD1	0	0.436743	0	0	0	0.356296	NA	0	0.17968	0	0.10808	0.0540399
SHISA4	0	0	0	0	0	0	NA	NA	0.339339	0.957203	0.162068	0.0540226
DNAJC15	0	0.171078	0	0	0	0	NA	0.33	0.470771	0	0.107983	0.0539916
STK26	NA	0.247432	NA	NA	NA	0.264274	NA	NA	0	1	0.377927	0.0539895
ARTN	0	0.574439	0	0.220721	0	0	NA	NA	0.5	0	0.161895	0.053965
AMZ1	0.296371	0	0	0.493894	0	0	NA	NA	0.5	0.00465465	0.161865	0.053955
EDARADD	0	0	0	0	0.476211	0	NA	0	0.494895	0	0.107901	0.0539503
HAS2-AS1	NA	NA	NA	0.471522	NA	NA	NA	NA	0.499505	NA	0.485513	0.0539459
PPM1A	0	0.758233	0	0	0	0	NA	NA	0.487487	0.0482282	0.161744	0.0539145
RAP1GAP2	0	0.758518	0	0.035035	0	0	NA	NA	0.499965	0	0.16169	0.0538966
C7orf50	0	0.541239	0	0.253754	0	0	NA	NA	0.498268	0	0.161658	0.0538859
TSR1	0	0.719513	0	0	0	0	NA	NA	0	0.573564	0.161635	0.0538782
SLC15A4	0	0.470272	0	0	0	0	NA	0	0.499434	0	0.107745	0.0538726
FEZ1	0	0	0	0.469369	0	0	NA	0	0.5	0	0.107708	0.0538539
TAF1B	0	0.46923	0	0	0	0	NA	0	0.5	0	0.107692	0.0538461
OSBP	0	0.584532	0	0	0	0	NA	0	0.383884	0	0.107602	0.0538009
STMN2	NA	0	0	0.366867	0	0	NA	NA	0.473173	0.666116	0.215165	0.0537913
MRPL30	0	0.641379	0	0	0	0	NA	0	0.326827	0	0.107578	0.0537892
PDZRN4	0	0.410112	0	0	0.439214	0	NA	NA	0.441441	0	0.161346	0.053782
AK2	0	0.694732	0	0	0	0	NA	0	0.273273	0	0.107556	0.0537781
ANO5	0.0476787	0	0	0	0	0	NA	NA	0.345345	0.897217	0.16128	0.0537601
MAPRE2	0	0.0379439	0	0.488889	0	0	NA	0	0.44044	0	0.107475	0.0537374
C5orf15	0	0.889769	0	0	0	0	NA	NA	0.3999	0	0.161209	0.0537362
JAKMIP1	NA	0	0	0.497022	0	0	NA	NA	0.446947	0.56022	0.214884	0.053721
NME7	0	0.810744	0	0	0	0	NA	NA	0.478228	0	0.161121	0.0537072
SHCBP1	0	0	0	0	0	0	NA	0	0.471071	0.495255	0.10737	0.0536848
PTK7	0	0.477149	0	0	0	0	NA	0	0.489089	0	0.10736	0.0536799
CAMK2G	0	0.645004	0	0	0	0	NA	0	0.320821	0	0.107314	0.0536569
ANAPC5	0	0.843544	0	0	0	0	NA	0	0.122122	0	0.107296	0.0536481
PRKCZ	0	0	0	0.495295	0	0	NA	0	0.46992	0	0.107246	0.0536231
SLC35D2	0	0.534686	0	0	0	0	NA	0	0.43043	0	0.107235	0.0536176
PLEKHA6	0	0.476173	0	0	0	0	NA	0	0.488789	0	0.107218	0.053609
HS90A	NA	NA	NA	NA	NA	NA	0.536079	NA	NA	NA	0.536079	0.0536079
ZFP36L1	0	0.466894	0	0	0	0	NA	0	0.498033	0	0.107214	0.0536071
GTF2I	0	0.0792232	0	0	0	0	NA	0	0.485536	0.39995	0.10719	0.0535949
GLIS3	0	0	0	0	0	0	NA	NA	0.498173	0.788038	0.160776	0.0535921
ZCCHC6	0	0.481032	0	0	0	0	NA	0	0.483483	0	0.107168	0.0535842
PIK3C3	0	0.656378	0	0	0	0	NA	0	0.307808	0	0.107132	0.0535659
SFRP1	0.0433314	0	0	0	0	0	NA	0.5	0.42042	0	0.107084	0.0535418
CDRT4	NA	NA	NA	NA	NA	0	NA	NA	NA	0.963692	0.481846	0.0535384
ARHGEF17	0	0	0	0.472222	0	0	NA	0	0.491441	0	0.107074	0.0535369
HSPD1	0	0.881834	0	0	0	NA	NA	0	0.402903	0	0.160592	0.0535307
EIF4G1	0	0.484814	0	0	0	0	NA	0	0.478579	0	0.107044	0.0535218
PTPRF	0	0.501098	0	0	0	0	NA	0	0.462012	0	0.107012	0.0535061
MYL4	0	0	0	0	0.463098	0	NA	0	0.5	0	0.107011	0.0535054
NAB1	0	0.480083	0	0	0	0	NA	0	0.482983	0	0.107007	0.0535036
FLT1	NA	0.997437	0	0	0	0	NA	NA	0.49993	0	0.21391	0.0534774
FRMD3	0	0.931981	0	0	0	0	NA	NA	0.351351	0	0.160416	0.0534722
GTSE1	0	0.538389	0	0	0	0	NA	0	0.423924	0	0.106924	0.0534618
VPS37A	0	0	0	0	0	0	NA	0	0.268268	0.694024	0.106921	0.0534607
MYBPC1	NA	0	0	0	0	0	NA	NA	0.496627	1	0.213804	0.053451
SCARB2	0	0.546655	0	0	0	0	NA	0.15	0.265265	0	0.10688	0.05344
LINC01623	NA	NA	NA	0.5	NA	NA	NA	NA	0.461812	NA	0.480906	0.053434
PLCB3	0	0	0	0	0	0	NA	NA	0.415916	0.866496	0.160302	0.0534339
AFDN	NA	0.409787	NA	0.328829	NA	NA	NA	NA	0.462312	0.294975	0.373976	0.0534251
SPATA33	NA	0	0.495345	0.5	0	0	NA	NA	0.5	0	0.213621	0.0534052
HES1	0	0	0	0.000500501	0	0.418063	NA	0.0500501	0.492392	0	0.106778	0.0533892
SUMF1	0	0.460829	0	0	0	0	NA	0	0.5	0	0.106759	0.0533794
D2HGDH	0	0.46562	0	0	0	0	NA	0	0.495195	0	0.106757	0.0533786
SEC23B	0	0	0	0.460961	0	0	NA	0	0.49974	0	0.106745	0.0533723
HIPK1	0	0.859277	0	0	0	0	NA	NA	0.421421	0	0.160087	0.0533625
MRPL1	0	0.0635676	0	0	0	0.166306	NA	0.28	0.368869	0.0816817	0.106714	0.0533569
DNASE1L3	0.460367	0	0	0	0	0	NA	0	0.5	0	0.106707	0.0533537
AICDA	0	0.897791	0	0	0	0	NA	NA	0.382382	0	0.160022	0.0533405
TET3	0	0.148614	0	0	0	0	NA	NA	0.493844	0.637678	0.160017	0.053339
GATM	0	0.477023	0	0	0	0	NA	0	0.482983	0	0.106667	0.0533337
SRSF11	0	0.774169	0	0	0	0.0953554	NA	NA	0.41041	0	0.159992	0.0533306
ABLIM3	0	0	0	0.45966	0	0	NA	0	0.4999	0	0.106618	0.0533089
SLC35B3	0.37147	0	0	0	0	0.251657	NA	0	0.336336	0	0.106607	0.0533035
LOC154449	NA	NA	NA	0.464464	NA	NA	NA	NA	0.494895	NA	0.47968	0.0532977
USF2	0	0	0.481081	0	0	0	NA	0	0.478228	0	0.10659	0.053295
LRRC63	NA	0	NA	NA	NA	NA	NA	NA	NA	0.959301	0.479651	0.0532945
ANKRD50	0	0	0	0.218218	0	0	NA	0.26	0.480931	0	0.106572	0.0532861
PDE1A	0	0	0	0	0	0	NA	NA	0.444444	0.834324	0.159846	0.053282
USP2	0.272175	0	0	0.276276	0	0	NA	NA	0.5	0.23016	0.159826	0.0532755
ST6GALNAC6	0	0	0	0	0	0	NA	0	0.216717	0.742172	0.106543	0.0532716
NUFIP2	0	0.613407	0	0	0	0	NA	0	0.345345	0	0.106528	0.053264
EZR	0	0.957293	0	0	0	0	NA	NA	0.31982	0	0.159639	0.053213
OPA3	0	0.499263	0	0	0	0	NA	0	0.458559	0	0.106425	0.0532123
SLC19A1	0	0	0	0	0	0	NA	0.4603	0.497397	0	0.106411	0.0532054
CD2AP	0	0.324094	0	0.458458	0	0	NA	0.08	0.0950951	0	0.106405	0.0532026
TMUB2	0	0	0	0	0	0	NA	0	0	0.957537	0.106393	0.0531965
RASSF6	0	0.267396	0	0	0	0	NA	0.34	0.34985	0	0.106361	0.0531803
SP6	0	0	0	0.332833	0.125045	0	NA	0	0.499204	0	0.106342	0.0531712
ARHGEF12	0	0	0	0.456957	0	0	NA	0	0.5	0	0.106329	0.0531643
PARK7	0	0.0825861	0	0	0	0	0.306399	0	0.142643	0	0.0531628	0.0531628
BCL9	0	0	0	0.456707	0	0	NA	0	0.5	0	0.106301	0.0531504
ATP5G2	0	0.127943	0	0.465666	0	0	NA	0	0.362863	0	0.106275	0.0531373
NECAB1	0	0	0	0	0	0	NA	NA	0.280781	0.994424	0.159401	0.0531336
NEXN	0.146317	0	0	0	0.32533	0	NA	0	0.484735	0	0.106265	0.0531323
LGALS9C	NA	NA	0.494394	0.493293	0	NA	NA	NA	0.5	NA	0.371922	0.0531317
TMEM209	0	0.345761	0	0.438939	0	0.116131	NA	NA	0.373874	0	0.159338	0.0531127
RAI14	0	0.46358	0	0	0	0	NA	0	0.492242	0	0.106203	0.0531013
KAT6A	0	0.599149	0	0	0	0.322187	NA	NA	0.352853	0	0.159274	0.0530912
TMX4	0	0.36826	0	0	0	0	NA	NA	0.236236	0.669269	0.159221	0.0530735
SORT1	0	0.4789	0	0	0	0	NA	0	0.476126	0	0.106114	0.053057
CTSF	0	0	0	0	0	0	NA	0.5801	0.374875	0	0.106108	0.0530542
EEF2	0	0.462878	0	0	0	0	NA	0	0.492092	0	0.106108	0.0530539
FLYWCH1	0	0	0	0	0	0	NA	0	0.36036	0.594555	0.106102	0.0530508
SLC24A1	0	0	0	0	0	0	NA	0.5	0.454905	0	0.106101	0.0530503
TMEM9	0	0	0	0.493544	0	0	NA	0	0.460811	0	0.106039	0.0530197
STEAP3	0	0	0	0.441942	0	0.0146446	NA	0	0.497768	0	0.106039	0.0530197
STAG1	0	0.195178	0	0	0	0	NA	0	0.498088	0.261061	0.106036	0.0530182
THRAP3	0	0.584932	0	0	0	0	NA	0	0.369369	0	0.106033	0.0530167
TLN1	0	0.440041	0	0	0	0	0.0900901	0	0	0	0.0530131	0.0530131
PRKG2	NA	0	0	0	0	0	NA	NA	0.489289	0.994995	0.212041	0.0530102
IL36B	NA	0	0	0	0	0	NA	NA	0.497768	0.986036	0.211972	0.052993
MT1X	NA	0.466252	0	0	0	0	NA	0.5	0.305305	0	0.158945	0.0529816
DDX46	0	0.367868	0	0	0	0	NA	0.34	0.245746	0	0.105957	0.0529785
CCDC113	0	0.88601	0	0	0	0	NA	NA	0.385385	0	0.158924	0.0529748
PLAC9	0	0	0	0	0	0	NA	0.6001	0.353353	0	0.105939	0.0529696
ITGA3	0	0.576824	0	0	0	0	NA	0	0.375876	0	0.105856	0.0529278
CLPTM1	0	0.752283	0	0	0	0	NA	0.2002	0	0	0.105831	0.0529157
OSTF1	0	0	0	0	0	0	0.430506	0	0.0985986	0	0.0529104	0.0529104
TM9SF1	0	0.634356	0	0	0	0	NA	0	0	0.317968	0.105814	0.0529069
TSIX	NA	0.910315	NA	NA	NA	0	NA	NA	0.359359	NA	0.423225	0.0529031
ZFC3H1	0	0.417397	0	0	0	0	NA	NA	0	0.852262	0.158707	0.0529025
TAGLN	0	0.952243	0	0	0	0	NA	0	0	0	0.105805	0.0529024
[truncated: 24,869 more rows]
