# Supplementary material for: integRATE: a desirability-based data integration framework for the prioritization of candidate genes across heterogeneous omics and its application to preterm birth
Source: BMC Med Genomics. 2018 Nov 19;11:107. doi: 10.1186/s12920-018-0426-y (PMC6245874; doi:10.1186/s12920-018-0426-y)
Supplement: Supplementary file 7 — All results from iR-per. All desirability scores across all variables in all studies as well as overall desirabilities and normalized overall desirabilities are presented. (XLSX 3512 kb) [file 12920_2018_426_MOESM7_ESM.xlsx]

## Sheet: S5_File
Gene	Ackerman2015.D	Chim2012.D	Cruickshank2013.D	deGoede2017.D	Fernando2015.D	Heng2014.D	Heng2015.D	MayorLynn2011.D	Parets2015.D	Zhang2017.D	Overall.D	Overall.D.normalized
ANXA3	0.0523895	0.372314	0.582628	0.610504	1	0.878623	0.481034	0.908537	0.692035	0.570274	0.614834	0.614834
VWF	0.887806	0.318674	1	1	0.126171	0.0440981	0.342209	0.737805	0.979237	0.699591	0.613559	0.613559
CAPZB	0.0905326	1	1	0.890688	0.0974114	0.935561	0.415845	0.445122	0.482014	0.713461	0.607064	0.607064
STOM	0.630594	0.400418	0.699029	0.580456	0.90018	0.889672	0.334028	0.363203	1	0.221709	0.601929	0.601929
GPSM3	0.0356471	0.291724	0.833643	0.367993	1	0.853299	0.335196	0.530303	1	0.647403	0.589521	0.589521
GNAI2	0	0.694764	1	0.605593	0.0361433	0.571551	0.421997	0.402439	0.993281	1	0.572577	0.572577
ACSL1	1	0.910999	0.720853	0.171172	0.456577	0.53612	0.344115	0.859756	0.457919	0.220281	0.567779	0.567779
SRGN	0.00400086	0.776875	0.561772	0.186087	0.913885	0.329087	0.435491	0.77439	0.832314	0.787454	0.560136	0.560136
ACTN1	0.34515	0.85028	0.890024	0.113249	0.00176754	0.954898	0.189678	0.371951	0.889869	0.804101	0.541097	0.541097
ANXA4	0.0506685	0.855071	0.968557	0.713049	0	0.0334052	0.483637	1	0.434178	0.806877	0.534544	0.534544
MMP9	0.717898	0.118979	0.594414	0.75831	0.0818228	0.820885	0.65714	0.869565	0.482247	0.155112	0.525637	0.525637
LYN	0	0.994505	0.301451	0.558104	0.125833	0.942898	0.241879	0.939024	1	0.0833888	0.518708	0.518708
DYSF	0.163285	0.414341	0.106937	0.665041	0.0736206	1	0.713441	0.689555	0.660299	0.637096	0.512362	0.512362
PARVB	0.282286	0.81676	0.839569	0.0298373	0.00474385	0.861426	0.378021	0.609756	0.451401	0.824884	0.509868	0.509868
EHD1	0.477793	0.60058	1	0	0.0589573	1	0.458614	0.00609756	0.999979	0.391344	0.499337	0.499337
WDR1	0.0668779	0.842713	0.740957	0.982893	0.440272	0.44632	0.308898	0.243902	0.477825	0.385926	0.493658	0.493658
RAB5C	0.663089	1	0	0.847578	0.00482023	0.839114	0.182665	0.5	0.434563	0.35786	0.482969	0.482969
ACOX1	0.140349	0.992889	0.014751	0.405051	0.361854	0.772361	0.735034	0.133086	0.952332	0.2955	0.480321	0.480321
FGR	0.0882138	0.0638958	0.942287	0.410842	0.840913	0.78915	0.148648	0.817073	0.49526	0.135486	0.473177	0.473177
VASP	0.708465	0.984765	0.208488	0	0.0456888	0.990375	0.372014	0.109756	0.723982	0.565025	0.470856	0.470856
STIP1	0.0829981	0.984243	0.163087	0.154945	0.0789874	0.51506	0.551295	0.791092	0.360608	1	0.468232	0.468232
GANAB	0.0885992	0.344061	0.375168	0.39469	1	0.563103	0.421105	0.67948	0.791037	0.0217484	0.467899	0.467899
LSP1	0.728493	0	0.566864	0.495059	0.504768	0.828029	0.317664	0.457317	0.72859	0.034888	0.466167	0.466167
ANXA6	0.0051125	1	0.137562	0.0936996	0.0447873	0.715629	0.5	0.493902	0.986856	0.622271	0.459982	0.459982
CBL	0.504915	1	0.556245	0	0.012847	0.530746	0.814119	0.787879	0	0.370999	0.457775	0.457775
CALR	0.585928	0.350673	0.571135	0.0251262	0.0221241	0.898261	0.426364	0.45122	0.811742	0.430324	0.45729	0.45729
TLN1	0.71276	0.990464	0	0	0.0990097	0.863069	0.981299	0.281813	0.000597372	0.630476	0.455949	0.455949
HBB	0.89733	0.970929	0	0.345142	0.0203066	0.619894	0.00909572	0.72561	0.900417	0.0548054	0.454353	0.454353
TPM4	0.0779626	0.720727	0.6652	0.35386	0.0277539	0.947773	0.132406	0.760163	0.425284	0.398728	0.450986	0.450986
ZYX	0.0221072	0.518703	0.428818	0	0.35562	0.935319	0.582091	0.207317	1	0.448837	0.449881	0.449881
ESAM	0.781816	0.998169	0	0	0.208568	0.742978	0.439469	0.764316	0.403909	0.135149	0.447437	0.447437
PLEK	0.375859	0.99012	0.0451048	0	0.799115	0.51932	0.161627	0.681818	0.737028	0.131328	0.444132	0.444132
CD14	0.0208124	0.0151371	0.114089	0.01361	0.216463	1	0.937468	0.457317	0.74316	0.871631	0.438969	0.438969
PGM1	0.247654	0.644113	0.29512	0	0.427198	0.920914	0.300132	0.378049	0.994771	0.179806	0.438776	0.438776
CAPG	0.859133	0.0343768	0.284275	0.0727612	0.149302	0.728131	0.304223	0.565483	0.609415	0.752374	0.435947	0.435947
TPM3	0.000748407	0.711282	0.61912	0.268536	0.0283478	0.667273	0.342209	0.577678	0.594597	0.545377	0.435517	0.435517
ACTN4	0.00758203	0.89756	0	0	0.153666	0.936798	0.349807	0.45122	0.518099	0.964384	0.427911	0.427911
STAT3	0.493932	1	0	0.493205	0.0482894	0.97593	0.528476	0.140244	0.558787	0.0293242	0.426819	0.426819
PDIA6	0.0477095	0.999402	0	0.161226	0.568325	0.0108318	0.31182	0.463415	0.998054	0.705368	0.426615	0.426615
COX5A	0.144488	0.741326	0.132852	0.0460646	0	0.587038	1	0.22561	0.372947	1	0.425032	0.425032
NCF4	0.186582	0.62758	0.528164	0	0.0853221	0.982229	0.486382	0.469512	0.459083	0.332052	0.415691	0.415691
AP1B1	0.419763	0.452425	0.725486	0	0.311478	0.688226	0.335883	0.378844	0.320966	0.520042	0.415312	0.415312
ARL8B	0	0.718055	0.177621	0	1	0.777021	0.427112	0.222099	0.483876	0.339156	0.414494	0.414494
CUTA	0.597706	0.139821	0.348868	0.531236	0.122768	0.623222	0.228896	0.323171	0.331946	0.888873	0.413651	0.413651
CLDN5	0.933812	0.56284	0.945388	0.988128	0.72346	0.930448	NA	0.536585	0.877698	0.944772	0.827015	0.413507
CAP1	0.218188	1	0	0.101894	0.000797924	0.318887	0.357404	0.292683	0.984644	0.814644	0.408914	0.408914
PIK3R1	1	1	0.983196	0.959599	0.811299	0.280115	NA	0.299311	0.99398	1	0.814167	0.407083
MYH9	0.0785114	0.178383	0.491071	0.222471	0	0.781554	0.918817	0.115854	0.494934	0.760928	0.404252	0.404252
VAT1	0.0233001	0.286922	0	0	0.0388836	0.913839	0.825846	0.434517	0.752564	0.75895	0.403482	0.403482
MYLK	0.593592	0.13126	1	1	0.850845	1	NA	0.860817	1	0.819488	0.806222	0.403111
PRDX3	0.0025837	0.504991	0	0.551625	0.392192	0.809704	0.73234	0.365854	0.62383	0	0.398312	0.398312
CLIP2	0.910769	0.97384	1	1	0.0769435	0.684325	NA	0.502217	1	0.975337	0.791492	0.395746
RTN4	0.0730731	0.998012	0.0333476	0.0963169	0.622944	0.106903	0.199613	0.115854	0.92055	0.75941	0.392602	0.392602
RAC2	0.701515	0.325554	0.127355	0.065001	0.0608817	0.67926	0.342209	0.606045	0.454427	0.540555	0.39028	0.39028
OSTF1	0.317483	0.0845342	0	0.0576923	0.436076	0.553062	0.65008	0.378049	0.640345	0.784678	0.3902	0.3902
GSTO1	0.376123	0.151212	0	0	0.426331	0.422056	0.537535	0.160923	0.965834	0.852433	0.389245	0.389245
TMEM40	1	0.976818	0.984213	0.766442	0.343471	0.824712	NA	0.5	0.581697	0.965855	0.771468	0.385734
EPHA2	1	0.988547	0.848301	0.700547	0.615884	0.0529169	NA	0.881375	0.87641	0.963917	0.769766	0.384883
ARPC2	0.529817	0.822483	0	0.00942231	0.0864081	0	0.2376	0.317073	0.905306	0.939612	0.384772	0.384772
ANXA1	0.22776	1	0.0467233	0	0.674032	0.591028	0.466512	0.420732	0.420438	0	0.384723	0.384723
SLC11A1	0.862781	0.552376	0.625188	0.25493	1	0.748188	NA	0.914634	0.999807	0.948131	0.767337	0.383669
PRDX6	0.790058	0.911537	0	0	0.0849402	0.472646	0.447403	0.23913	0.217286	0.660194	0.38232	0.38232
CDKN1C	1	0.845137	1	0.20515	1	0.88619	NA	0.426829	0.499255	0.98111	0.760408	0.380204
LAMP1	0.0781462	1	0	0.248421	0.0526159	0.980504	0.203181	0.545864	0.489813	0.201207	0.379975	0.379975
PPP1R10	0.0027735	1	1	1	0.717494	0.854975	NA	0.52088	1	0.693858	0.754442	0.377221
ABHD3	0.465705	0.51557	0.532669	0.860665	1	1	NA	0.932927	0.651445	0.822152	0.753459	0.37673
SRC	0.197128	0.216368	0.72615	0.824023	0.684455	0	0.178575	0.0434783	0.437432	0.454277	0.376189	0.376189
ARPC4	0.0406228	0.951389	0	0.0123492	0.0164571	0.633697	0.981299	0.487805	0.267954	0.361389	0.375296	0.375296
SET	0.0025837	0.908153	0	0.0874019	0.087728	0.903311	0.491565	0.493533	0.458779	0.318261	0.375132	0.375132
RAB21	0.00758203	0.58428	0.0134784	0	0.101712	0.547048	0.426364	0.21286	0.84961	1	0.374294	0.374294
RAB1B	0.0753967	0.493844	0	0.339203	0.164631	0.906269	0.299629	0.5	0.598103	0.361018	0.373809	0.373809
RHOA	0.106358	0.947603	0	0.229083	0.670162	0.0158715	0.285235	0.308059	0.153648	1	0.371602	0.371602
CMYA5	0.668359	0.458552	1	0.880557	1	0.0632868	NA	0.802291	0.990534	0.821826	0.742823	0.371411
LIMS1	0.0025837	0.999717	0.124123	0.269403	0.263492	0	0.980714	0.222694	0.575144	0.275931	0.37138	0.37138
CD34	0.874191	0.641058	0.455523	0.892596	0.972707	0	NA	0.874602	0.969559	1	0.742249	0.371124
CPNE1	0.440749	0.222364	0.216546	0.0931762	0.503619	0.698767	0.0620344	0.439024	0.999276	0	0.367556	0.367556
HLA-DMB	0.32334	0.198239	1	0.974309	1	0.616991	NA	0.649258	0.882079	0.962584	0.734089	0.367044
TOMM20	0.564651	0.495106	0.944469	1	0.0148853	1	NA	0.695492	1	0.890469	0.733897	0.366948
CDK6	0.819633	0.950487	0.790655	1	0.174612	0	NA	0.869364	0.999036	1	0.733754	0.366877
BNIP3	1	0.672807	1	0.959599	0.0370324	0.798435	NA	0.726534	0.43394	0.927798	0.728461	0.36423
TGFBR3	0.962125	0.994978	0.915049	1	0.452741	0	NA	0.402439	0.818945	1	0.727364	0.363682
CD36	0.662938	0.973373	0.212921	0.118036	0.371778	0	0.397465	0.439024	0.460945	0	0.363648	0.363648
ANTXR2	0.790058	0.948944	1	0.996451	0.118267	0.668547	NA	0.437916	0.59321	0.974167	0.725285	0.362642
BIRC3	0.485903	0.794915	0.918645	0.5	0.920824	0.997364	NA	0.195122	0.721485	0.989581	0.724871	0.362436
ADCY3	0.832159	0.784642	1	0.893507	0.37816	1	NA	0.316543	0.967822	0.336031	0.723207	0.361604
ITGB3	0.333826	1	0	1	1	0.807515	NA	0.359756	0.990558	1	0.721295	0.360647
PRDX5	0.552369	0.495955	0.162176	0	0.00906551	0	0.290781	0.390244	0.700297	1	0.360089	0.360089
HLA-DPA1	0.776719	0.75756	0.894607	0.806748	0.321662	0.308803	NA	0.871951	0.968395	0.77065	0.719677	0.359839
RPN1	0.231806	0.58384	0.18422	0.0643858	0.175603	0.301078	0	0.817073	0.243929	0.989146	0.359108	0.359108
EXPH5	1	0.828072	0.957754	0	0.728481	0.237283	NA	0.726935	0.983853	0.988513	0.716766	0.358383
TXK	1	0.872701	0.478711	0.276948	0.626346	0.976033	NA	0.5	0.704487	0.963194	0.710936	0.355468
ITGA6	0.4299	0.908837	0.594451	0.0941296	0.721968	0.969069	NA	0.841463	1	0.837034	0.710761	0.355381
ASAH1	0.0025837	0.976219	0.156882	0.16176	0.022656	0.398049	0.201367	0.323171	0.304038	1	0.354673	0.354673
PDIA4	0.275198	0.992585	0.0814368	0.336586	0.0236016	0.217445	0	0.420362	0.540704	0.658789	0.354671	0.354671
HYAL2	0.122399	0.518211	1	1	0.531612	0.996693	NA	0.777306	0.479514	0.949557	0.708366	0.354183
NDRG2	0.977286	0.958728	1	0.5	0.923586	0.197213	NA	0.77439	0.63057	0.402854	0.707181	0.35359
SLAMF1	0.438338	0.430537	0.800751	0.297383	0.869778	0.892561	NA	0.738174	0.999055	0.894167	0.706749	0.353375
CARS	0.00910198	0.581131	0.5	1	0.823766	0.991893	NA	0.556734	0.9092	0.96989	0.704635	0.352318
NPC2	0.357366	0.769183	0.14917	0	0.0935278	0	0.360417	0.158537	0.67269	0.944155	0.350505	0.350505
CD82	0.46136	0.305617	0.702528	1	1	1	NA	0.22561	0.626316	0.965968	0.6986	0.3493
NFIX	0.398539	0.560027	1	1	0.228182	0.754766	NA	0.335366	1	0.968369	0.693916	0.346958
AP2A1	0.441781	1	0.424915	0.137253	0.0117672	0.476424	0	0.666667	0.279826	0.0190845	0.345772	0.345772
NCF2	0.733276	0.0311837	0.366505	0.620496	0.539428	0.0101985	0.265378	0.134146	0.402047	0.352453	0.345511	0.345511
GNA12	0.30454	0.774018	0.780686	0.891026	0.566761	0.10518	NA	0.82391	0.979942	0.992006	0.690897	0.345448
SEMA4B	1	0.0287601	0.779232	0.729553	0.515118	0.925978	NA	0.362142	0.99391	0.870181	0.68943	0.344715
LAMB1	0.930633	0.994821	0.513883	0.329609	1	0.252786	NA	0.926829	0.805848	0.438012	0.688047	0.344023
RTN3	0.0133229	0.714323	0	0	0.0782231	0.18637	0.809899	0.0426829	0.97212	0.622203	0.343914	0.343914
STRA6	0.2724	0.624426	0.99908	0.996137	1	0	NA	0.503446	1	0.793007	0.687611	0.343805
AKAP13	1	1	0.54168	0.304655	0.224379	0.929789	NA	0.347561	0.834679	1	0.686971	0.343486
ENC1	1	0.978926	1	0.824023	0.25883	0.104996	NA	0.213415	0.989068	0.811564	0.686758	0.343379
COTL1	0.267922	0.121279	0.0191632	0.16973	0.166676	0.497779	0.0232887	0.690872	0.481921	0.987953	0.342658	0.342658
RRAD	0.929385	0.730357	0.751214	0.969964	0.336801	0.108813	NA	0.865854	0.780348	0.690509	0.684805	0.342402
GYS1	0.134776	0.645541	0	0	0.424567	0.403959	0.655198	0.189024	0.251425	0.708066	0.341256	0.341256
CYP1B1	0.706568	0.77738	0.0946602	0.180594	0.763682	0.733993	NA	0.865854	0.996145	1	0.679875	0.339938
RHOG	0.370413	0	0.0053319	0.0659562	0.13711	1	0.484221	0.457317	0.805871	0.0720139	0.339824	0.339824
PTPRF	1	0.993453	0.776757	0.937614	0.157406	0	NA	0.425769	0.923866	0.901541	0.679601	0.3398
PARK7	0	0.601156	0.187486	0	0.544878	0.296073	0.440105	0.0792683	0.334069	0.914658	0.339769	0.339769
FSTL3	1	0.0436955	0.61275	1	0.771756	0.393114	NA	0.72561	0.950237	0.611053	0.678691	0.339345
RSU1	0.0477095	0.827991	0.0150947	0.631387	0.440839	0.238413	0.0640303	0.310976	0.494259	0.321341	0.339204	0.339204
RAB5B	0.0314327	0.219504	0	0	0.107608	0.724699	0.45053	0.671262	0.433667	0.749733	0.338843	0.338843
SESN3	0.779969	0.7134	0.932144	0.924004	0.220327	0.947579	NA	0.610286	0.462109	0.507689	0.677501	0.33875
SLC22A18	0.905182	0.554664	1	0.857001	0.0358096	0.508015	NA	0.936068	0.478871	0.803719	0.675481	0.33774
RPS6KA1	0.869291	0.436982	0.36654	0.772267	0.729029	1	NA	0.23913	0.672102	0.984534	0.674431	0.337215
ADCY7	0.653219	0.23121	1	0.875845	0.521068	0.45632	NA	0.390059	1	0.940942	0.674296	0.337148
TMEM106B	0.804032	1	0.291191	0.13431	0.76016	0.992548	NA	0.480783	0.709528	0.893886	0.674049	0.337024
PDXK	0.0768528	0.573484	0.580745	0.766291	0.125658	0.0130952	0.0213683	0.128049	0.496494	0.584493	0.336653	0.336653
METRNL	0.0221072	0	0.922966	1	0.837477	1	NA	0.493902	0.770335	1	0.671865	0.335933
RRBP1	0.768927	1	0.596779	0.178012	0.747442	0.939919	NA	0.479586	0.915288	0.404821	0.670086	0.335043
SERTAD2	0.0133233	0.873112	0.72615	0.958029	0.745168	0.634384	NA	0.0914634	0.979313	1	0.668994	0.334497
BTN3A2	0.968918	0.951345	1	0.322804	0.204213	0.418004	NA	0.402439	0.984468	0.745866	0.666451	0.333225
FOXK1	0.0664892	0.165373	0.683072	1	0.869128	0.248203	NA	0.963415	1	0.989701	0.665042	0.332521
EFS	0.275957	0.988753	0.993932	1	0.00862302	0.390225	NA	0.65562	0.76259	0.908453	0.664906	0.332453
N4BP3	0.515717	0.165123	0.926041	1	1	0.33336	NA	0.458908	1	0.565789	0.662771	0.331385
ART4	0.957395	0.986036	0.27702	0	1	0.18518	NA	0.567603	0.994236	0.99568	0.662572	0.331286
STK4	0.105433	0.734974	0.219554	0	0.104403	0.352404	0.421623	0	0.36573	1	0.330412	0.330412
PARVG	0.457534	0.240804	0.957828	0.96274	0.140405	0.735222	NA	0.553022	0.894268	1	0.660202	0.330101
CBX3	0.0785019	1	0.0106129	0	0.000421499	1	0.414823	0.103659	0.260737	0.432055	0.330081	0.330081
HINT2	0.00758203	0.549527	0	0	0.874176	0.246847	0.634663	0.439024	0.381793	0.165958	0.329957	0.329957
ANXA5	0.0909187	0.032582	0	1	0.335034	0.153659	0.144094	0.526776	0.994213	0.018826	0.32961	0.32961
SCAMP2	0.509924	0.529694	0.542014	0.658139	0.458341	0.873825	NA	0.432927	0.919355	1	0.658247	0.329123
ABR	0.36402	0.732544	1	0.888932	0.179666	0.519096	NA	0.306469	0.999707	0.926477	0.657435	0.328717
ATF3	0.869742	0.990458	0.76335	1	0.638971	0.0393711	NA	0.913839	0.698306	0	0.657115	0.328558
STEAP3	0.315609	0.438224	0.483688	1	0.83826	0.994336	NA	0.386548	0.99925	0.447825	0.655971	0.327986
ARL4C	1	1	0.677504	0.82664	0.226121	0.482133	NA	0.95122	0.664255	0.0752173	0.655899	0.327949
HTRA4	1	0.962384	0.0928398	0.710432	1	0.132996	NA	0.969512	0.998368	0.0323815	0.655435	0.327717
MGAT4A	0.399717	0.534888	0.652823	0.0398239	0.4981	0.873585	NA	0.902993	0.990511	1	0.654716	0.327358
NOTCH1	0.262797	0.967889	0.973062	1	0	0.903441	NA	0.190615	0.991637	0.594834	0.653808	0.326904
AGL	0.823844	0.370722	0	0.580363	0.589552	1	NA	0.875462	0.8439	0.788309	0.652461	0.326231
TNFRSF25	0.0911113	0.313355	0.659227	0.668675	1	0.85904	NA	0.614375	0.874687	0.791119	0.652399	0.326199
IGF1R	0.107111	1	0.626107	0.91498	0.665642	0.731058	NA	0.121951	0.697744	1	0.651621	0.325811
ABCG1	0.00912296	0.834963	1	1	0.332485	0.756749	NA	0.443266	1	0.480477	0.650785	0.325392
STC1	0.761451	0.887437	1	0.990222	0.857618	0	NA	0.853659	0.472821	0.0257723	0.649886	0.324943
GLCCI1	0.817016	1	0.254437	0.71933	0.199235	0.663154	NA	0.52014	0.926212	0.740763	0.648921	0.32446
DAPP1	0.851569	1	0.157867	0.944	0.000323092	0.794396	NA	0.103659	1	0.988233	0.648894	0.324447
PLXNB1	0.0208124	0.524072	0.902627	1	1	0.454898	NA	0.439024	0.983274	0.515097	0.648867	0.324434
DVL3	0.0428778	0.998959	0.944786	0.670125	0.209428	0.932216	NA	0.469512	0.987275	0.583706	0.648765	0.324383
PDK4	1	1	0	1	0.0367083	0.964023	NA	0.432927	0.489021	0.892481	0.646129	0.323064
ALDH1A3	0.528733	0.991398	0.2178	0.974309	0.668214	0.164076	NA	0.682927	0.730216	0.841339	0.644335	0.322167
CHD4	0.145917	1	1	0.559373	0.264099	0.856059	NA	0.323171	1	0.645504	0.643791	0.321896
PRKAG2	0.00895796	1	1	0.266965	0.394232	1	NA	0.439024	0.997495	0.684765	0.643493	0.321747
CDC42EP1	0.141947	0.172336	0.742861	1	0.959893	0.959927	NA	0.353659	0.535808	0.923141	0.643286	0.321643
LITAF	0.0144615	0.989138	0.375627	0.894723	1	0.839179	NA	0.457317	1	0.215898	0.642927	0.321464
MGLL	0.783392	0.872709	0.951456	1	0.0730708	0.978408	NA	0.0426829	0.494282	0.589157	0.642795	0.321398
LBH	0.346012	1	0.0683493	0.650388	1	0.510577	NA	0.672853	1	0.53416	0.642482	0.321241
SH3TC1	0.0027735	0.933209	0.982026	0.941802	0.828393	0.307561	NA	0.237805	0.956481	0.579075	0.641014	0.320507
RGMA	0.656918	0.333307	0.606923	1	0.58833	0	NA	0.598887	0.993724	0.990596	0.640965	0.320482
CISH	1	0.630624	0.555288	0.871658	0.204755	0.121448	NA	0.463415	0.97105	0.944569	0.640312	0.320156
DENND2D	0.0944621	0.795415	1	0.0667241	0.962649	0.459992	NA	1	0.998906	0.380283	0.639826	0.319913
PLCL2	0.22423	0.76549	0.773181	1	0.316493	0.185956	NA	0.814687	0.999984	0.672828	0.639205	0.319603
BTG2	0	0.984364	0.107206	0.199439	0.898477	0.945647	NA	0.63932	0.986693	0.980627	0.637975	0.318987
LIPA	0.478561	0.818051	0.254458	0.911441	0.74147	0.10094	NA	0.4886	1	0.94728	0.637867	0.318933
IQSEC1	0.0173862	0.540378	0.463529	0.876892	0.965669	1	NA	0.347826	0.962963	0.565609	0.637806	0.318903
ARID3A	0.347003	1	1	0.989018	0	0.872085	NA	0.217656	0.999744	0.305616	0.636791	0.318396
DOCK9	0.143084	0.980495	0.726921	0.786333	0.922127	0.159385	NA	0.481707	0.846523	0.673559	0.63557	0.317785
MINPP1	1	0.996197	0	0.277958	0.0569203	0.897549	NA	0.493533	0.997216	1	0.635486	0.317743
MXD3	0.859133	0.0190433	0.527579	0.948083	0.00405156	1	NA	1	0.917644	0.439114	0.634961	0.31748
FBN1	0.839997	1	0.291976	0.0764254	0.816496	0.280669	NA	0.823171	0.755069	0.822085	0.633988	0.316994
ZMYND15	0.47844	0.19902	0.181407	0.127609	0.902739	0.931723	NA	0.972163	0.991582	0.91259	0.63303	0.316515
SLC44A1	0.860932	1	0.689199	0.186962	1	0.421491	NA	0.353659	0.932854	0.251922	0.633002	0.316501
S100P	0.0251663	0.298558	0.463619	0	0.110263	0.0475442	0.303638	0.917285	0.69811	0.294376	0.315856	0.315856
SLC7A8	0	0.999642	1	0.951747	1	0.0911931	NA	0.581654	0.495427	0.560742	0.631156	0.315578
EML1	0.782913	0.995593	0.260901	0.530775	0.835874	0	NA	0.317073	1	0.952586	0.630635	0.315318
SH3TC2	0.0559656	0.620833	0.458165	0.638505	1	0.330709	NA	1	0.849678	0.70665	0.628945	0.314472
PRSS23	1	0.944803	0.0552882	0.899483	0.489074	0.420932	NA	0.750265	0.66307	0.431853	0.628308	0.314154
RYBP	0.308855	0.983946	0.944907	1	0.69517	0	NA	0.432927	0.703639	0.582481	0.627992	0.313996
INPP5A	0.362419	0.717447	1	0.346681	0.467058	0.284167	NA	0.563008	0.943431	0.964704	0.627657	0.313829
HLA-G	1	0.340639	0.992922	0.998231	1	0.0664408	NA	0	0.704068	0.543916	0.627357	0.313679
CABLES1	0.0374081	1	0.476666	0.801619	0.843528	0.018835	NA	0.598091	0.999283	0.862774	0.626467	0.313234
CCNT1	8.72246e-06	0.991041	0.106749	0.0940234	1	0.684644	NA	0.865058	0.985529	0.905554	0.625845	0.312923
HLA-DRA	0.439203	0.449769	0.688075	0.775341	0.286745	0.591244	NA	0.932927	0.486577	0.980917	0.625644	0.312822
HECW2	0.987692	0.184731	0.300478	0.693157	0.400492	0.784357	NA	0.853659	0.818454	0.602971	0.62511	0.312555
MAP4K1	0.0145098	0.305195	0.860437	0.875845	0.727566	0.293298	NA	0.588547	0.99963	0.955362	0.624488	0.312244
TMEM63A	0.0730731	1	1	0.998492	0.0335778	0.141461	NA	0.469512	0.999951	0.90008	0.624016	0.312008
DCTN1	0.709156	0.32365	0.630792	0.288436	1	0.969522	NA	0.054878	0.994003	0.639434	0.623319	0.311659
EPHB4	1	0.578609	0.44564	0.141335	0.655602	0.994336	NA	0.927199	0.459781	0.405	0.623056	0.311528
DYRK2	0.990135	0.936277	0.811412	0.0418769	0.262566	0.768402	NA	0.27439	0.76969	0.747878	0.622514	0.311257
FKBP5	1	0.935839	0.608301	0.0120396	0.231	0.598302	NA	0.756098	0.937334	0.521605	0.62228	0.31114
GATA2	0.0208124	0.715742	0.942287	0.779005	0.116108	0.734726	NA	0.426829	0.929524	0.931561	0.621844	0.310922
CHST12	1	0.684953	0.135668	0.742811	0.630238	0	NA	0.523651	0.932578	0.946584	0.621831	0.310916
RARRES3	0.462747	0.101374	1	0.873228	1	0.23805	NA	0.676829	0.805731	0.434494	0.621384	0.310692
NAV1	0.173998	0.990515	0.258921	0.990745	1	0	NA	0.568367	0.954561	0.652551	0.621073	0.310537
HTRA1	0.299408	0.928894	0	1	1	0	NA	0.981707	0.999253	0.376552	0.620646	0.310323
ATP9A	0.307441	0.647694	0.0955161	0.997236	0.954395	1	NA	0.310976	0.3932	0.869765	0.61958	0.30979
ARHGAP30	0.516619	0.987837	0.632852	0	1	0.749318	NA	0.63123	0.758482	0.2965	0.619204	0.309602
CDC5L	0.748379	1	0.465777	0.957505	6.15905e-05	0.581557	NA	0.59054	0.448607	0.775	0.618603	0.309301
TCF3	0.578777	0.730842	0.147912	0.941278	0.660043	0.251609	NA	0.353659	0.976077	0.924437	0.618293	0.309146
BUB3	0.00758203	0.958669	0.603374	0.907246	0.968948	1	NA	0.130435	0.612583	0.373506	0.618038	0.309019
PNPLA2	0.425091	0.371119	0.354606	0.249168	1	0.698248	NA	0.481707	0.999108	0.981713	0.617862	0.308931
HOXA13	0.445986	0.996935	0.665054	0.907777	0.693288	0	NA	0.634146	0.5	0.714394	0.617509	0.308754
SSBP3	0.219469	0.344894	0.581311	0.840763	1	0.155365	NA	1	1	0.415442	0.617471	0.308736
CA10	0.680408	0.952365	0.74002	0.181118	0.529724	0	NA	0.993902	0.500609	0.977876	0.617336	0.308668
MIB2	0.255119	0.678123	0.671968	0.586895	0.884086	0.366194	NA	0.128049	0.97929	1	0.616636	0.308318
BTN3A3	0.427256	0.728973	0.917309	1	0.0252208	0.365422	NA	0.378049	0.95419	0.749294	0.61619	0.308095
ERP29	0	0.138475	0.0669939	0	0.152255	0.71816	0.349807	0.543213	0.951633	0.158517	0.307905	0.307905
GCLM	0.113564	0.980031	0.482785	0.588753	0.785351	0.784852	NA	0.680525	0.805225	0.3197	0.615643	0.307821
EXT1	0.0612357	1	0.60021	1	0.879768	1	NA	0.391304	0.49391	0.11286	0.615476	0.307738
UBE3C	0.123603	1	0.918605	0.710955	0.196801	0.451359	NA	0.335366	1	0.799268	0.615106	0.307553
DOCK6	0.0826032	0.43771	1	0.971744	0.134112	0.446862	NA	0.478261	1	0.982684	0.614886	0.307443
CD177	0.00634883	0.758452	0.839254	0.448381	0.400104	1	0.122588	NA	0.957917	1	0.614783	0.307391
IRS2	0.00910198	0.457559	0.878305	1	1	0	NA	0.353659	0.948548	0.885344	0.614724	0.307362
NIN	0.0027735	0.943363	0.679879	1	0.448202	0.186922	NA	0.493902	1	0.774809	0.614428	0.307214
EML4	0	1	0.289991	0.996171	0.0302451	0.638388	NA	0.893939	1	0.678977	0.61419	0.307095
LASP1	0.107654	0.618161	1	0.48609	0.968948	0.719449	NA	0.390774	1	0.236332	0.614156	0.307078
TCEA3	0.721062	0.473625	0.666479	0.96274	0.946557	0.118024	NA	0.79878	0.624691	0.213279	0.613915	0.306958
FOSL2	0.979189	0.979119	0	0.761207	0.780375	1	NA	0.20122	0.492541	0.326421	0.613341	0.306671
METTL7B	0.657577	0.0585725	0.246969	0.573289	0.456416	1	NA	0.871951	0.668795	0.986127	0.6133	0.30665
ETV6	0.226203	0.999028	0.816226	0.506284	0.692611	1	NA	0.252772	0.967742	0.0584584	0.613258	0.306629
ZZEF1	0.0025837	0.41858	0.98706	0.854907	1	0.0655326	NA	0.463415	0.928058	0.799099	0.613248	0.306624
CXCL12	1	0.56636	0.893333	0.324023	0.330886	0.094046	NA	0.823171	0.999988	0.483186	0.612777	0.306389
ITGB2	0.536606	0.120138	1	0.331351	0.49431	0.848021	NA	0.5	0.842528	0.840586	0.612615	0.306308
TAPBP	0.308718	0.376935	0.653632	0.410981	0.894779	0.992375	NA	0.378049	0.672399	0.823231	0.612344	0.306172
RIN3	0.0456392	1	0.23885	1	0.00433026	0.922589	NA	0.5	0.921184	0.871991	0.61162	0.30581
CCND1	1	0.970828	0.463801	1	0.110357	0.168241	NA	0.391304	0.498964	0.901035	0.611614	0.305807
FEZ1	0	0.798933	0.676786	1	1	0	NA	0.402439	0.883693	0.740415	0.611363	0.305681
PKN2	0.184828	1	0.522907	0.799599	0.201526	1	NA	0.322616	0.496052	0.969006	0.610726	0.305363
EFNA1	0.00400086	0.557183	0.995123	1	0.0289575	1	NA	0.00609756	1	0.904486	0.61065	0.305325
CMTM7	0.191203	0.60191	0.819013	0.911943	0.816852	0.440723	NA	0.0914634	0.979866	0.639344	0.610258	0.305129
FBP1	0.521103	0	0.84818	0.635053	0.557943	0.728577	NA	1	0.997681	0.202994	0.61017	0.305085
TMC6	0.339755	0.0278851	0.905373	0.0455466	0.988307	0.447462	NA	0.736214	1	1	0.61006	0.30503
SESTD1	0.495632	1	0	0.5	1	0	NA	0.670916	0.984877	0.834438	0.60954	0.30477
STAT4	0.00675468	0.926027	0.831181	0.233987	0.0729352	0.7041	NA	0.914634	0.974313	0.817994	0.609103	0.304551
SNAI2	0.885256	0.673242	0.806556	1	0.243382	0.200767	NA	0.783999	0.602385	0.284934	0.608947	0.304473
TREML2	0.463773	0.575655	0.571758	0	0.212416	0.999351	NA	0.987805	0.752811	0.912534	0.608456	0.304228
CTBP1	0.0027735	0.933461	0.84453	1	0.0667933	0.306594	NA	0.323171	0.998559	1	0.608431	0.304216
ERBB3	0.780601	0.563549	0.564746	1	0.732614	0	NA	0.414634	0.571703	0.846285	0.608237	0.304118
USP47	0.0975507	1	0.688326	0.402888	0.880767	0.664119	NA	0.859756	0.454952	0.421343	0.607745	0.303872
CD52	0.00204923	0.0479417	1	0.389253	0.745082	0.742901	NA	0.926829	0.976543	0.639097	0.607744	0.303872
TTYH1	0.664652	0.0795218	0	0.997131	0.877695	0.0918024	NA	1	0.922156	0.836191	0.607683	0.303842
SLC45A4	0.77859	0.988089	1	0.967762	0.126534	0.12629	NA	0.481707	0.997588	0	0.607396	0.303698
CRIP2	0.000342037	0.92851	1	0.838057	0.623103	0.268026	NA	1	0.195553	0.61121	0.6072	0.3036
SH3BP1	0.429546	0.251493	0.621807	0.31147	1	0.847312	NA	0.772727	0.669744	0.555336	0.606604	0.303302
SLC2A5	0.883758	0.513734	1	0.417592	0.169996	0.171203	NA	0.66833	0.632802	1	0.606379	0.30319
SVIL	0.0841428	0.951414	1	1	0.0707963	0.365282	NA	0.231707	1	0.753105	0.606272	0.303136
OR51E2	1	0.513086	0	0.855954	0.947187	0	NA	1	0.464437	0.673098	0.605974	0.302987
PLD2	0.0149745	0.175404	1	0.428652	0.944227	0.744488	NA	0.787879	0.493537	0.863111	0.605808	0.302904
ETS1	0.268113	0.996939	0.811665	0.681118	0.309328	0.73334	NA	0.426829	0.993537	0.228565	0.605493	0.302746
LDHB	0.000482377	0.139451	0	0.05444	0.0114121	0.996075	0.512461	0.457317	0.327783	0.526741	0.302616	0.302616
JAZF1	0.459003	0.670385	0.665418	0.888716	0.358931	0.20683	NA	0.355322	0.999504	0.83981	0.60488	0.30244
ITPKB	0.000342037	0.964835	1	1	0.779391	0.0107296	NA	0.234889	1	0.44125	0.603493	0.301746
ZADH2	0.0465887	0.999101	0.458784	0.798874	0.557964	0.486518	NA	0.390244	0.997984	0.695061	0.603458	0.301729
ATF1	0.436721	0.971146	0.127167	0.694301	0.387561	1	NA	0.449926	0.598305	0.764727	0.603317	0.301659
CLUAP1	0.0911986	0.17535	1	0.692284	1	0.0556954	NA	0.664634	0.731414	1	0.601175	0.300588
RNASET2	1	0.562544	0.84453	0.0374494	1	0.713892	NA	0.347826	0.47631	0.420051	0.600289	0.300145
PTDSS2	0.00910198	0.622652	1	1	0.0471567	0.471953	NA	0.481707	0.99926	0.766334	0.599796	0.299898
HPS3	0.345779	0.902652	0.655749	0.932903	0.566248	0.567299	NA	0.303954	0.999886	0.121605	0.599564	0.299782
HIVEP2	0.0501338	0.546932	0.965937	0.723518	0.0482584	0.929487	NA	0.134146	1	0.996172	0.599398	0.299699
NR1H3	0.339694	0.311669	0.260622	0.421363	0.842799	0.737561	NA	0.600477	0.999751	0.880421	0.599373	0.299686
UST	0.191399	0.441454	1	0.940231	0.0415385	0.122484	NA	0.865854	0.995796	0.795502	0.599362	0.299681
ST3GAL1	0.0967183	1	1	1	0	0.197159	NA	0.432927	0.949617	0.710123	0.598505	0.299252
PDGFRA	1	1	0.946272	0.919586	0.324354	0.0863818	NA	0.237805	0.858513	0.0133633	0.598475	0.299238
PYGB	0.00968757	0.520814	0.047792	0.104692	0.0724232	0.635122	0.268636	0.280488	0.440226	0.611682	0.299156	0.299156
GATAD2B	0.0465887	0.999364	0.40529	0.5	0.894234	0.81393	NA	0.5	0.361912	0.861537	0.598095	0.299048
HPCAL1	0.695958	0.148503	0.0574433	0.58456	0.787629	0.564663	NA	0.670732	1	0.871328	0.597868	0.298934
SNX19	0.0477095	0.777592	1	0.975622	0.188372	0.0722858	NA	0.45122	0.923166	0.939477	0.597272	0.298636
CTDP1	0.0658341	0.352067	0.807742	1	1	0.981344	NA	0.445122	0.514155	0.207929	0.597133	0.298566
ADAMTS19	0.87232	0.986305	0.0180857	0.692966	0.0244652	0.0211142	NA	0.923873	0.999155	0.834449	0.59697	0.298485
RUFY1	0.0208124	0.207642	0.444923	0.687247	0.548812	0.931838	NA	0.653765	0.882479	0.984435	0.595773	0.297886
MBNL2	0.00415562	1	0.64351	0.675159	0.46955	0.429345	NA	0.365115	0.99912	0.771696	0.595294	0.297647
SLC26A2	0.671924	1	0.465994	0.222995	1	0.430944	NA	0.963415	0.463739	0.137184	0.595133	0.297566
PAPD5	0.0296555	0.759596	0.41505	1	0.645633	0.840981	NA	0.20122	0.813916	0.646695	0.59475	0.297375
MSI2	0.0413934	1	0.804132	1	0.745151	0	NA	0.529749	0.863596	0.366593	0.594513	0.297256
MRPS9	0.884971	0.409332	0.516122	1	1	0.605119	NA	0.0670732	0.63789	0.230094	0.594511	0.297256
BMP6	1	0.333163	0.288764	1	0.338911	0.589975	NA	0.207317	0.590232	1	0.594262	0.297131
LYSMD2	0.798746	0.547059	0.145875	0.588359	0.0679103	1	NA	0.371951	0.822581	1	0.593609	0.296804
PRRC1	0.00675468	0.998177	0.944229	0.526116	0.0011654	0.693841	0.984221	NA	0.271446	0.915827	0.593531	0.296765
NUP160	0.0461172	0.811375	0.114684	0.156883	1	0.840049	NA	0.47561	1	0.89537	0.593343	0.296672
PAPSS2	1	1	0	0.00303644	0.0118436	0.996513	NA	0.576352	0.752229	1	0.59333	0.296665
RAB7A	0.427759	0.995296	0.520876	1	0.0290016	0.210032	0.987143	NA	0.801803	0.36593	0.593093	0.296547
SSBP2	0	0.593147	0.293943	1	0.322924	1	NA	0.767497	0.995679	0.362906	0.5929	0.29645
MMP15	1	0.700581	0.366646	0.95221	0	0.440973	NA	0.530118	0.496843	0.8486	0.592886	0.296443
PTBP1	0.0109551	0.542267	0.147296	0	0.0659944	0	0.386865	0.385472	0.469326	0.954221	0.29624	0.29624
PREP	0.762872	0.649935	1	0.783193	0.0953762	0	NA	0.478791	0.562	1	0.592463	0.296232
SMYD2	0.351021	0.133379	0.0547309	1	0.735334	0.940619	NA	0.97561	0.9402	0.196868	0.591974	0.295987
ZFAND3	0.00675468	0.728339	0.0113976	0.885268	1	1	NA	0.557465	0.862844	0.272154	0.59158	0.29579
CFLAR	0.0823053	1	1	1	0.0381782	0.900252	NA	0.183722	0.901131	0.213256	0.590983	0.295491
ETS2	1	0.146053	1	0.642905	0.737614	0.934623	NA	0.527572	0.221161	0.10416	0.590454	0.295227
STK10	0.00400086	0.845903	0.673333	1	0	0.976061	NA	0.304878	0.995167	0.512253	0.590177	0.295089
MYL4	0.136874	0.520035	1	0.339044	1	0.0684627	NA	0.565748	1	0.681034	0.590133	0.295066
GADD45A	0.868131	0.957751	0	0.552632	1	0.846754	NA	0.435698	0.498957	0.149222	0.589905	0.294952
PRG2	0.907841	0.0572767	0.357763	0.826923	0.952461	0.157889	NA	0.173913	0.995221	0.879005	0.58981	0.294905
GNAS	0.711749	0.999516	0.667113	1	0.9233	0.0677116	NA	0.219512	0.458617	0.253451	0.588997	0.294498
VNN2	0.310953	0.369365	0	0	0.684274	0	0.772665	0.390244	0.376439	0.0406541	0.294459	0.294459
TAP1	0.58991	0.0424681	1	0.883631	0.0266859	0.360879	NA	0.677094	0.946588	0.772865	0.588902	0.294451
SP6	0.0439817	0.575501	0.859293	1	1	0	NA	0.578714	0.794883	0.443441	0.588424	0.294212
SLC19A1	0.270921	0.549068	0.772619	0.354907	0.0909653	0.985791	NA	0.863636	0.78283	0.623361	0.588233	0.294117
NQO2	0.155875	0.717813	0.286538	0.95749	0.999514	0.685009	NA	0.675351	0.38319	0.433303	0.588231	0.294116
EXTL1	0.711833	0.267865	0.637778	0.441278	0.95916	0.0397346	NA	0.829268	1	0.404607	0.587947	0.293974
FAM46B	1	0.987265	0.559626	0.407253	0.537776	0	NA	0.34491	0.654753	0.796682	0.587585	0.293793
PEX14	0.319438	0.608954	0.873121	0.907777	0.514641	0	NA	0.621212	0.996861	0.443779	0.587309	0.293655
SERPING1	1	0.975838	0.111765	0.225254	1	0.568516	NA	0.359202	0.442321	0.601611	0.587168	0.293584
IL1RAP	0.428917	0.433075	0.422198	0.0994577	0.25015	0.911537	NA	0.780488	0.986134	0.972206	0.587129	0.293565
SMAD3	0.509223	0.956326	1	0.793662	0.0162919	0.34314	NA	0.207317	0.499597	0.958006	0.587063	0.293531
TFEB	0.395245	0.999842	0.442745	0	1	0.820894	NA	0.845159	0.433475	0.345327	0.586965	0.293483
WWTR1	0.604125	0.50888	1	1	0.409579	0	NA	0.414634	1	0.341303	0.586502	0.293251
SPRED2	0.509701	0.47893	1	0.964834	0.140532	0.190988	NA	0.378049	0.90048	0.707661	0.585686	0.292843
UBLCP1	0.00675468	0.942181	0.161318	0.729599	0.0930626	0.580085	NA	0.884146	0.909185	0.963217	0.585505	0.292753
GDI2	0.262105	1	1	0.321497	0.356363	0.431692	NA	0.176829	0.777346	0.940495	0.585147	0.292574
TMEM176B	0.578423	0.499778	0.485424	0.853075	0.131072	0.660693	NA	0.887657	0.822332	0.345001	0.584828	0.292414
ANKRD44	0.0143092	1	0.91312	0.994933	0.0454363	0.0631899	NA	0.359756	1	0.870687	0.584603	0.292302
RASGRP1	0.855644	0.9363	0.112257	1	0.00466196	0.896558	NA	0.957317	0.497332	0	0.584452	0.292226
TLE6	0.79653	0.526867	0.928883	1	0.111671	0	NA	0.436373	0.628297	0.831246	0.58443	0.292215
DACT2	0.525217	0.96875	0.518833	0.753956	0.219947	0.27639	NA	0.5	0.497379	0.998757	0.584359	0.292179
MMP14	1	1	0.000938191	0.271677	1	0.0785068	NA	0.893385	0.515831	0.498001	0.58426	0.29213
SAMD9	0.0314749	0.065285	0.177345	1	0.985492	0.971053	NA	0.484109	0.918918	0.621416	0.583899	0.29195
PGM2	0.00325522	0.723536	0	0.157038	0.0811292	0.321012	0.29721	0.356615	0.978592	0	0.291839	0.291839
CMAS	0.951579	0.659142	0	0.451853	0.0937865	0.906288	NA	0.596452	0.977009	0.614335	0.583383	0.291691
TBL1XR1	0.829345	0.993936	1	0.342693	0.00514986	0.281382	NA	0.511271	0.490325	0.794153	0.58314	0.29157
ANG	0.605114	0.398795	0.0298735	0.936216	0.178776	1	NA	0.79878	0.5	0.799931	0.583054	0.291527
SPPL2B	0.0025837	0.198132	1	1	0.213757	0.363098	NA	0.818182	0.686876	0.961243	0.582652	0.291326
DOK4	1	0.264291	0	0.959076	0.185261	0.999542	NA	0.164634	1	0.671019	0.582647	0.291323
SCOC	0.543754	0.691587	0.207222	0.998545	0.096694	1	NA	0.580192	1	0.121785	0.582198	0.291099
TPCN2	0.0051125	0.682932	0.795762	1	1	0.0553631	NA	0.268293	1	0.4311	0.582063	0.291031
AGTR1	0.668787	0.629585	0	0.513621	0.966833	0	NA	0.5	0.999548	0.95351	0.581321	0.29066
ZC3H3	0.0326625	0.60136	1	1	0.0294296	1	NA	0.497879	0.997798	0.0689229	0.580895	0.290447
MAP1LC3A	0.695958	0.32052	0.612648	0.959599	0.287688	0.741909	NA	0.152439	0.931772	0.525437	0.580886	0.290443
PTPN6	0	0.907876	1	0.0696204	0.894396	0.473198	NA	0.481707	0.969704	0.430414	0.580768	0.290384
TKT	0.0859124	0.691287	0.193347	0.0150297	0	0.0790843	0.200782	0.414634	0.566385	0.655687	0.290215	0.290215
VAMP2	0.0280472	0.989682	1	0	0.0745978	0.562403	NA	0.642276	0.971458	0.955108	0.580397	0.290198
APOL3	0.624827	0.387538	0.346053	0.678138	0.644057	0.267179	NA	0.617975	0.998147	0.65589	0.579978	0.289989
CLASP1	0.0573029	0.680479	1	0.272267	1	0.903045	NA	0.103659	0.964925	0.236647	0.579814	0.289907
SLC15A3	0.195884	0.890785	0.726476	0	0.840381	1	NA	0.780488	0.439528	0.342584	0.57957	0.289785
NLGN2	0.422457	0.290136	0.830097	0.936818	0.568641	0.535346	NA	0.164634	0.524248	0.941693	0.579341	0.289671
CSHL1	0.708694	0.23428	0.576701	0.455711	0.838423	0	NA	0.898993	0.529183	0.971716	0.5793	0.28965
GSTP1	0.00758203	0	0.760765	0.031974	0.237482	0.0571705	0.167471	0.157476	0.475146	1	0.289507	0.289507
THSD4	1	1	0.502241	0.846008	0.0673591	0	NA	0.518108	0.486786	0.790242	0.578972	0.289486
GREM2	0.722778	0.989643	0.116076	1	0.687595	0	NA	1	0.420904	0.271761	0.578751	0.289375
LRRFIP1	0.045743	1	0.894607	0.436043	0.0433345	0.293194	NA	0.604582	1	0.886502	0.578223	0.289111
WBP4	0.0469946	0.986596	0.490846	0.192634	1	0.620809	NA	0.443459	0.960013	0.462471	0.578202	0.289101
DKK3	1	0.633582	1	0.351862	0.376567	0.0917148	NA	0.402439	0.499483	0.845138	0.577865	0.288933
CCDC47	0.191303	0.498931	0.112099	0.520216	0.808925	0.620908	NA	0.545455	0.961689	0.94071	0.577804	0.288902
AGGF1	0.578777	0.982881	0.11107	0	0.634197	0.914979	NA	0.835366	0.903435	0.239446	0.577795	0.288897
DHRS3	1	0.723486	0.874583	1	0.498368	0	NA	0.0182927	0.828896	0.256519	0.577794	0.288897
CRISPLD2	1	0.999575	0.792476	0.366423	0.112388	0.266172	NA	0.329268	0.456522	0.8718	0.57718	0.28859
LHFPL2	0.0699148	0.512623	1	0.932379	0.623321	0.024723	NA	0.537879	0.954237	0.536891	0.576885	0.288443
ANKRD37	0.679804	0.85801	0.450765	1	0.208753	0.0371609	NA	0.477642	0.97787	0.499484	0.57661	0.288305
STIM1	0.903998	0.200477	0.026483	0.720121	0.777026	0.740618	NA	0.593865	0.739378	0.486221	0.576465	0.288233
AQP3	0.501759	0.0171674	0.517892	0.504781	1	0.863874	NA	1	0.28844	0.494179	0.576455	0.288227
FBLN1	0.966892	0.937	0.396378	1	0.537307	0	NA	0.528632	0.362471	0.456536	0.576135	0.288068
IRX2	0.664161	0.721908	0.733617	0.84723	0.515915	0	NA	0.455654	0.575933	0.669951	0.576041	0.28802
OXR1	0.0465887	0.999516	0.165254	0.919293	0.421405	1	NA	0.146341	0.490767	0.994575	0.575971	0.287986
MBNL1	0.0746979	1	0.0510746	0.499896	0.77675	1	NA	0.231707	0.997262	0.551638	0.575892	0.287946
DLK1	0.130625	0.215709	0.945388	1	0.756135	0.111777	NA	0.378049	0.654676	0.989418	0.575753	0.287876
CCR7	0.623603	0	1	0	0.779005	0.18136	NA	0.963415	0.953614	0.679494	0.57561	0.287805
PSMC5	0.587499	0.211942	1	0.727706	0.480937	0.0277415	NA	0.32211	0.997798	0.8244	0.57557	0.287785
SIAH1	0.983981	1	0.073792	0	0	1	NA	0.5	0.661871	0.957381	0.575225	0.287612
ATP2B4	0.190405	0.990316	0.867762	0.311983	0.217216	1	NA	0.304878	0.795848	0.496045	0.574939	0.28747
RAC1	0.0710266	1	0	0	0.142506	0.292369	0.351178	0.0182927	0.999022	0	0.287439	0.287439
MGAT1	0.989739	0.216102	0.687898	0.586834	0.0117177	0.855129	NA	0.585896	0.593641	0.644739	0.574633	0.287316
CCDC50	0.0723206	0.834236	0.667781	1	0.575757	0.562472	NA	0.341463	0.225817	0.887468	0.574146	0.287073
HS3ST3A1	1	0.0602863	0.381133	0.944942	0.70551	0.248868	NA	0.378049	0.448141	1	0.574103	0.287052
EEFSEC	0.00758203	0.321133	0.975728	0.643952	0	0.468502	NA	0.879905	0.870014	1	0.574091	0.287045
LPL	0.910769	0.89889	0.0835765	0.651804	0.159207	0.523431	NA	0.810976	0.592807	0.534688	0.574017	0.287008
LHX2	1	0.690097	0.666571	0.0383879	1	0	NA	0.5	0.430914	0.839428	0.573933	0.286967
AKAP7	0.165955	0.98538	0.470902	0.794185	0.0132915	0.8602	NA	0.5	0.415782	0.958382	0.573786	0.286893
MAP3K8	0.402607	0.522009	1	0.105739	0.654938	0.577646	NA	0.121951	0.876558	0.901844	0.573699	0.28685
CSF1R	1	0.174749	1	0.041498	0.126062	0.624213	NA	0.433457	0.994562	0.767885	0.573603	0.286801
KLF6	0.393684	1	1	0.944419	0.2203	0.274969	NA	0.207317	0.947116	0.17341	0.573468	0.286734
AZIN1	0.380997	0.972139	0.340312	0.642664	0.0181203	0.62007	NA	0.54527	0.82606	0.81524	0.57343	0.286715
FAM107B	0.485694	0.723389	0.166329	0.524268	0.888965	0.799935	NA	0.70122	0.868696	0	0.573166	0.286583
ARSI	0.976154	0.379885	0.204298	0.504711	0.6525	0.108789	NA	1	0.592706	0.738403	0.573049	0.286525
AKR1C3	0.117029	0.645071	0.0932443	0.993258	0.609362	0.703499	NA	0.634146	0.643557	0.712045	0.572357	0.286178
NCOA1	1	0.720465	0.5	0.852813	0.0407031	1	NA	0.237805	0.799397	0	0.572354	0.286177
TLE3	0.721557	0.744757	0.873121	0.360996	0.0118732	1	NA	0.55912	0.687039	0.191855	0.572258	0.286129
SERTAD4	1	0.993377	0.299966	0.820984	0.491586	0	NA	0.630965	0.486553	0.424625	0.572006	0.286003
TMEM9	0.342117	0.788561	0.438714	1	0.208467	0.707496	NA	0.256098	0.48206	0.920683	0.571577	0.285789
GRB2	0.00533074	0.149303	0.0587252	0	0.0390873	0.767165	0	0.587752	0.883151	0.367031	0.285754	0.285754
CYB5R3	0.354553	0.99151	0.0775354	0	0.929699	0.843894	NA	0.108696	0.893952	0.942231	0.571341	0.285671
CDKN1A	0.585779	0.80896	0.798075	0.088465	0.0885827	1	NA	0.542683	0.992955	0.235995	0.571277	0.285639
GOPC	0.0839711	1	0.797444	0.399615	0.327947	0.66448	NA	0.498152	0.477009	0.891829	0.571161	0.28558
CDC42BPB	0.0944587	0.926498	0.848684	0.410641	0.599719	0.130108	NA	0.478381	0.987554	0.660318	0.570707	0.285354
ZBTB38	0.0243452	1	0.885121	0.857001	0.0372423	0.116774	NA	0.347561	0.866055	1	0.570456	0.285228
ABLIM3	0.765024	0.637852	0	1	0.0381596	0.972163	NA	0.243902	0.551559	0.919514	0.569797	0.284898
IRF8	0.114676	0.201869	1	0.651804	0.206156	0.953798	NA	0.426829	1	0.572455	0.569732	0.284866
HES1	0.468613	0.471545	0.288419	0.965933	0.0528546	1	NA	0.493902	0.738956	0.645481	0.569523	0.284761
RAB2A	0.0658329	1	1	0.943372	0.111521	0.426317	0.300132	NA	0.94186	0.335492	0.569392	0.284696
PYGL	0.514594	0.0287601	0	0.0274746	0.0111059	0.884463	0.290781	0.191611	0.374111	0.522987	0.284589	0.284589
SYTL2	0.478859	0.791614	0.30695	0.0675265	0.876763	0.594607	NA	0.326087	0.677632	1	0.568893	0.284447
SLC12A9	0.225867	0.578142	0.132473	0.684226	0.908825	1	NA	0.268293	0.6881	0.629655	0.568398	0.284199
ZNF423	0.216972	0.478746	0.50563	1	0.429154	0.0960257	NA	1	0.545564	0.83863	0.567858	0.283929
DYNC1H1	0.178068	1	1	0.984818	0.10332	0.243638	NA	0.370095	0.999739	0.229408	0.567676	0.283838
ARHGEF10	0	0.7329	0.897576	0.358406	0.983474	0	NA	0.20122	0.999707	0.928936	0.566913	0.283457
B3GNT6	0.805307	0.290502	0.410175	0.165901	1	0.448287	NA	0.45122	0.590706	0.938744	0.56676	0.28338
PPM1K	0.0210125	1	0	0.96117	0.0679873	0.748016	NA	0.37694	0.997449	0.926521	0.566566	0.283283
LANCL1	0.263127	0.999942	0.601548	1	0.107226	0.882349	NA	0.768293	0.254568	0.221417	0.566497	0.283248
AKAP8L	0.256993	0.895943	1	0.177706	0.923522	0.431916	NA	0.408537	0.825366	0.165913	0.5651	0.28255
SERPINB6	0.890421	0.999291	0.448773	0.78581	0.578968	0.783761	NA	0.232238	0.341751	0.0243111	0.565036	0.282518
GPR68	0.67664	0.850774	1	0.397247	0.0186578	0.236073	NA	0.805938	0.985663	0.110904	0.564655	0.282328
UGCG	0.00228808	0.99475	0.473176	0	1	0.887648	NA	0.620626	0.827463	0.27538	0.564592	0.282296
TRPM4	0.246014	0.598579	0.395516	0.93709	0.913532	0.0695975	NA	0.79878	0.446279	0.672795	0.564243	0.282121
ZDHHC17	0.0266283	0.851204	0.643794	0.020415	0.00963255	1	NA	0.613267	0.912572	1	0.564168	0.282084
NFIB	0.61929	1	0	0.819283	0.695595	0.370048	NA	0.36881	0.493421	0.710651	0.564122	0.282061
SPRYD3	0.0125604	0.380342	0.764338	1	0.0149982	0.560822	NA	0.341463	1	1	0.563836	0.281918
TSC22D4	0.694157	0.994486	0.25019	0.279528	1	0.686996	NA	0.5	0.66724	0	0.563622	0.281811
PTMS	0.140604	0.694835	0.339665	0.96274	0.572622	0.847411	NA	0.426829	0.64677	0.440834	0.56359	0.281795
CREB5	0.0182679	0.393623	0.845013	0.869586	0.0216265	0.969641	NA	0.57211	0.507194	0.874677	0.563527	0.281763
TIMP2	0.0133233	0.749519	0.985268	0.752638	0.01826	0.838251	NA	0.61983	0.999958	0.0892674	0.562924	0.281462
ARHGAP21	0.395778	0.81347	0.742239	0.219562	0.800599	0.519294	NA	0.338137	0.420438	0.81171	0.562359	0.281179
TCEA2	0.0149745	0.226408	1	1	0.768558	0.0102374	NA	0.243902	0.792612	1	0.561855	0.280927
RARA	0.00993555	0.626833	1	0.863782	0.0186495	0.976151	NA	0.347561	1	0.209896	0.561423	0.280712
UBE2I	0.00910198	1	0.469779	1	0.889133	0.232346	NA	0.365854	0.472818	0.612503	0.561282	0.280641
ZNF83	0.159979	0.97086	0.600294	0.980799	0.149561	0.994076	NA	0	0.994469	0.200139	0.561131	0.280565
PFN2	1	0.945924	0	0.987447	0.175954	0.544333	NA	0.347561	0.947128	0.101755	0.561122	0.280561
NPHP3	0.0126595	1	0	0.292615	0.869407	1	NA	0.743902	0.533868	0.59743	0.561098	0.280549
HOOK1	0.326359	0.265276	0.623375	0.770243	0.0331821	0.351231	NA	0.884146	0.951401	0.842025	0.560804	0.280402
ATG10	0.0349443	0.894559	0	1	0	0.335978	NA	0.890244	0.981571	0.909926	0.560802	0.280401
PMAIP1	0.0524269	0.986277	0.504821	0.563862	0.274502	1	NA	0.838692	0.367592	0.458357	0.560726	0.280363
TFDP1	0.803098	0.551513	1	0.0963169	0.723631	0.406693	NA	0.402704	0.777608	0.282574	0.56046	0.28023
PHLDB1	1	0.0150299	0.963592	0.714623	0.122046	0.163401	NA	0.609756	0.86211	0.592338	0.560322	0.280161
VPS13C	0.276769	1	0	0.0606931	0.900427	0.867263	NA	0.743902	0.4081	0.78216	0.559924	0.279962
TGOLN2	0.046496	1	0.360437	0.350202	0.815738	0.914568	NA	0.656946	0.760866	0.132957	0.559801	0.279901
FTO	0.227106	0.766868	0.816226	0.469764	0.962079	0	NA	0.29878	0.496354	1	0.559686	0.279843
ZNF503	0.173374	0.389282	1	1	0.0456854	0	NA	0.514412	1	0.91323	0.559554	0.279777
IQGAP2	0.0172602	0.994004	0.0890533	0.570667	0.888677	0.734365	NA	0.487805	0.78428	0.469552	0.559518	0.279759
IL1R2	1	0.249628	0.186286	0.289208	0.850145	0.723278	NA	0.865854	0.451401	0.419848	0.559516	0.279758
PANX1	0.841291	0.518661	0.786538	0.288427	0.0289837	0.501534	NA	0.817073	0.996215	0.252844	0.559063	0.279532
TIMD4	0.781867	0.490235	0.0908729	0.805245	0.0878477	0.222552	NA	1	0.916535	0.636354	0.559056	0.279528
SPON1	8.72246e-06	0.720718	0.938943	0.974309	0.359523	0	NA	0.70898	1	0.324735	0.55858	0.27929
GABRB1	0.604041	0.999917	0	0.764739	0.985489	0	NA	0.732077	0.497123	0.441643	0.558336	0.279168
SSRP1	0.0829981	0.594878	1	0.614532	0.212646	0.268389	NA	0.402969	0.90456	0.943366	0.55826	0.27913
UBE2D2	0.341093	0.628035	0.588761	0.722145	0.44824	0.485797	NA	0.115854	0.885902	0.807821	0.558183	0.279092
FXR2	0.0133229	0.191327	0.939203	0	0.720808	0.762161	NA	0.493902	0.908678	0.990265	0.557741	0.27887
CCNG2	0.0133229	0.984261	0.0590342	0.391207	0.872206	1	NA	0.377679	0.738351	0.583088	0.557683	0.278842
SLC30A1	0.0133229	0.536392	0.554338	0	1	0.613065	NA	0.796563	0.935638	0.562541	0.556873	0.278437
SH3PXD2A	0.0924328	0.462935	0.966996	0.688278	0.0822301	0	NA	0.853659	0.995353	0.865303	0.556354	0.278177
MAEA	0.0401203	0.596495	0.418188	1	0.447468	0.118502	NA	0.5	0.907168	0.978487	0.55627	0.278135
ICMT	0.0293524	0.317256	0.808024	0.409039	0.685185	0.202561	NA	0.737275	0.857622	0.953789	0.555567	0.277784
CITED4	1	0.692795	0.45164	0.0516194	0.384007	0	NA	0.815041	0.973517	0.631274	0.555544	0.277772
RNASE4	0.917468	0.63145	0	0.0675265	0.245194	0.649354	NA	0.592789	0.960014	0.932345	0.555127	0.277563
FLOT1	0.00675468	0.85238	0.184526	0.426265	0.759009	1	NA	0.724284	0.799475	0.241986	0.554964	0.277482
BCL9	0.0200953	0.447233	1	1	0.00660601	0.57444	NA	0.231707	1	0.714023	0.5549	0.27745
BIN2	1	0.978168	0.125365	0.357001	0.582691	0.00601191	0.35457	NA	0.995842	0.591956	0.554623	0.277311
LHPP	0.478164	0.13499	1	1	0.0428499	0.0310696	NA	0.329268	0.999483	0.975374	0.554578	0.277289
ATXN1	0.0025837	0.317336	0.606007	1	0.226609	0.849782	NA	0.29878	0.999236	0.687609	0.554216	0.277108
ID3	0.541429	0.629718	0.553431	0.933426	0.301796	0.846561	NA	0.681449	0.5	0	0.554201	0.277101
MKNK1	0.00487153	1	0.887705	0	0.10631	0.973554	NA	0.532151	0.917654	0.562698	0.553883	0.276941
PFKFB4	1	0.0356133	0.425221	0.263301	0.245703	0.780669	NA	0.280488	0.953467	1	0.553829	0.276915
LIN7A	0.873469	0.99806	0	0.256496	0.067805	0.759761	NA	0.5	0.531048	0.992966	0.55329	0.276645
CACNA2D3	0.00910198	0.620117	1	0.466177	0.121472	0.677965	NA	0.878049	0.996215	0.210458	0.553284	0.276642
MGRN1	0.147628	0.636364	0.723841	0.270461	0.143998	0.671674	NA	0.80303	1	0.582177	0.553241	0.276621
PBX1	0.00758203	0.103756	1	1	1	0.661324	NA	0.388123	0.707287	0.109735	0.55309	0.276545
SIGIRR	0.12226	0.523685	1	0.470521	0.923136	0.0495253	NA	0.45122	0.719919	0.716518	0.552976	0.276488
KLF9	1	0.985999	0.358715	0.818112	0.820435	0.0382975	NA	0.499735	0.437432	0.0168814	0.552845	0.276423
ANPEP	1	0.953898	0.355032	0.0654327	0.0604327	0.895155	NA	0.288618	0.987811	0.368009	0.55271	0.276355
SKI	0.0051125	0.991984	0.975728	0.379809	0.50593	0.544569	NA	0.207317	0.496773	0.865202	0.552492	0.276246
LDLR	1	0.930763	0	0.272723	0.0484318	0.834875	NA	0.648993	0.947507	0.289059	0.552484	0.276242
CASP1	1	0.563017	0.141284	0.441638	0.860831	0.634728	NA	0.384146	0.860758	0.0846702	0.552341	0.276171
RNF39	0.816013	0.0444792	1	0.990427	0.437969	0.113581	NA	0.353659	0.761391	0.45295	0.552274	0.276137
ARPC5	0.396449	0.647894	0.0417883	0	0.0824532	0.557641	0.00909572	0.27492	0.0721682	0.678134	0.276054	0.276054
CYP26B1	0.117361	0.038642	0.385634	0.909644	1	0.095297	NA	0.805248	0.611511	1	0.551482	0.275741
CCND2	0.80902	1	0.98393	0.203627	0.230825	0.0511113	NA	0.379897	0.452797	0.851433	0.551404	0.275702
IRAK2	0.118258	0.37389	1	0.567871	0.11226	0.171407	NA	0.799841	1	0.818702	0.551359	0.275679
CLDN15	0.341416	0.861069	0.878221	0.976769	0.398345	0.0464889	NA	0.192206	0.983155	0.284361	0.551337	0.275668
PIP5K1C	0.00176404	0.84588	0.652637	0.49513	0.545681	0.863098	NA	0.237805	1	0.319497	0.551277	0.275638
BCR	0.0293524	0.998716	0.611652	0.0710535	0.683404	0.748378	NA	0.445122	0.891804	0.481792	0.551253	0.275626
FAM111A	0.668563	0.175924	0	0.934997	0.120474	1	NA	0.334442	0.757226	0.966917	0.550949	0.275475
BCAR3	0.00905022	0.683653	0.806788	0.0889885	0.771125	0	NA	0.896341	0.777037	0.923306	0.550699	0.275349
TLE1	0.115535	0.852705	0.505666	1	0.136674	0.123591	NA	0.297857	0.961631	0.959912	0.550397	0.275198
C1GALT1	0.00647395	0.931163	0	0.89469	0.000610744	0.971117	NA	0.429601	0.718763	1	0.550269	0.275134
RASSF4	0.42693	1	0.777434	0.774946	0.502766	0	NA	0.335366	0.491372	0.643458	0.550253	0.275126
AIG1	0.00634883	0.884049	0.450003	0.0753785	0.73497	0.938415	NA	0.887288	0.582734	0.389849	0.549893	0.274946
TCF12	0.114249	0.999385	1	0.128566	0.178664	0.931848	NA	0.300998	0.950242	0.342978	0.549659	0.274829
LRP1	0.436476	0.437976	1	0.516036	0.179132	0.996882	NA	0.359756	0.480384	0.538869	0.549501	0.274751
KLF5	1	0.966181	0	1	0.0369884	0.306789	NA	0.457847	0.908621	0.26894	0.549485	0.274743
MAN1A1	0.47725	1	0.129814	0.966509	0.0801203	0.0538283	NA	0.599224	0.884491	0.751969	0.549245	0.274623
SELENBP1	0.38264	0.886577	0	0.481585	0.46773	0.221317	NA	0.821138	0.978079	0.703873	0.549216	0.274608
ELF3	0	0.999893	0.750718	1	0.146328	0.2606	NA	0.672057	0.652008	0.461122	0.549192	0.274596
MICAL1	0.0025837	0.612598	0.765183	0.185624	0.103099	0.87383	NA	0.456257	0.995912	0.947164	0.549139	0.274569
NOTCH4	0.205608	0.305976	0.699636	0.298479	0.548827	0.828454	NA	0.422853	1	0.631015	0.548983	0.274492
RAB8B	0.182774	0.999733	0.0557177	0.873221	0.264266	0.326739	NA	0.310976	1	0.9274	0.548981	0.27449
TSPAN9	0.553148	0.724268	0.50348	0.359314	0.302202	0.209306	NA	0.334836	0.988951	0.963587	0.548788	0.274394
RAI1	0.00400086	0.620031	1	1	0	0.12685	NA	0.307834	1	0.878881	0.548622	0.274311
TMEM123	0.636019	0.118894	0.830104	0.169602	0.271352	1	NA	0.575018	0.335233	1	0.548469	0.274235
GPAM	0.469228	0.622127	0.735765	0.881603	1	0.368168	NA	0.368441	0.48809	0	0.548158	0.274079
CYR61	0.470065	0.779324	0.412206	1	1	0.327837	NA	0.347826	0.492792	0.10207	0.548013	0.274007
IFI44L	0.00758203	0.348172	0.0344919	0.804131	0.341326	0.626293	NA	0.768293	0.999912	1	0.5478	0.2739
TEAD3	0.244853	0.5055	0.739935	1	0.0308204	0.667673	NA	0.481707	0.82545	0.430841	0.54742	0.27371
DARS	0.121818	1	0.616779	1	0.0727983	0.87434	NA	0.243902	0.593525	0.402292	0.547273	0.273636
CALD1	0.0180425	1	0.304132	0.991384	0.627415	0.140466	NA	0.890244	0.693046	0.257958	0.546965	0.273483
RSRC1	0.318371	0.965875	0.259544	0	0.613513	0.449451	NA	0.808389	0.525751	0.981378	0.546919	0.27346
FEZ2	0.897267	0.764571	0.165734	0.575333	0.272963	0.315472	NA	0.402439	0.94139	0.586685	0.546873	0.273436
SMOC2	0.570434	0.881885	0.90346	0.81146	0.150458	0.0518066	NA	0.170732	0.585026	0.794805	0.546674	0.273337
TSPO	0.739396	0.13196	0.48554	0.436235	1	1	NA	0.343849	0.750262	0.0297738	0.546335	0.273168
HIVEP1	0	0.595998	1	0	0.627737	0.635157	NA	0.1432	0.998619	0.912376	0.545899	0.272949
EHBP1	0.0324039	0.858962	0.430983	0.776911	0.5	0.507717	NA	0.531781	0.695444	0.578502	0.545856	0.272928
RBM17	0.0380733	0.935375	0.332106	0.430204	1	0.419696	NA	0.780673	0.478558	0.496078	0.54564	0.27282
MRPL42	0.631663	0.717759	0	0	0.723043	1	NA	0.374538	0.462693	1	0.545522	0.272761
IL32	1	0.0275092	0.835557	0	0.303341	0.403838	NA	0.54878	0.969093	0.81968	0.545311	0.272655
FAM76B	0.183908	0.968177	0.303378	0.94913	0.00405156	1	NA	0.489837	0.974913	0.0330559	0.545161	0.272581
UBE2H	0.0479799	1	0.774463	0.483806	0.600366	0.235115	NA	0.371951	0.986158	0.405281	0.545013	0.272507
NEXN	1	0.0496218	0	0.358319	1	0.698598	NA	0.27492	0.993188	0.528011	0.54474	0.27237
SLC44A4	1	0.317829	1	0.369283	0.624127	0.0918024	NA	0.00609756	0.493142	1	0.544698	0.272349
SNRK	0.188595	1	0	0	0.794504	1	NA	0.492794	0.941399	0.480073	0.544152	0.272076
PGS1	0.941184	0.99673	0.0578706	0	0.11302	1	NA	0.500795	0.645366	0.641727	0.544077	0.272039
THBS1	0.738435	1	0	0	0.0959685	0.905611	NA	0.384146	0.996587	0.774753	0.543944	0.271972
MAFB	1	0.954704	0.537114	0.599884	0.178864	0.61067	NA	0.292683	0.498147	0.221293	0.543707	0.271853
GBP4	1	0.384498	0.0496034	0.819268	0.464406	0.00508508	NA	0.362142	0.854839	0.948192	0.543115	0.271557
COL15A1	0.294395	0.690052	0.241161	0.703913	0.653814	0.178127	NA	0.635472	0.489999	1	0.542993	0.271496
TRIM68	0.0207093	0.88758	0	0.995823	0.930347	0.23847	NA	0.621027	0.946892	0.245999	0.542983	0.271492
GULP1	0.625982	0.936355	0	0.555487	0.656536	0	NA	0.490761	0.982949	0.636062	0.542681	0.271341
TNFSF13B	0.168661	0.673907	0.00350196	0	1	1	NA	0.775684	0.862458	0.399347	0.542618	0.271309
TLR5	0.456154	0.996849	0.0973861	0.415506	0.0683596	1	NA	0.715536	0.590276	0.538364	0.542048	0.271024
ATP1B1	0	0.985436	0.347325	0.899798	0.0422349	0.496952	NA	0.422395	0.842472	0.841283	0.541988	0.270994
ZNF274	0.418765	1	0.0497573	0.941604	1	0.418075	NA	0.054878	0.806991	0.185909	0.541776	0.270888
FAAH	0.856665	0.523819	0.5	0.64629	0.459836	0.223599	NA	0.593681	0.463739	0.602915	0.541171	0.270586
ZCCHC14	0.584636	0.262863	0.760306	0.968865	0.00516156	0.071083	NA	0.853659	0.998959	0.360804	0.540704	0.270352
PXDN	0.322478	0.882126	0.56944	0.396156	0.0644751	0.364284	NA	0.554613	0.994119	0.718373	0.540674	0.270337
WDR19	0.485143	0.749295	0	0.632954	1	0.568106	NA	0.41408	0.547094	0.468833	0.540612	0.270306
CPEB4	0.047406	0.999266	0.966903	0.0434473	0.659655	0.383999	NA	0.182927	0.579313	1	0.540324	0.270162
TXNDC9	0.505299	0.784461	0.608114	0.149669	0.0299485	0.952707	NA	0.592942	0.237457	1	0.540066	0.270033
MYL6	0.0696988	0.191671	0.727934	0	0.0381817	0	0.334028	0.347826	0.990977	0	0.270032	0.270032
MERTK	1	0.546717	0	0.135053	0.146041	0.756431	NA	0.865854	0.786403	0.623844	0.540038	0.270019
RPS6KA2	0.865437	0.998575	1	0.83689	0.169587	0.121146	NA	0.0365854	0.660553	0.169128	0.539767	0.269883
CRADD	0.0149745	0.201797	0.833615	0.999801	1	0	NA	0.213415	0.993444	0.594058	0.539012	0.269506
NEDD4L	0.854947	0.995829	0.597479	0.15128	0.512316	0.0991212	NA	0.662232	0.646596	0.327826	0.538625	0.269313
ICK	0.843124	0.946219	0.377512	0.335539	0.00378455	0.718832	NA	0.73913	0.44884	0.431448	0.53827	0.269135
FGFR3	0.808497	0.585098	0.657467	1	0.640019	0.0909391	NA	0.189024	0.641234	0.230308	0.538065	0.269033
FN1	1	0.986341	0.157779	0.848102	0.132327	0	NA	0.665004	0.458143	0.593766	0.53794	0.26897
PITRM1	0.0139151	0.311687	0.823286	1	0.151587	0.475358	NA	0.237805	0.9981	0.826671	0.537601	0.268801
GNPTG	0.964335	0.00655619	0.15057	0.0769488	0.476556	0.492804	NA	0.865854	0.906004	0.896483	0.537346	0.268673
PELI1	1	1	0	0.0926527	0.0508383	0.809979	NA	0.630435	0.3059	0.944118	0.537103	0.268551
ESRRG	0.130446	1	1	1	0.246758	0	NA	0.646076	0.808153	0	0.536826	0.268413
MAP4K3	0.136212	0.78206	0.503641	0	0.629	1	NA	0.469327	0.976543	0.333885	0.536741	0.26837
EDNRB	0.55404	0.944221	0.511398	0.855037	0.0498522	0.0495395	NA	0.554878	0.463506	0.84461	0.536342	0.268171
SPTLC3	0.198778	0.986983	0	0.215681	0.990655	0	NA	1	0.488183	0.945011	0.536143	0.268072
GADD45B	1	0.3449	0.732811	0.231602	0.0828461	0.968973	NA	0.0487805	0.514388	0.900923	0.536136	0.268068
NUCB2	0.513063	0.196968	0	0.652851	0.0339137	1	NA	0.733186	0.986088	0.706279	0.535816	0.267908
C1QTNF1	0.743667	0.718602	0.221348	0.39805	0.996895	0	NA	0.487805	0.612836	0.643053	0.535806	0.267903
SORBS2	0.420466	1	0.372292	0.835783	0.507552	0	NA	0.457317	0.48234	0.746192	0.535771	0.267886
MFGE8	0.756635	0.979565	0.801949	0.722382	0.0253392	0.095983	NA	0.920732	0.488812	0.0299086	0.535701	0.26785
TLR3	0.0886545	0.696386	0.39187	1	0.94403	0.158783	NA	0.560606	0.98064	0	0.535663	0.267832
UBR1	0.00487153	0.928633	0.015652	0.697052	0.00991676	0.931834	NA	0.866914	0.982107	0.383588	0.535619	0.267809
COL5A1	0.196378	0.242429	1	0.466072	0.758087	0	NA	0.902439	0.9124	0.335818	0.534847	0.267424
OTUB2	0.00550364	0.983715	0.0436893	0.243927	0.71622	0.279518	NA	0.914634	0.923947	0.702086	0.534804	0.267402
MAN1C1	0.023434	0.954674	0.347846	0.509422	0.0223278	0.504598	NA	1	1	0.450815	0.534791	0.267395
TBCD	0.110485	0.851124	0.8495	0.664739	0.59293	0.342541	NA	0.847561	0.495493	0.0583123	0.534743	0.267371
CTTN	0.0401203	0.912741	0.691697	0.675789	0.0934001	0.974092	NA	0.0731707	0.634744	0.715788	0.534616	0.267308
PITPNM2	0.000748407	0.959229	0.830336	0.129295	0.0847007	0.383596	NA	0.693001	0.975379	0.748923	0.533912	0.266956
AHNAK	0.191035	0.999038	1	0.730712	0.578456	0.0512809	NA	0.00609756	0.497518	0.74853	0.53363	0.266815
ARID1A	0.0654861	0.942515	1	0.228647	0.100047	0.572774	NA	0.414634	0.770705	0.707032	0.533538	0.266769
KCTD18	0.0893427	0.824803	0.499298	0.802087	0.132097	1	NA	0.79878	0.574455	0.0775103	0.533153	0.266576
IGSF8	0.935069	0.759211	0.0944507	0.353337	0.266608	0.316141	NA	1	0.374576	0.697478	0.532986	0.266493
THBS3	0.0356369	0.618622	0.378523	0.892413	0.427007	0.541395	NA	0.610286	0.374576	0.917929	0.532932	0.266466
ADORA2B	1	0.790635	0.274357	0	0.30377	0.361165	NA	0.097561	0.98518	0.982243	0.532768	0.266384
PFKL	0.404044	0.339077	0.648105	0.891549	0.0237007	0.359448	NA	0.643425	0.807856	0.675324	0.532503	0.266252
NUMA1	0.653768	0.996649	0.730345	0.172219	0.101104	0	NA	0.621027	0.998436	0.518828	0.532486	0.266243
THUMPD2	0.0027735	0.50245	0.433252	0.28581	0.947768	0.896763	NA	0.707317	0.743436	0.272491	0.532451	0.266226
NPAT	0.0695764	0.219904	0	0.9507	0.0513861	0.751662	NA	0.814856	0.987309	0.944797	0.532243	0.266122
SLC9A1	0	0.6234	0.842233	0	0.00542788	0.978408	NA	0.721633	0.935252	0.680775	0.531903	0.265952
LMTK3	0.90464	0	0	0.922065	0.458449	0.0833641	NA	0.696785	0.721228	1	0.531837	0.265918
AACS	1	0.210824	0.482596	0.487033	0.0874175	0.180549	NA	0.987805	0.954436	0.395255	0.531768	0.265884
DNASE1L3	1	0.0427235	0.708028	0.679547	0	0.0623232	NA	0.865854	1	0.427267	0.531749	0.265875
TRIB2	0.650188	0.42987	0.513943	0.0167508	0.591334	0.993904	NA	0.0914634	0.880096	0.615414	0.53144	0.26572
MAP3K6	0.848984	0.377193	0.951456	0.274788	0.469177	0	NA	0.70122	0.653478	0.506397	0.53141	0.265705
TBK1	0.0251663	0.437641	0	0.264312	0.861038	0.821283	NA	0.648374	0.967231	0.756241	0.531254	0.265627
ACTB	0.084443	1	1	0.0282669	1	0	NA	0	0.829843	0.837057	0.531068	0.265534
OCIAD1	0.0212158	1	0.955928	0.0235558	0.406501	0.799978	NA	0.152439	0.417877	1	0.530833	0.265416
ATP6V0A1	0.247996	0.00916174	0.16848	1	0.99957	0	NA	0.435313	1	0.915748	0.530696	0.265348
CD59	0.00204923	0.528527	0.9565	0.132959	0.660312	0.99332	NA	0.37694	0.971421	0.152549	0.530509	0.265254
WFS1	0.364789	0.845105	0.598269	0.437688	0.232644	0.377811	NA	0.762195	0.943669	0.211728	0.530433	0.265217
SLC16A5	0.0251663	0.990927	1	0	1	0.216702	NA	0.170732	0.494984	0.874834	0.530372	0.265186
COL7A1	0.136056	0.431308	0.0218055	0.555448	0.890224	0.139154	NA	0.847561	0.756	0.995016	0.530286	0.265143
CEBPB	0.581797	0.809116	0.129765	0	0.538131	0.780075	NA	0.568399	0.759657	0.604927	0.530207	0.265104
APP	0.0900663	0.990826	0.617308	0	0.726025	0.880933	NA	0.365854	0.374111	0.725881	0.530112	0.265056
CDA	0.655539	0.394003	0.356893	0.731893	0.264261	0.84155	NA	0.547985	0.722356	0.254552	0.529892	0.264946
GUCA2A	0.899045	0.0130379	0	0.900996	0.0497614	0.246089	NA	0.981707	0.773895	0.904025	0.52984	0.26492
BCAR1	0.00400086	1	0.407529	0.976088	0.146632	0.892415	NA	0.47561	0.473517	0.387803	0.529288	0.264644
GATA3	0.805266	0.591934	0.914262	0.424673	0.0838144	0.351507	NA	0	0.991265	0.599554	0.529142	0.264571
CAND1	0.102046	1	0.147375	0.35229	0.11617	0.976927	NA	0.853659	0.479919	0.732603	0.528999	0.264499
ULK1	0.081439	0.577971	0.288935	0.990955	0.0839216	0.683674	NA	0.27439	1	0.778204	0.528832	0.264416
MLLT1	0.000748407	0.917375	0.534587	0.159132	0.154875	1	NA	0.606061	0.5661	0.81814	0.528558	0.264279
ABI3BP	0.880031	0.736916	0	0.812507	0.241213	0	NA	0.902439	0.816384	0.364244	0.528192	0.264096
SERPINI1	0.883758	0.921947	0	0.822976	0.0407334	0.372217	NA	1	0.192354	0.51966	0.528183	0.264091
PRKAR2A	0.40428	1	0.0781206	0	0.767095	0.587068	NA	0.304878	0.708481	0.902271	0.528022	0.264011
TUSC1	0.0823297	0.515418	0.527579	0.684674	0.986859	0	NA	0.5	0.512934	0.93977	0.527729	0.263865
UNC13D	0.000342037	0.645372	0.634947	0.0329781	0.490638	0.92592	NA	0.663839	0.757571	0.597127	0.527637	0.263819
TTLL4	0.0337869	0.709336	0	0.32664	0.452694	1	NA	0.469512	0.970025	0.784004	0.527333	0.263667
CASZ1	0.265129	0.439963	1	0.998807	0.0866505	0.454261	NA	0.213415	0.576399	0.708268	0.526988	0.263494
PPIB	0.150518	0.766357	0	0	0.0161928	0.108266	0.252795	0.471103	0.0386499	0.829279	0.263316	0.263316
CANT1	0.00400086	0.725931	0.862095	0.0565338	0.0477423	1	NA	0.481707	0.819074	0.742258	0.526594	0.263297
TMEM18	0.0125296	0.425617	0.625188	1	0.0556513	0.27124	NA	0.72912	0.777908	0.841946	0.526578	0.263289
ST3GAL5	0.616393	0.0880769	0.409254	0.0481585	0.546626	0.738272	NA	0.726349	0.780375	0.785352	0.52654	0.26327
TFIP11	0.319259	0.561411	0.225274	0.745019	0.0125882	1	NA	0.399788	0.472585	1	0.526214	0.263107
RNF44	0	0.82204	0.278948	0.0712763	0.807835	0.0469785	NA	0.708795	1	1	0.526208	0.263104
MTMR11	0.478507	0.370244	0.593817	0.384166	1	0	NA	0.0609756	0.987811	0.857053	0.525841	0.262921
CD2AP	0.0025837	0.769841	0.522589	1	0.378227	0.877386	NA	0.559497	0.522825	0.099271	0.525802	0.262901
EIF2B2	0	0.264082	1	0.996346	1	0	NA	0.590403	0.870504	0.00902464	0.525595	0.262798
ZGPAT	0.440829	0.581623	0.0903357	0.632475	0.502269	0.568947	NA	0.498144	0.791367	0.622967	0.52544	0.26272
LMAN2	0.235249	0.484926	0.890777	0.820358	0.754076	0.884483	NA	0.0304878	0.580335	0.0475555	0.525361	0.26268
CD248	0.866709	0.387686	0.543223	0.324267	0.311995	0.116302	NA	0.817073	0.603936	0.75261	0.524867	0.262433
COL17A1	0.881539	0.103711	0.313744	0.985668	0.115394	0.194079	NA	0.884146	0.524679	0.720171	0.524792	0.262396
ESPN	0.747728	0.477295	0.543897	0.542632	0.357023	0.165167	NA	0.768293	0.411592	0.706155	0.52442	0.26221
EGFL7	0.0505669	0.310195	0.981796	0.827323	0.882704	0.308093	NA	0.556726	0.584653	0.217617	0.524408	0.262204
ZMYND8	0.934391	1	0.657458	0.288427	0.474678	0.12273	NA	0.528102	0.45885	0.254024	0.524296	0.262148
UQCRC1	0.629834	0.169198	0	0.995213	0.587192	0.832597	NA	0.487805	0.0441898	0.972246	0.524253	0.262126
ZBP1	0.149006	0.048475	0.490037	1	1	0.585294	NA	0.432927	1	0.0101037	0.523982	0.261991
PLVAP	1	0.980901	0.222694	0	0.314034	0.353362	NA	0.353659	0.732725	0.756915	0.52381	0.261905
SHQ1	0.0027735	0.583333	1	0.964834	0.00950524	0.707236	NA	0.103659	0.95166	0.387578	0.523397	0.261699
COL6A3	0.369494	0.994507	1	0	0.0863812	0.340187	NA	0.323171	0.86547	0.731243	0.523384	0.261692
CYP19A1	0.870942	0.999815	0.57545	0.943472	0.016872	0.346534	NA	0.521739	0.435337	0	0.523351	0.261676
IL1R1	0.00111109	0.995728	0.58854	0.692257	0.340462	0.734525	NA	0.219512	0.475612	0.660756	0.523167	0.261583
MAP3K11	0.0477095	0.112586	0.516693	1	1	1	NA	0.378049	0.431147	0.221057	0.523027	0.261513
TMEM173	0.318154	0.712013	0.254854	0.708077	0.570564	0.194116	NA	0.414634	0.536885	0.997728	0.523003	0.261501
AUH	0.152733	0.300441	0.688326	0.672219	0.123578	0.52583	NA	0.396341	1	0.846318	0.522865	0.261433
CLEC2D	0.554128	0.617107	0.561411	0.299923	0.0422571	1	NA	0.508218	0.849332	0.27085	0.522581	0.26129
PTPRD	0.960904	0.899323	0.632424	0.914582	0.0130796	0	NA	0.635255	0.483527	0.163317	0.52249	0.261245
SOCS2	1	1	0	0.141858	1	0.892847	NA	0.20122	0.466067	0	0.522444	0.261222
WSB1	0.302111	1	0.555288	0.309916	0.00144617	0.466526	NA	0.329268	0.85229	0.884625	0.522386	0.261193
BARD1	0.0025837	0.96825	0.231843	0.260684	0.821808	0.147366	NA	0.526423	0.980988	0.759276	0.522136	0.261068
TIPARP	0.992098	0.334961	0.33298	0.102227	0.435281	1	NA	0.435698	0.345243	0.719643	0.522015	0.261007
DIAPH1	0.328843	0.480392	0.376902	0.265591	0.0793327	0.992754	NA	0.373277	0.966998	0.833055	0.521905	0.260952
TNFAIP8	0.00400086	0.683483	0.43595	0.00314077	1	1	NA	0.335366	0.997774	0.236838	0.521839	0.26092
GALT	0.0025837	0.607159	0.385381	0.138664	1	0.00824016	NA	0.763256	0.999403	0.791433	0.521791	0.260895
RBMS1	0.0186518	0.9832	0.428883	0.933426	0.0566223	1	NA	0.642365	0.478092	0.154156	0.521711	0.260855
NFE2	0.0318119	0.126171	0.0980364	0.368421	0.971806	1	NA	0.987805	0.905539	0.205287	0.521653	0.260827
ASPSCR1	1	0.169669	0.188526	0.8616	0.0723455	0.150688	NA	0.5	0.818945	0.932607	0.521598	0.260799
FAM50B	1	0.40333	0.514705	0.464838	0.368192	0.603418	NA	0.243902	0.478056	0.617078	0.521502	0.260751
PEG10	0.00400086	1	0.678912	0.442407	0.73831	0.199121	NA	1	0.458617	0.170162	0.521281	0.260641
TSC22D1	0.0019087	0.87811	0.952998	0.781705	0.119064	0.681485	NA	0.237805	0.879169	0.158304	0.521172	0.260586
ALPL	0.144324	0.369602	0.272931	0.266517	0.377413	0.998329	NA	0.695122	0.566008	1	0.521138	0.260569
PPAT	0.42861	0.892937	0	0	0	0.981076	NA	0.881375	0.695039	0.810125	0.521018	0.260509
ACOT7	1	0.448541	0.807646	0.342562	0.0315987	0.995031	NA	0.338812	0.460945	0.262252	0.520821	0.26041
AP2A2	0	0.508479	0.591531	0.66331	0.348008	0.345069	NA	0.569475	0.892473	0.768166	0.520723	0.260362
IRF1	0.360073	0.343931	0.837442	0.19054	0.749803	0.332217	NA	0.66649	0.995842	0.208434	0.52053	0.260265
KCTD5	0.0564331	0.808692	0.243723	0.165414	1	0	NA	0.737275	0.997449	0.675739	0.520525	0.260262
LTBP1	1	0.992474	0.400904	1	0.0965449	1	NA	NA	1	0.756061	0.780748	0.260249
NUDT14	0.180132	0.630255	0.421295	0.965357	0.128571	0.269699	NA	1	0.497542	0.590574	0.52038	0.26019
PIGF	0.974012	0.557108	0	0	0.00422773	0.892134	NA	0.480968	0.774262	1	0.520301	0.260151
MGA	0.0465887	1	0.0590992	0	0.0228983	0.205885	0.208379	0.152439	0.905456	0	0.260075	0.260075
TP53INP2	1	0.842074	0.41313	0.0936996	0.214538	0.766969	NA	0.397137	0.338596	0.614773	0.520102	0.260051
CFDP1	0.202672	1	0.703364	0.0385794	0.0599565	0.737089	NA	0.152439	0.785071	1	0.519908	0.259954
ZDHHC20	0.367134	0.9681	0.188505	0.102075	0.171	0.854547	NA	0.586957	0.461877	0.978242	0.519826	0.259913
TSPAN3	0.00108413	0.654273	0	0.5424	0.325919	0.870954	NA	0.468958	0.83479	0.976704	0.519454	0.259727
ACSL3	0.980188	0.998323	0.348045	0.15779	0.0956473	0.435869	NA	0.328714	0.459591	0.869214	0.519265	0.259632
TAC3	0.79171	0.563534	0.434453	0	0.60578	0.501337	NA	0.719512	0.841727	0.215257	0.519257	0.259628
HIST1H2BE	0.0017859	0.651966	0.740527	0.720523	0.326149	0.980937	NA	0.414634	0.200209	0.635523	0.519139	0.25957
PADI2	0.360463	0.221599	0.297436	0.672952	0.48831	0.998508	0.121302	NA	0.988928	0.522481	0.519109	0.259554
TSPAN4	0.136383	0.957122	0.817961	0.719854	0.591714	0.478227	NA	0.109756	0.860649	0	0.519074	0.259537
CLCN7	0.0258593	0.500999	1	0.989879	0.148046	0.753737	NA	0.0365854	0.428353	0.787825	0.519032	0.259516
LTBP3	0.64941	0.383199	0.342099	1	0.143212	0.364785	NA	0.833333	0.953637	0	0.518853	0.259426
ELF1	0.045743	0.906213	0	0.361223	0.909172	0.402905	NA	0.398004	0.769602	0.876251	0.51879	0.259395
AHSA2	0.0477095	0.717308	0.125188	0.970958	0.0152989	0.600946	NA	0.218773	0.971421	1	0.518623	0.259311
SEMA6B	0.285105	0.503581	1	0.329235	0.296674	0.576442	NA	0.0217391	0.99249	0.661689	0.518551	0.259275
NR1D2	0.699062	0.996735	0	0.114372	0.169637	0.943748	NA	0.969512	0.770436	0	0.518167	0.259083
MON1A	0	0.44247	0.966996	0.676351	0.189982	0.473364	NA	0.629897	0.321731	0.962251	0.518116	0.259058
ZBTB20	0.511297	1	0.317889	0.656407	1	0	NA	0.109756	0.989209	0.0782971	0.518095	0.259047
MBD6	0.00400086	0.96159	0	0.995561	0.382542	0.712584	NA	0.292683	0.955538	0.356882	0.517931	0.258966
TGFBRAP1	0.0753967	0.996844	0.580186	0.0282669	1	0.264171	NA	0.128049	0.980105	0.607647	0.517852	0.258926
FBN2	0.021355	0.999526	0.456462	1	0.0617927	0.255151	NA	0.495493	0.645548	0.724229	0.517728	0.258864
TSPAN14	0.0654861	1	0.468769	0.138194	0.00702304	0.888966	NA	0.591198	0.844568	0.653698	0.517545	0.258772
HS1BP3	0.162175	0.741807	0.380602	0.0293138	0.623884	1	NA	0.439024	0.478568	0.801999	0.517486	0.258743
BAX	0.366383	0.542148	1	0.00449933	0.0152046	0	NA	0.920732	0.929501	0.878296	0.517418	0.258709
CEP192	0.04103	0.057219	0	0.184782	1	1	NA	0.50425	0.999248	0.869428	0.517329	0.258664
PLEKHB2	0	0.858377	0.995476	0.577638	0.567093	0.132413	NA	0.335366	0.495214	0.690565	0.516905	0.258452
CDR2L	0	0.477721	0.659437	0.654032	0.725837	0.0357681	NA	0.646341	0.493887	0.957765	0.516754	0.258377
RBPMS	0.275978	1	0.534606	1	0.0107467	0	NA	0.054878	1	0.772202	0.51649	0.258245
APBA3	0.225994	0.780593	0.0895463	0.0201034	0.306358	0.890855	NA	0.879109	0.565765	0.884299	0.515847	0.257923
WWC1	0.189096	0.801399	0.250423	0.555047	0.870795	0	NA	0.609017	0.590311	0.773404	0.515499	0.25775
TACC3	0.021355	0.307536	0.188328	0.728229	0.143503	0.933993	NA	0.493902	0.969318	0.85295	0.515457	0.257729
EBF1	0.892555	1	0.492759	0.461455	1	0.758161	NA	NA	1	0.58039	0.773165	0.257722
DHRS9	0.162784	0.961792	0.591238	0.58166	0.419583	0.0693732	NA	0.402174	1	0.448803	0.515267	0.257634
XAF1	0.32573	0.999848	0	0.303084	0.069485	0.413053	NA	0.896341	0.725897	0.903868	0.515256	0.257628
SERPINE2	0.85596	0.836188	0.754463	0.0764254	0.0619797	0.0882185	NA	0.54719	0.475845	0.939432	0.515078	0.257539
PLAC8	1	0.104342	0	0.175101	1	0.453506	NA	0.176829	1	0.72551	0.515032	0.257516
BCAT1	0.110382	0.619872	0.756089	0.101303	0.443078	0.675391	NA	0.786585	0.963273	0.178187	0.514907	0.257453
UXS1	0.463096	0.80645	0.547792	0.241259	0.651741	0.167098	NA	0.699002	0.833952	0.223361	0.514861	0.257431
FNTA	0.0606838	1	0	0.160931	0.554159	1	NA	0.347561	0.79359	0.71644	0.514818	0.257409
CCDC3	0.990568	0.497362	0.180309	0.586371	0.165397	0.290343	NA	0.908537	0.762809	0.248764	0.514496	0.257248
CFD	0.867426	0.35425	0.270661	0.240891	0.616255	0.97225	NA	0	0.460407	0.848196	0.514482	0.257241
KIAA0040	1	0.828935	0.730615	0.643725	0.0394197	1	NA	NA	1	0.930283	0.771622	0.257207
SMG7	0.045063	1	1	0	0.339327	0.873043	NA	0.371951	1	0	0.514376	0.257188
CRLF3	0.0122941	0.0792107	0	1	1	0.91612	NA	0.481707	0.999811	0.13969	0.514315	0.257157
SLC19A3	0.721981	1	0.518575	0.870687	0	0.164438	NA	0.22561	0.544791	0.581244	0.514147	0.257074
DPP4	0.0025837	0.854418	0.40004	0	0.606884	0.81906	NA	0.993902	0.490744	0.459177	0.51409	0.257045
UBE2G2	0	1	0.760343	0.607833	0.284065	0.536712	NA	0.109756	0.327783	1	0.514055	0.257027
ALPP	0.505058	0.897689	0.261404	0.887038	0.179622	0.241469	NA	0.926829	0.480989	0.24547	0.513952	0.256976
RASSF1	0.0266283	0.974064	0.0333476	0.795363	0.927508	0.603012	NA	0.469512	0.114072	0.680831	0.513815	0.256908
ACSS1	0.73578	0.999834	0.0711353	0	0.526969	0.555195	NA	0.654287	0.692664	0.388174	0.513782	0.256891
FBXO8	0.0750256	0.823154	0.0593011	0.719854	0.624434	0.935477	NA	0.390244	0.491396	0.503047	0.513548	0.256774
MAPK8IP3	0.156696	0.634037	0.584776	0.116208	0.276436	0.26488	NA	0.632299	0.997891	0.956234	0.513273	0.256636
HLA-DMA	0.387636	0.113129	0.390407	0.495789	0.394533	0.410328	NA	0.743902	0.885841	0.796255	0.513091	0.256546
QSOX1	0.489102	0.329618	0.830097	0	0.193094	1	0.278571	NA	0.495912	1	0.512933	0.256466
CDC42	0.119025	0.996335	0.163094	0.166461	0.0651081	0.492754	NA	0.614528	0.998366	1	0.512852	0.256426
CBS	0.80902	0.447436	0.357085	0.149187	0.124132	0.97044	NA	0.661453	0.4663	0.626283	0.512371	0.256185
JDP2	0.630348	0.681643	0.615842	0	0.518072	0.0115738	NA	0.625663	1	0.527607	0.512305	0.256153
TNKS1BP1	0.199651	0.916489	0.513989	0.253355	0.724863	0	NA	0.5	0.5	1	0.512039	0.256019
UACA	0.567381	1	1	0.953092	0.958305	0.116452	NA	NA	1	0.549188	0.768052	0.256017
GRB10	1	0.544891	1	0.65617	0.37089	0.730223	NA	NA	1	0.839721	0.767737	0.255912
NOX4	1	0.702812	0	0.916865	0.177528	0	NA	0.890244	0.491768	0.426458	0.511742	0.255871
TSPAN13	0.0338732	0.53946	0	0.00303644	0.519865	1	NA	0.524021	0.995074	0.990064	0.51171	0.255855
CPS1	1	0.976399	0	0.194332	0.969534	0.0685169	NA	0.782344	0.46048	0.153156	0.51164	0.25582
TFDP2	0.112322	0.89936	0	0.503664	0.593403	0.0760209	NA	0.984848	0.434406	1	0.511558	0.255779
NDRG1	0.255552	0.219306	0.0307374	0.249241	0.860378	1	NA	0.829268	0.957846	0.201612	0.511549	0.255774
ZNF621	0.087044	0.996726	0.496806	0.903312	0.382656	0.0909987	NA	0.146341	0.499928	1	0.511535	0.255767
PGF	0.556402	0.998635	0.582108	0.723684	0.0223574	0.314503	NA	0.487805	0.364799	0.551323	0.511291	0.255645
PPIA	0.00802107	0.522439	0	0	0.0966445	0.218903	0.200782	0.231707	0.65159	0.625238	0.255532	0.255532
F13A1	0.480332	0.181284	0.157615	0.551823	0.235488	0.982284	NA	1	0.428063	0.580514	0.510823	0.255411
TOB2	0.655524	0.892578	0.800494	0	0.151314	0.960874	NA	0.170732	0.849142	0.11585	0.510723	0.255362
MIDN	0.648869	0.656208	0.353298	0.189738	0	1	NA	0.152439	0.797962	0.796446	0.510551	0.255276
PCM1	0	0.685864	0	0.238656	0.856965	0.698892	NA	0.131005	0.983085	1	0.510496	0.255248
PRMT5	0.360543	0.364926	0.634346	0.452986	0.879531	0.849661	NA	0.262195	0.399289	0.390815	0.510477	0.255238
GH1	1	0.542439	0.29008	0	0.31207	0	NA	0.969512	0.478755	0.998469	0.510147	0.255074
RAPGEF1	0.00264216	0.370042	0.614383	0.921387	0.212192	0.986824	NA	0.451485	0.676065	0.354229	0.509917	0.254958
HCK	0.184786	0.8103	0.0252383	0.373623	0.177542	1	NA	0.636364	0.63951	0.741067	0.509825	0.254913
MGMT	0.378995	0.403832	0.819505	0.942848	0.01973	0.227017	NA	0.482446	0.540975	0.771999	0.509705	0.254853
EXOC6	1	0.656628	0.282525	0.623563	0.182621	0.00693387	NA	0.517369	0.487485	0.829773	0.509655	0.254828
TBC1D9	0.685703	1	0	1	0.101955	0.694638	NA	0.517369	0.560611	0.0257948	0.509563	0.254782
GPAA1	0.218879	0.663395	0.0185726	0.477449	0.138252	0.885267	NA	0.5	0.708597	0.974223	0.509404	0.254702
ACVR2A	0.00111109	0.444605	0.452193	0.381783	0.647835	0.487557	NA	0.804878	0.603048	0.761625	0.509404	0.254702
TNRC6B	0.0251663	1	0.0623508	0.835881	0.33465	0.194955	NA	0.317073	0.912057	0.902204	0.509371	0.254685
TMEM100	0.00946131	0.44134	0.215265	1	0.754236	0	NA	0.884146	0.550212	0.728489	0.509239	0.254619
GRK6	0.080689	0.55274	0.747933	0.127201	0.0477967	1	NA	0.481523	0.802811	0.73983	0.508947	0.254474
FLT4	0.134266	0.898578	0.340891	0.975041	0.0774902	0.0593208	NA	1	0.476543	0.615313	0.508605	0.254302
COL1A2	0.00910198	0.884969	0.166329	0.383736	0.612045	0.134077	NA	0.431449	1	0.954516	0.508469	0.254235
CHMP4B	0.72041	0.999182	0.0056663	0	0.0579381	0.616447	NA	0.27439	0.915348	0.986664	0.50845	0.254225
PDGFRB	0.17317	0	0.699433	0.034025	1	0.969641	NA	0.458378	0.484052	0.756814	0.50839	0.254195
NANS	0.579646	0.233385	0	0.914582	0.151574	1	NA	0.0121951	0.811426	0.872598	0.508378	0.254189
AGPAT2	0.659118	0.206479	0.244105	0.294827	0.0820001	0.972223	NA	0.847561	0.995221	0.272031	0.508174	0.254087
SP3	0.00910198	0.997638	0.459324	0.474927	0.177557	0.801346	NA	0.152439	0.501222	1	0.508173	0.254086
BRAF	0.355913	0.746148	0	0.351149	0.00947565	0.877471	NA	1	0.758463	0.473823	0.508049	0.254025
SEMA4A	0.0360015	0.368715	0	0.156883	0.967288	1	NA	0.673913	0.460945	0.908307	0.508006	0.254003
LYPD5	0.268901	0.916677	0.674298	0.727744	0.0634819	0.701959	NA	0.457317	0.45303	0.308224	0.507959	0.25398
DUSP22	0.0518124	0.815196	0.613455	0.615517	0.127605	0.762202	NA	0.176829	0.845572	0.56344	0.507959	0.253979
BAD	0.377315	0.951782	0.592461	0.00732846	0.0355887	0.324445	NA	0.5	0.782622	1	0.507949	0.253975
TBC1D22A	0.0300743	0.626615	0	0.591606	0.835803	0.466265	NA	0.5	0.999937	0.51975	0.507783	0.253892
STK40	0.302474	0.984517	0.719016	0.240838	0	0.77146	NA	0.5	0.976323	0.0745878	0.507691	0.253845
CST6	0.933104	0.247449	0.047792	0.603232	0.413243	0.405883	NA	0.437177	0.977241	0.502643	0.507529	0.253765
SSH1	0.0477095	1	0.644663	0.166984	0.140269	1	NA	0	0.567146	1	0.507419	0.25371
RIMS3	0.18004	0.500364	0.188258	0.635778	1	0.100495	NA	0.369565	0.784032	0.807776	0.507368	0.253684
TFRC	8.72246e-06	0.958282	0.687768	0.367673	0.908825	0	NA	0.20122	0.995959	0.446465	0.507356	0.253678
EFHD2	0.281794	0.98062	0.127482	0	0.261234	1	NA	0.25	0.960014	0.704671	0.507313	0.253656
ISYNA1	0.374894	0.784192	0.460734	0.0858477	0.507854	0.0221643	NA	0.714523	0.981944	0.632836	0.507221	0.25361
DSC2	0.510987	1	0	0.741528	0.381689	0.135704	NA	0.61031	0.486926	0.695623	0.506974	0.253487
SOCS3	0.0435737	0.658847	0.521606	1	0.918979	1	NA	NA	0.956006	0.982976	0.760249	0.253416
PAK1	0.478137	0.925778	0	0.773279	0.673737	0	NA	0.705196	0.759702	0.245212	0.506782	0.253391
SCARB1	0.0287789	0.943448	0.917309	0.088465	0	0.215996	NA	0.969512	0.946012	0.447488	0.506334	0.253167
PLXNA2	0	0.551447	0.656483	1	0.115981	0.199824	NA	0.859756	0.999041	0.172994	0.50617	0.253085
PLCB1	1	0.959327	0.281518	0	0.0434702	0.190268	NA	0.939024	0.999041	0.142377	0.506114	0.253057
RAB32	0.152339	0.594401	0.395711	0.0471115	0.825051	1	NA	0.268293	0.772532	0.497866	0.505923	0.252961
GRTP1	0.670889	0.87984	0.0496405	0.45814	0	0.298203	NA	0.539357	1	0.656924	0.505888	0.252944
GLIPR1	0.955795	0.951785	0	0	0.0293787	0.984945	NA	0.27439	0.629478	0.725645	0.505713	0.252856
KBTBD7	0.0288322	0.999754	0.103526	0.837759	0.0144332	0.377351	NA	0.97561	0.302033	0.911949	0.505694	0.252847
CTNNA1	0.0479799	0.996864	0.20085	1	0.338771	0.789462	NA	0.347296	0.475146	0.354825	0.505688	0.252844
MEF2C	0.876002	0.997346	0	0.516751	0.0395071	0.763155	NA	0.478381	0.454194	0.424007	0.505483	0.252741
PCOLCE2	0.15199	0.678048	0.0210303	0	1	0.833649	NA	0.40403	0.486499	0.974022	0.505474	0.252737
BANP	0.00910198	0.391675	1	0.715057	0.0135124	0.0916393	NA	0.5	0.839329	0.98866	0.505442	0.252721
CRH	0.638043	0.817056	0.131998	0.553684	0.403973	0.431723	NA	1	0.388544	0.182908	0.505326	0.252663
SIRT2	0.0925392	0.61413	0.188326	0.66288	0.0185793	1	NA	0.651515	0.890063	0.429639	0.505297	0.252648
APCDD1	0.640347	0.0298115	0.8606	1	0.0100991	0.635161	NA	0.097561	0.99847	0.271727	0.504864	0.252432
PDE5A	1	0.489083	0.0910194	0.121443	0.604063	0.149926	NA	0.347561	0.846813	0.893178	0.504787	0.252394
H1F0	0.0373616	0	0.434678	0.428123	0.729818	0.675149	NA	0.491516	0.996378	0.748957	0.504665	0.252332
GALNT2	0.56762	0.262289	0.998143	1	0.810941	1	NA	NA	0.994306	0.420905	0.756775	0.252258
MARCKS	0.00228808	0.997415	0.0617534	1	0.0516483	0.978769	NA	0.636267	0.468162	0.342787	0.504343	0.252172
SND1	0.00400086	0.468355	0.631538	0.828838	0.257277	0.252477	NA	0.445122	0.983946	0.66677	0.504258	0.252129
CDH1	0.0626284	1	0.905373	0.0188589	1	0	NA	0.469512	0.590101	0.49183	0.504256	0.252128
TRAPPC11	0.284774	0.767568	1	1	0.408667	0.656088	NA	NA	0.991535	0.942286	0.756365	0.252122
CORO1B	0.00436172	0.80608	0.876742	0.29785	0.291139	0	NA	0.493902	0.991163	0.77645	0.504188	0.252094
RPN2	0.0477095	0.0217287	0	0.251785	0.334729	0.0114933	0.455564	0.0652174	0.427674	0.904587	0.252049	0.252049
FCHO1	0.657063	0.482182	0.856838	0.599981	0.68712	0.871048	NA	NA	0.916309	0.978364	0.756113	0.252038
SLC38A1	0.000342037	0.524964	0.513077	0.194728	0.884132	0.95176	NA	0.445122	0.933094	0.0889526	0.504019	0.25201
MAPK13	0.0229216	0.958231	0.146238	0	1	0.987062	NA	0.841463	0.561116	0.0188035	0.503982	0.251991
FOXC1	0.181939	0.506892	0.98706	0.99844	0.246746	0.107304	NA	0.374169	0.763789	0.369235	0.503953	0.251976
RAB20	0.0161882	0.858154	0.0456037	0.349672	0.0528368	1	NA	0.359756	0.942181	0.910454	0.503872	0.251936
GALNT10	0.186916	0.987693	0.69166	0.852401	0.905019	0.66546	NA	NA	0.972353	0.784745	0.755781	0.251927
LPIN1	0.733864	1	1	0.732417	0	0.415758	NA	0.0487805	0.603057	0	0.503764	0.251882
TICAM1	0.501494	0.527541	0	0.132436	0.22045	1	NA	0.323171	0.928315	0.898742	0.503572	0.251786
ZNF706	0.0903566	0.641479	0.331076	0.502323	0.0285956	0.717175	NA	0.261641	0.995691	0.961919	0.503362	0.251681
TOM1	0.0362974	0.283951	0.473363	0.947368	0.285262	0.999969	NA	0.364793	0.853647	0.284091	0.503194	0.251597
MSC	0.462819	0.162087	0.72056	1	0.209969	0.080746	NA	0.993902	0.528333	0.370291	0.50319	0.251595
RPS6KL1	0.525007	0.0966826	0.703941	0.504711	0.226179	0.353246	NA	0.932927	0.70323	0.482354	0.503142	0.251571
GRB7	0.00736485	0.656743	0.443492	0.330557	1	0	NA	0.56966	0.773381	0.747001	0.503133	0.251567
AGTRAP	8.72246e-06	0.214798	1	0	0.561468	0.825881	NA	0.29878	0.905935	0.721104	0.503108	0.251554
OSTM1	0	0.742978	0.204925	0.0947465	0.729432	0.699895	NA	0.802846	0.43976	0.812239	0.50298	0.25149
CYB561	0.0942722	0.724928	1	0.833445	0.00369027	0.423615	NA	0.467656	0.770924	0.208232	0.502974	0.251487
PIK3C2B	0.371816	0.461295	0.112762	0.370788	1	0.527157	NA	0.945122	0.476492	0.260611	0.502894	0.251447
MKNK2	0.537211	0.441413	0.547755	0.0223704	0.743512	0.876328	NA	0.384146	0.49936	0.473553	0.50285	0.251425
POR	0.58558	0.676129	0.0344808	0.119873	0.202968	1	NA	0.5	0.466533	0.939484	0.502783	0.251392
MMD	0.827179	0.681257	0.205097	0.745722	0.329257	0	NA	0.5	0.400184	0.836292	0.502777	0.251388
BRD8	0.0781462	0.993866	0	0.364642	0.662031	0.479908	NA	0.47561	0.510897	0.958677	0.502642	0.251321
PTPRE	0.702693	0.655094	0.553884	0.869903	0	0.119648	NA	0.0426829	0.894265	0.685361	0.502614	0.251307
KCMF1	0.0781462	0.309409	0.729976	0.905211	0.600887	0.376611	NA	0.414634	0.551826	0.556089	0.502532	0.251266
SLC43A2	0.501789	0.336338	0.326206	0.895394	0.139772	0.938597	NA	0.402439	0.897391	0.0845578	0.502498	0.251249
NCL	0.000649615	0.215883	0.69643	0.45432	0.385624	0.712405	NA	0.286585	0.770463	1	0.502484	0.251242
RRAS2	0.385485	0.413378	0.710491	0	0.917081	0.991455	NA	0.56966	0.448607	0.0857155	0.50243	0.251215
SERINC2	0.0435737	0.564503	0.078466	0.523403	1	0.182732	NA	1	0.951401	0.177547	0.502403	0.251201
TCF7L2	0.86063	0.798634	0.637336	0.497551	0.629472	0.227889	NA	0.0121951	0.656164	0.2016	0.502386	0.251193
PLXNA1	0.324103	0.473814	0.432766	0.968039	0.762293	0	NA	0.808758	0.49929	0.251012	0.502231	0.251115
ZFP36L1	0.0027735	0.960906	0.8606	0.124584	0.00874757	0.973787	NA	0.262195	0.999374	0.326387	0.50215	0.251075
SLC1A3	0.614849	0.666171	0.422113	0.269583	0.107925	0.923794	NA	0.0304878	0.482386	1	0.501923	0.250962
BIN3	0.250192	0.699921	0.836165	0.04083	0.259767	0.736304	NA	0.256098	0.486903	0.950599	0.501864	0.250932
ADAM19	0.777487	0.297083	0.0412618	0.852723	0.0665185	0.810606	NA	0.353659	0.455824	0.861403	0.50184	0.25092
PARP14	0.0751124	0.315295	0.641126	0.718623	0.528909	0.282064	NA	0.0792683	0.917369	0.958411	0.501798	0.250899
NFKBIZ	0.400689	1	0	0.564838	0.219222	0.929345	NA	0.335366	0.348735	0.717069	0.501696	0.250848
HEBP1	0	0.774968	0.0455094	0.504513	0.0552439	0.516211	NA	0.668514	0.950004	1	0.501663	0.250831
MLPH	1	0.538433	0.025777	1	0.0612922	0.00616958	NA	0.865854	0.7494	0.266006	0.501437	0.250718
PSG9	0.434178	0.931668	0.447031	0.48033	0.497441	0.13617	NA	1	0.393433	0.192069	0.501369	0.250685
EPHB3	0.247534	0.458113	1	0.89636	0.0299485	0.20436	NA	0.420732	1	0.254226	0.501253	0.250626
MAL	0.589976	0.197883	0.598591	0.801369	0.036208	0.87383	NA	0.719512	0.480664	0.212863	0.501211	0.250605
ATP11A	0.00400086	0.946593	1	0.9864	0.983111	0.456719	NA	NA	1	0.63559	0.751552	0.250517
AUTS2	0.27242	0.999529	0.462819	0.977868	0.0125662	0.0784117	NA	0.302757	0.635303	0.767458	0.501015	0.250507
TFPT	0.242152	0.559183	0.143937	0.767394	1	0	NA	0.481707	0.782318	0.532294	0.500998	0.250499
CCK	0.905182	0.687103	0.0504452	0.615272	0.707654	0	NA	0.518293	0.451401	0.572039	0.500821	0.25041
ENG	0.139069	0.91616	0.301819	0.13664	0.365183	0	NA	0.945122	0.86506	0.837652	0.500745	0.250373
BBS2	0.04103	0.17636	0.653668	1	0.589294	0.926564	NA	0.25	0.299847	0.5667	0.500385	0.250192
TTC7B	0.0027735	0.688436	0.373747	0.584277	0.946103	0.739267	NA	0.554324	0.613547	0	0.500275	0.250137
CLU	1	0.763897	0.688326	0.985144	1	0.99339	NA	NA	0.496704	0.074408	0.750234	0.250078
HBZ	1	0.686826	0.654733	0.731393	1	NA	NA	0.896341	0.657878	0.374641	0.750227	0.250076
EPM2AIP1	0.583466	0.999593	0	0.0163699	0.146681	0.891585	NA	0.853659	0.49023	0.519244	0.500092	0.250046
NUAK1	1	0.840284	0.310924	0.298933	0.264785	0.13617	NA	0.447894	0.969792	0.231926	0.500079	0.250039
PLEKHA1	0	0.974025	0.133324	0.242886	0.026229	0.926909	NA	0.705196	0.769927	0.722138	0.500071	0.250035
TACC1	0.41965	1	0.398482	0.429667	0.177479	0.00597523	NA	0.130435	0.937005	1	0.499855	0.249927
SAP30	0.637859	0.152899	0.0711353	0.107833	0.99366	0.524919	NA	0.402439	0.675678	0.930241	0.499629	0.249815
PPP1CA	0.197634	0.441096	0.886999	0.880033	0.0269295	0	NA	0.545455	1	0.518401	0.499616	0.249808
KLHDC4	0.0450289	0.709502	0.838	1	0.0746818	0.558154	NA	0.231707	0.986833	0.0520403	0.49955	0.249775
TP53INP1	0.221914	0.49182	0.953434	0.250441	0.0194746	0.842994	NA	0.469512	0.845243	0.400842	0.499519	0.24976
WIPI2	0.408607	0.81952	0.185269	0.781622	0.685416	0.0775753	NA	0.195917	0.985612	0.355893	0.499492	0.249746
PLEKHA7	0	0.638345	0.957524	0.686411	0.143676	0.299982	NA	0.280488	0.488532	1	0.49944	0.24972
FUT8	0.661434	0.986989	0.0809233	0.763431	0.138703	0.667504	NA	0.69697	0.498433	0	0.499376	0.249688
HLA-F	0.676061	0.141563	0.740957	0.584088	0.134038	0.0749925	NA	0.670732	0.481339	0.989704	0.499275	0.249637
ARHGEF2	0.238566	0.821313	0.374589	1	0.0612468	0.472903	NA	0.304348	1	0.219944	0.499212	0.249606
SF3B4	0.0147031	0.737848	0.540049	0.0209385	0.0833884	0.814335	NA	0.5	0.909071	0.872182	0.499168	0.249584
ABT1	0.0885992	0.31004	0.0940801	1	0.413056	0.552812	NA	0.514782	0.851254	0.667512	0.499126	0.249563
AHCY	0.0642569	0.917809	0.027802	0.244939	0.643591	0.588101	NA	0.966066	0.980105	0.0593576	0.499114	0.249557
SERPINF1	0.523666	0.387034	1	0.104251	0.462659	0.644636	NA	0.329268	0.468628	0.571724	0.499096	0.249548
RXRA	0.0427518	0.17632	0.836165	0.913968	0.494774	0.748994	NA	0.164634	0.879103	0.233657	0.49893	0.249465
ISG15	0.683176	0.157995	0.014701	0	0.601702	0.743197	NA	0.890244	0.413687	0.98483	0.498837	0.249418
GRAMD1A	1	1	0.0842399	0.0591512	0.0402042	1	NA	0.201035	0.429284	0.674829	0.498749	0.249375
PRX	1	0.418498	0.824029	0.676875	0.437413	0.749173	NA	NA	0.999071	0.878544	0.74795	0.249317
CD247	0.655671	0.864804	1	0.0246984	0.0143472	0.10437	NA	0.0217391	0.996238	0.805191	0.498562	0.249281
MMP11	0.435612	0.844759	1	0.408893	0.0794239	0	NA	0.776511	0.471654	0.469271	0.498458	0.249229
PBX2	0.419946	1	0.108985	0.281622	0	0.824122	NA	0.152174	0.969464	0.729613	0.498436	0.249218
VAMP4	0.325321	0.387358	0	0.15128	0.119804	0.961286	NA	0.576882	0.968628	0.994806	0.498374	0.249187
VPS37B	0.0525775	0.483019	0.674791	0.815124	0	0.942812	NA	0.384146	0.945631	0.187056	0.498351	0.249175
SLC2A3	0.00910198	0.99534	0.638676	0.524444	0.0327197	1	NA	0.378049	0.804596	0.100845	0.498197	0.249098
JTB	0.0428778	0.347184	1	0.729075	0	0.275791	NA	0.45122	0.712342	0.924246	0.498082	0.249041
APOC1	0.374379	0.809763	0.0479369	0.0826154	1	0.116459	NA	0.487805	0.669065	0.894179	0.498022	0.249011
PHIP	0.272369	1	0	0.165414	1	0.914341	NA	0.486511	0.294358	0.348587	0.497953	0.248977
PTPN4	0.890161	0.808434	0.0676572	0.00889885	0.0525154	0.970376	NA	0.225425	0.686867	0.770493	0.49787	0.248935
ARID5B	0.715248	0.471549	0	0.999225	0.156833	0.0916393	NA	0.371951	0.835997	0.837034	0.49772	0.24886
SENP7	0.288575	0.793768	0.635768	0	0.21958	0.976415	NA	0.17646	0.495004	0.893729	0.4977	0.24885
VPS4A	0.119738	0.9555	0.697605	0.12249	0.584253	0.705534	NA	0.408537	0.190861	0.693836	0.497595	0.248797
CTSZ	0.832403	0.861716	0.226921	0	0	0.88708	NA	0.61983	0.479337	0.569948	0.497471	0.248735
DAP	0.761511	0.136252	0.485851	0.560198	0.235086	0.206527	NA	0.350333	0.963806	0.777574	0.49746	0.24873
HSDL1	0.00400086	0.482651	1	0.916675	0.236882	0.769344	NA	0.0609756	0.395296	0.611199	0.497447	0.248724
PRELP	0.305452	0.524475	0.523735	0.952271	0.428745	0.074381	NA	0.467656	0.533781	0.666062	0.497395	0.248698
HSD17B12	0.047406	0.570891	0.320201	0.683287	0.794294	0.361693	NA	0.265152	0.467697	0.964818	0.497271	0.248635
DGKA	0.0536416	0.506694	0.926041	0.112021	0.845881	0.180176	NA	0.439024	0.997542	0.412925	0.497105	0.248552
UBE2Q2	0.0133229	0.195072	1	0	0.637837	1	NA	0.164634	0.703432	0.758905	0.497023	0.248511
TMEM108	1	0.5542	0.608161	0.133031	0.0319724	0.429352	NA	0.610286	0.461877	0.643087	0.496885	0.248443
TBXAS1	0.981043	0.418682	0.76183	0.44756	0	0.609557	NA	0.621212	0.472353	0.158798	0.496782	0.248391
RAB3B	0.00765836	0.984594	0.14768	0.88991	1	0	NA	0.420732	0.473284	0.544456	0.496479	0.24824
MUC1	0.288051	0.421443	0.528332	0.920958	0	0.153761	NA	0.945122	0.444576	0.765502	0.496416	0.248208
LSR	0.8101	0.355758	0	1	0	0.416733	NA	0.487805	1	0.397076	0.496386	0.248193
SREBF1	0.899533	0.066243	0.177671	0.670634	0.127895	0.561086	NA	0.5	0.463273	1	0.49626	0.24813
CRYL1	0.593391	0.580686	0.96966	0.86747	0	0.32925	NA	0.27439	0.622814	0.228554	0.496246	0.248123
FZD1	1	0.991788	0.00322329	0	0.00692807	0.176203	NA	0.439024	0.997844	0.84896	0.495997	0.247998
DTNBP1	0.000629542	0.677102	0.797741	0	0.293866	1	NA	0.378049	0.885492	0.430594	0.495941	0.247971
OAS2	0.0198636	0.773939	0.92043	0.184579	0.0125297	0.445029	NA	0.871951	0.715644	0.519143	0.495901	0.24795
NR1H2	0.0477095	0.240861	0.683373	0.804647	0.288166	0.996914	NA	0.5	0.772393	0.129001	0.495896	0.247948
GLTP	0.0709355	0.858175	0.680003	0	0.0615971	0.805822	NA	0.27439	0.803357	0.908386	0.495852	0.247926
CRBN	0	0.258283	0.317724	0.698915	1	0.911743	NA	0.121951	0.766711	0.387129	0.495828	0.247914
IQCK	0.737214	0.704509	0.0827373	0.993991	1	0.0426473	NA	0.20122	0.5	0.199813	0.495792	0.247896
USP46	1	0.987296	0	0.148663	0.158806	0.335293	NA	0.457317	0.400417	0.97343	0.495691	0.247846
YWHAE	0.43899	0.967641	0.338688	0.466845	0.108217	0.355577	NA	0.487805	0.468395	0.82802	0.495575	0.247788
KLF4	0.74491	0.354173	0.870177	0.673789	0.138468	0.371502	NA	0.412248	0.519613	0.37427	0.495461	0.247731
CLMP	1	0.997731	0.59645	0.947036	0.716003	0.080746	NA	NA	1	0.606658	0.743078	0.247693
TUBB3	1	0.554904	0.210648	0.0910931	0.742952	0.0823507	NA	0.390244	0.389708	0.995835	0.495304	0.247652
TMEM55A	0.922757	0.518891	0.0300964	0	0.0596207	0.984773	NA	0.531596	0.409729	1	0.495274	0.247637
ZNF329	0.278399	0.904682	0.72415	0.860324	0.200547	0.29862	NA	0.390244	0.188569	0.611604	0.495237	0.247619
EMP1	0.00968757	0.76679	0.0994959	1	0.149527	0.240909	NA	0.449364	0.739537	0.999378	0.494965	0.247483
RAB11FIP4	0.0316312	0.746373	0.310469	0.961538	0.102398	0.229841	NA	0.408537	0.808258	0.855569	0.494957	0.247479
DNPEP	0.178597	0.702156	1	0.41686	0.134933	0.199087	NA	0.432927	0.478918	0.909285	0.494751	0.247376
DIP2C	1	0.986105	0.869694	0.204121	0.0709304	0.276381	NA	0.319475	0.498729	0.226239	0.49463	0.247315
AXL	0.0318119	0.971624	0	0.934997	0.0283155	0.397766	NA	0.445917	0.78963	0.851264	0.494592	0.247296
DENND1A	0.0360293	0.941281	0.179251	0.0251262	0.643082	1	NA	0.765111	0.561405	0.2994	0.494521	0.24726
HIBADH	0.00910198	0.935676	0.833671	0.0251262	0.0596207	0.968645	NA	0.359756	0.659438	0.598599	0.494404	0.247202
IMMP2L	0	0.694111	0.662629	0.779528	1	0.0633706	NA	0.0243902	0.836498	0.388916	0.494383	0.247191
CNN2	0.448479	0.532612	0.347938	0	0.0228762	0.620222	0.0343952	0.0609756	0	0.404157	0.247165	0.247165
NDFIP2	0.167582	0.66292	0.378179	0.5	0.910259	0.161767	NA	0.282609	0.487089	0.898292	0.4943	0.24715
SF3B1	0.00989069	1	0	0.304233	0.00702304	0.939989	NA	0.32003	0.999295	0.867821	0.494253	0.247127
GDPD5	0.211514	0.625068	0.611696	0.748171	0.2897	0.0170579	NA	0.584836	0.35991	1	0.494217	0.247108
PTPRG	0.110414	1	0.330327	0.812368	0.863455	0	NA	0.561506	0.5	0.269468	0.494171	0.247085
HLF	0.508864	0.893392	0	0.478339	0.164407	0	NA	0.969697	0.431485	1	0.49402	0.24701
FBXO21	0.0133229	0.460511	0.842233	0.60847	0.0206487	0.70717	NA	0.341463	0.451168	1	0.493887	0.246944
RAP1A	0.0182734	0.481321	0.74837	0	1	0.908765	0.0646147	NA	0.974358	0.248696	0.493822	0.246911
PPM1M	0.0740473	0.172203	0.458195	1	0.950848	1	NA	0.0365854	0.69331	0.0568735	0.493562	0.246781
HPSE	1	0.950944	0	0	0.0926435	0.990005	NA	0.493902	0.650087	0.26088	0.493162	0.246581
ZFP36L2	0.406021	0.681256	1	0.736032	1	0.748442	NA	NA	1	0.345428	0.739647	0.246549
CTNNB1	0.00665215	0.993401	0.851478	0.317218	0.321	0.0112053	NA	0.614375	1	0.320093	0.492825	0.246412
LGALS3	0.48975	0.359589	0.0198992	0.807897	0.0743893	0.457561	NA	0.535661	0.949538	0.740415	0.492744	0.246372
LDLRAP1	0.00968757	0.482245	0.531119	0.799595	0.0905002	0.274566	NA	0.47561	0.900782	0.86945	0.492617	0.246309
MAGEF1	0	0.425318	0.470979	0.943372	0.290886	0.652665	NA	0.469512	0.783216	0.397514	0.492607	0.246303
ITPR3	0.164287	0.529718	0.726444	0.834535	0.0556211	0.147235	NA	0.847561	0.688249	0.437855	0.492389	0.246195
GABBR1	0.104034	0.406509	1	1	0.813433	0.606451	NA	NA	1	0.977881	0.738538	0.246179
CD163	1	0.95126	0	0.694728	0.718265	0.0921945	NA	0.530303	0.351995	0.0912456	0.492221	0.246111
LONRF1	1	0.622873	0.630436	0.00418769	0.189119	0.972537	NA	0.0609756	0.415782	0.533789	0.492189	0.246094
CYBRD1	0	1	0.0364078	0.735505	0.0839493	0.347283	NA	0.859756	0.498254	0.867978	0.492126	0.246063
PDCD2	0.195154	0.760819	0.997223	0	0.409281	0.943112	NA	0.426829	0.345476	0.351228	0.492125	0.246062
CDCA7	0.349701	0.834762	0.0688595	0.949653	0.0457721	0.814406	NA	0.432003	0.603013	0.330074	0.492027	0.246014
ATP1A1	0.0733561	0.554656	0.625188	0.745827	0.499059	0.42799	NA	0.627784	0.492839	0.381025	0.491969	0.245985
MAP7	0.00675468	0.672635	0.662335	0.824023	0.810391	0.253611	NA	0.426829	0.601629	0.169016	0.491914	0.245957
CYYR1	0.873546	0.354526	0	0.187919	0.583507	0.929907	NA	0.490986	0.366195	0.639389	0.491775	0.245888
TRIM8	0.346671	0.473912	0.056245	0	0.258517	1	NA	0.304324	0.985855	1	0.491725	0.245862
SNAP29	0.261539	0.993856	0	1	0.0255195	0.618088	NA	0.698817	0.00238949	0.824535	0.491638	0.245819
SS18	0.0147031	0.997415	0	0.627201	0.167179	0.594373	NA	0.862407	0.990884	0.170128	0.491588	0.245794
DAAM1	0.234409	0.996979	1	0.0131151	0.0481566	0.127451	NA	0.182927	0.828097	0.990499	0.491293	0.245646
IREB2	0.411632	0.982047	0	0.404903	0.0780125	0.838131	NA	0.64782	0.732801	0.324229	0.491064	0.245532
MAF	0.225942	0.716283	0.276851	0.355447	0.684291	0.522246	NA	0.435883	0.816733	0.385263	0.490993	0.245497
GAS7	0.00187515	0.554135	0.878063	1	0.698903	1	NA	NA	0.846661	0.910634	0.736284	0.245428
PTGFRN	0.0761066	0.869115	0.957524	0.971084	0	0	NA	0.414634	0.492397	0.635837	0.490744	0.245372
GYG1	0.304047	0.723134	0.0666144	1	0.538875	1	NA	0.170732	0.361539	0.251383	0.490703	0.245351
UPP1	0.0648755	0.0319776	1	0.444906	0.000413241	1	NA	0.454401	0.719307	0.698669	0.490506	0.245253
PRR5	1	0.154945	0.663067	0.62249	0	0.0177313	NA	0.5	0.455824	1	0.490451	0.245225
ZFP2	0.737741	0.810839	0	0.0341758	0.57913	0	NA	0.957317	0.444417	0.850252	0.49043	0.245215
MATR3	0.04103	0.658352	0.59466	0.358825	0.000610056	1	NA	0.109756	0.777291	0.87334	0.490429	0.245215
PTEN	0.0258593	1	0	1	0.26417	0.0391992	NA	0.45122	0.83721	0.793872	0.49017	0.245085
KYNU	0.0051125	0.434097	0	0.684986	0.209978	0.64085	NA	0.537381	0.966129	0.929104	0.489737	0.244869
SMAD7	0.00743408	0.629085	1	0.302037	0.346704	0.252825	NA	0.493902	0.827441	0.547996	0.489714	0.244857
GJA5	0.962445	0.902842	0.160394	0.498829	0.0390205	0	NA	0.454176	0.520272	0.868495	0.489608	0.244804
TOR1A	0.096976	0.608758	0.0326602	0.0941296	0.516689	0	0.120718	0.45122	0.17264	0.353791	0.244758	0.244758
ATP6V0E1	0.568887	0.719927	1	0.520938	0.071663	0.0238494	NA	0.5	1	0	0.489474	0.244737
KRT86	0.00111109	NA	0.922232	0.996242	0.953111	0.735075	NA	1	0.9998	0.264421	0.733999	0.244666
DLX3	0.853166	0.936838	0.180839	0.235558	0.706903	0.267325	NA	0.439024	0.46467	0.316373	0.488966	0.244483
KIF6	0.0270713	0.917482	0.0975747	0.689513	0.479129	0.330677	NA	0.957317	0.490884	0.409991	0.488849	0.244424
MKL2	0.157467	0.704929	0.89171	0.980455	0.00383134	0.158896	NA	0.370095	0.733813	0.3982	0.488822	0.244411
CD79B	1	0.490451	0.0434605	0	0.195847	0.716684	NA	0.847561	0.798156	0.306481	0.488738	0.244369
CHD7	0.00675468	1	0.160605	0.732417	0.0129048	0.467972	NA	0.414634	0.754346	0.848083	0.488635	0.244318
KTN1	0.0362974	0.983879	0	0.247272	0.429356	0.769484	NA	0.890244	0.411824	0.627868	0.488469	0.244235
SEC24D	0.0407315	1	0.236461	0.865329	0.111832	0.224386	NA	0.441981	0.484423	0.990667	0.488423	0.244212
RRAGD	0.47559	0.912774	0.244224	0.16332	0.887372	0.236547	NA	0.109756	0.987275	0.37889	0.488416	0.244208
CD47	1	1	0	0.481002	0.10206	0.748076	NA	0.286401	0.590279	0.187494	0.488368	0.244184
PRDM8	0.641288	0.154218	1	0.40662	0.627278	0	NA	0.365854	0.999022	0.200802	0.488342	0.244171
MSRB3	0.159026	0.769129	0.0129024	0.810936	0.319577	0.206489	NA	0.115854	1	1	0.488213	0.244106
BBS1	0.0438663	0.524901	0.331693	0.734738	0.695611	0.575163	NA	0.465632	0.545781	0.476498	0.488209	0.244105
DHTKD1	0.00743408	0.999281	0	0	0.78658	0.74174	NA	0.829823	0.267622	0.76004	0.488058	0.244029
ELMOD2	0.589618	0.843946	0.0139294	0.300467	0.140198	0.889549	NA	0	0.798811	0.814262	0.487864	0.243932
CAV2	1	0.760008	0.0966207	0	0.609168	0.08266	NA	0.219512	0.708656	0.914118	0.48786	0.24393
PEX6	0.156113	0.14555	0.211288	0.765358	0.0298411	0.792156	NA	0.909091	0.733465	0.647752	0.487846	0.243923
DDIT4L	0.913601	0.880955	0	0	0.607997	0.0878118	NA	0.465536	0.494365	0.93932	0.487732	0.243866
ACTR2	0.00400086	1	0.146238	0.388408	0.69068	0.365777	NA	0.283444	0.802991	0.706942	0.487609	0.243804
USP6NL	0.367424	0.920361	0.0420142	0	0.0188044	0.953396	NA	0.493902	0.985529	0.607007	0.487604	0.243802
RIOK2	0.221863	0.704947	0	0.609927	0.0356238	0.987136	NA	0.477458	0.392036	0.956092	0.487231	0.243616
ADRB1	0.00111109	0.999576	0.148378	0.632169	0.140891	0.120462	NA	0.993902	0.348503	0.998236	0.487025	0.243513
TMEM88	0.364224	0.945799	0	0	0.103071	1	NA	0.720838	0.48937	0.75895	0.486917	0.243458
SAFB	0.268378	0.672075	1	0	0.156186	0.4331	NA	0.245228	0.671624	0.93281	0.4866	0.2433
ALPK3	0.40497	0.671497	0.304457	0.419073	0.0697745	0.641757	NA	0.420732	0.446512	1	0.48653	0.243265
MRGPRF	0.241763	0.85137	0.592413	0.695568	0.0637221	0.120149	NA	0.542313	0.693721	0.577322	0.486482	0.243241
WDFY1	0.0996793	1	0.0283315	0	0.371389	0.903839	NA	0.0792683	0.955824	0.939017	0.486372	0.243186
TMEM154	0.199536	0.234802	0.885838	0.193663	1	0.551886	NA	0.146341	0.449538	0.714799	0.486267	0.243133
PSMA1	0.683016	0.81318	0.0892024	0.503589	0.472784	0.408064	NA	0.22561	0.854615	0.325365	0.486158	0.243079
SPATA13	0.00675468	0.968288	0.481432	0.897831	0.0750303	0.23447	NA	0.521474	0.834741	0.354398	0.486046	0.243023
SH2D4A	0.040018	0.0935778	0.587834	0.910394	0.776926	0.0851226	NA	0.054878	1	0.825097	0.485983	0.242992
SMOC1	0.313769	0.36928	0.572607	0.579828	0.993944	0.135674	NA	0.602598	0.487438	0.316204	0.485705	0.242852
SH3YL1	0.699051	0.351561	0.0236777	0.764535	0.0889199	0.992268	NA	0.510902	0.454427	0.485209	0.485617	0.242808
NT5E	0.710445	0.976753	0	0.0539165	0.00143241	0.819335	NA	0.311771	0.993887	0.50298	0.485613	0.242807
UHMK1	0.0238224	1	0	0.833181	0	0.0447748	NA	0.615854	0.852445	1	0.485564	0.242782
PKIA	0.704075	0.932181	0.229504	0	0.075508	0.977264	NA	0.76626	0.417877	0.266309	0.485442	0.242721
EVL	0.0025837	0.504633	1	0.79174	0.0772299	0.615166	NA	0.109756	0.953961	0.313563	0.485404	0.242702
BIN1	0.232787	0.514127	0.358372	0.526373	0.101121	0.436847	NA	0.754065	0.499243	0.945615	0.485395	0.242697
BCL6	0.63892	1	0.327328	0.0842773	0.561223	0.229149	NA	0.77439	0.455591	0.297478	0.485373	0.242686
FOS	0.439147	0.849225	0.759116	0.565374	0.14917	0.0733683	NA	0.23913	0.366195	0.926795	0.48528	0.24264
NUDT22	0.045743	0.0183758	0	0.472285	0.563152	0.890908	NA	0.524205	0.86657	0.98624	0.485275	0.242638
REEP5	0.336542	0.711982	0.245146	0	0.351829	0.844298	NA	0.458795	0.786661	0.631476	0.485192	0.242596
TNNT3	0	0.329418	0.89574	0.702056	0.519625	0.219674	NA	0.920732	0.490092	0.286924	0.484918	0.242459
CRK	0	1	0.0319356	0.90427	0.068147	0.901115	NA	0.27439	0.183913	1	0.484863	0.242432
POLR2F	0.606394	0.790204	0.139103	0.845874	0.0086994	0.0271048	NA	0.396341	0.796102	0.751363	0.484576	0.242288
AGPAT1	0	0.0146054	0.345579	0.381202	0.906856	0.829976	NA	0.323171	0.686009	0.872452	0.484428	0.242214
PPP1R12A	0.0899551	1	0	0.195775	0.657057	0.688647	NA	0.844789	0.493025	0.38968	0.484325	0.242163
PSMB8	0.0362974	0.288141	0.88059	0.749186	0.219727	0.00285074	NA	0.217391	1	0.964458	0.484294	0.242147
ADRA2B	0.845812	0	0.245796	1	0.0330321	0.480417	NA	0.432927	1	0.319958	0.484216	0.242108
SDC4	0.151891	0.431661	0.944469	0.700412	0.0798196	0.887636	NA	0.29878	0.458617	0.403449	0.484082	0.242041
NDUFS4	0	0.353315	1	0.118302	0.431477	0.828521	NA	0.47136	0.483364	0.670153	0.484055	0.242027
TAF1B	0.00432951	0.983069	0.439792	0.46011	0.660912	0.475518	NA	0.176829	1	0.155865	0.484047	0.242024
FAM107A	0.917468	0.984955	0.15455	0.384573	0.472788	0	NA	0.603659	0.526121	0.309437	0.483728	0.241864
MYH10	0.000995262	1	0.66851	0.183735	0.00139869	0.0765649	NA	0.429416	0.992746	1	0.483707	0.241854
CD300LG	0.530889	0.45959	0.284362	0.360262	0.0105877	0.226951	NA	0.969512	0.510791	1	0.48366	0.24183
SMYD4	0.04103	0.323584	0.198992	0.356763	0.723818	0.298688	NA	0.407797	1	1	0.483408	0.241704
ARHGEF7	0.0465887	1	0.240358	0.353665	0.645538	0.0933611	NA	0.310976	1	0.659857	0.483371	0.241686
NOTUM	0.956606	0.0597526	0.651399	0.298583	0.578106	0.174637	NA	0.413043	0.361539	0.85621	0.48332	0.24166
SPAG9	0.201397	1	0.475011	0.444942	0.1593	0.334343	NA	0.0121951	0.970313	0.752014	0.48328	0.24164
RFWD3	0.93837	0.667149	0.0119395	0.225088	0.296075	0.614722	NA	0.22561	0.370619	0.999535	0.483234	0.241617
MYO5C	1	0.176611	0.335452	1	0.198673	0.14085	NA	0.384146	0.989533	0.123392	0.483184	0.241592
LMO2	0.514497	0.691136	0.1625	0.623579	0.200421	0.69276	NA	0.515152	0.498147	0.450455	0.483183	0.241592
SENP2	0.0294748	0.949845	0.796684	0.880033	0	0	NA	0.256098	0.971583	0.464887	0.483178	0.241589
ABHD8	0.0119767	0.604543	0.696488	0.407253	0.53335	0.460689	NA	0.408537	0.548635	0.67547	0.482993	0.241497
NEDD9	0.174671	0.896846	0.5	0.5424	0.235244	0.473931	NA	0.219512	0.730927	0.571634	0.482796	0.241398
ADAM12	0.0653526	0.999341	0.316956	0.454453	0.111985	0.178436	NA	0.83298	0.484575	0.900776	0.482762	0.241381
BIRC6	0	0.232909	0.889201	0.963787	0.820922	0.330749	NA	0.170732	0.854629	0.0815454	0.482719	0.24136
CRAT	0.635306	0.98901	0.171077	0.245951	0.267129	0.0155606	NA	0.993902	0.470466	0.555921	0.482703	0.241351
TP53	0.157063	0.405352	1	0.261207	0.355755	0.195289	NA	0.97561	0.585859	0.407586	0.482636	0.241318
SCAND1	0.996783	0.704944	0	0.417004	0.726747	0.224361	NA	0.69697	0.575454	0	0.482474	0.241237
KRCC1	0.0458736	1	0.274138	0.101068	0.0371301	1	NA	0.890244	0.992955	0	0.482379	0.241189
PEF1	0.00641593	0.107433	1	0.00157038	0.0573964	1	NA	0.761665	0.546871	0.859818	0.482352	0.241176
SDC1	0.0152894	0.399308	0.670159	0.274817	0.00806423	0	NA	1	1	0.971799	0.48216	0.24108
E2F5	1	0.150518	0.155214	0.0779958	0.22796	0.887266	NA	0.957317	0.632909	0.249281	0.482051	0.241026
LFNG	0.0293524	0.187712	0.966996	0.86499	0.32431	0.115933	NA	0.530488	0.913158	0.404629	0.481952	0.240976
MUC20	1	0.682426	0.211595	0	0.0868912	0.289162	NA	0.659091	0.494632	0.910645	0.481605	0.240802
DUSP6	0.909576	0.8132	0.521969	0	0.216509	0.0770287	NA	0.0914634	0.953729	0.749721	0.481466	0.240733
TPM1	0.874526	1	0.147798	0.480711	0.474875	0.373864	NA	0.0365854	0.903632	0.0391592	0.481239	0.240619
VRK1	0.00400086	0.90411	0.378242	0.385268	0.0358061	1	NA	0.280488	0.420205	0.922593	0.48119	0.240595
RGS12	0.0400312	0.827998	0.831564	0.593498	0.623113	0	NA	0.243902	1	0.169308	0.481046	0.240523
ACOXL	0.706254	0.95561	0.014751	0.856404	0.109956	0	NA	1	0.492373	0.190698	0.480672	0.240336
PSD4	0.0221072	0.730667	0.992922	0	0.147232	0.143065	NA	0.29772	0.991925	1	0.480626	0.240313
MRPL23	0.0703263	0.0160343	1	0.681327	0.0439574	0.227991	NA	0.378049	0.954436	0.952773	0.480544	0.240272
CHMP6	0.0477095	0.436302	0.410614	0.815647	0.195093	0.957003	NA	0.518108	0.622197	0.319711	0.480265	0.240132
DOCK5	0.483187	0.746975	0	0.135628	0.643663	0.849661	NA	0.378049	0.568577	0.515895	0.480181	0.240091
LIMK2	0.00111109	0.96548	0.11275	0.167508	0.165714	1	NA	0.493902	0.776444	0.637894	0.480089	0.240045
SLC7A5	0.0101219	0.867998	0.517881	0.489467	0.477638	0.416446	NA	0.700689	0.637091	0.201971	0.479923	0.239961
B3GALT4	0.0318119	0.115853	0.238257	0.530634	1	0.517627	NA	0.709438	1	0.174872	0.479833	0.239916
CTDSPL2	0.00910198	1	0	0.0569932	0.124927	0.960237	NA	0.678123	0.629215	0.858997	0.479733	0.239866
BIRC2	0.0296555	0.296129	0.541047	0.788427	0.19451	0.95546	NA	0.22561	0.312651	0.973557	0.479672	0.239836
CNNM4	0.118819	0.134409	0.248076	0.73698	1	0.0918024	NA	0.776511	0.884901	0.32333	0.479426	0.239713
CXXC5	0.00201733	0.967655	1	0.119873	0.0258057	0.115059	NA	0.134146	1	0.948939	0.479277	0.239639
MTA1	0.00400086	0.954815	0.912576	0.331735	0.0599888	0.331582	NA	0.642092	0.474215	0.601566	0.479175	0.239587
TMEM30A	0.404346	0.910366	0	0.55287	0.0791569	0.580504	NA	0.51246	0.393433	0.879274	0.479157	0.239578
MRPL4	0.570687	0.94321	0.017246	0.158599	0.864077	0.0128434	NA	0.645418	0.312651	0.787038	0.479086	0.239543
APBB1IP	0.544062	0.346384	0	0.296279	0.0651418	0.922767	NA	0.396341	0.996308	0.744382	0.479074	0.239537
TM4SF5	0.767812	0.0637107	0	0.775848	0.421388	0.218138	NA	0.896341	0.324757	0.843149	0.479016	0.239508
CLIC5	0.80361	0.653994	0.0827294	0.589965	0.034105	0.144429	NA	0.920732	0.483702	0.597801	0.479007	0.239504
FBXW7	0.000748407	0.814428	0.612811	0.517274	0.454879	0.235761	NA	0.054878	0.761676	0.85739	0.478872	0.239436
PIGC	0.127551	0.562396	0.460832	0.0769231	1	0.537325	NA	0.463415	0.796432	0.284833	0.478856	0.239428
SYNCRIP	0.0212158	1	0	0.331351	0.745801	0.56983	NA	0.569475	0.49934	0.571454	0.478719	0.239359
BTF3	0.00400086	0.530716	0.321754	0.650115	0.0498859	0.886009	NA	0.371951	0.493165	1	0.478622	0.239311
KCNN4	0.334434	0.409212	1	0.821405	0.0220401	0.000248057	NA	0.432927	0.693941	0.593114	0.478591	0.239296
PLEKHG3	0.0626284	0.791679	0.271196	0.5	1	0.18193	NA	0.40403	0.429517	0.666163	0.478571	0.239286
DHX15	0.0149745	0.736257	0.238114	0.760431	0.098858	0.749794	NA	0.195122	0.512571	1	0.478458	0.239229
TGFBR2	1	0.999886	0.0968427	0	0.213394	0.533431	NA	0.274205	0.641501	0.546063	0.478369	0.239185
ANKS1A	0.0654861	0.588304	0.869694	0	0.140019	0.576313	NA	0.593584	0.470025	1	0.478158	0.239079
GALE	0.0477095	0.660474	0.00602857	0.0413535	0.723904	0.890855	NA	0.841463	0.631934	0.459436	0.478129	0.239064
MRPL1	0.00758203	0.74549	0	0.00785192	0.272992	1	NA	0.865854	0.471374	0.931844	0.47811	0.239055
CLASP2	0.0643291	0.640436	0	0.31146	0.921239	0.807352	NA	0.845159	0.441623	0.27103	0.47807	0.239035
FAM49A	0.598241	0.804911	1	0.0769488	0.00640025	0	NA	0.772727	0.486786	0.555729	0.477972	0.238986
BMP5	0.396443	0.846584	0.104802	0.0192308	0.38443	0	NA	1	0.553432	0.996355	0.47792	0.23896
NFYB	0.735112	0.939015	0	0	0.332595	1	NA	0.134146	0.58902	0.570847	0.47786	0.23893
SEL1L	0.0169743	1	0	0.0879415	0.731206	0.538484	NA	0.613452	0.414385	0.898225	0.477852	0.238926
TBX2	0.0549428	0.485796	0.804005	0.20258	1	0.00841536	NA	0.468452	0.953237	0.32297	0.477822	0.238911
IGF1	0.0515859	0.922315	0.036608	1	0.0400734	0.0910398	NA	0.920732	0.809377	0.425682	0.47749	0.238745
AFAP1L2	1	0.168599	0.132359	1	0.960614	0.453393	NA	0.0217391	0.5	0.0606839	0.477487	0.238744
C1QB	1	0.0877799	0.166381	0.06805	0.191556	0.981076	NA	0.463415	0.457221	0.881376	0.477428	0.238714
FMNL2	0.023434	0.988912	0.180824	0.830828	1	0	NA	0.77439	0.497774	0	0.477351	0.238676
OSBP	0.0025837	0.998602	0.146581	0.757912	0.427095	0	NA	0.323171	0.946279	0.693802	0.477336	0.238668
KCTD1	1	0.976643	0.240384	0.860142	0.0194609	0.161177	NA	0	0.669292	0.367717	0.477202	0.238601
CBR4	0.142064	0.425134	0	0.155845	0.594516	0.898914	NA	0.835366	0.401814	0.840676	0.477148	0.238574
CTSO	0	0	0.477539	0	0.962778	0.721203	NA	0.743902	0.479732	0.906846	0.476889	0.238444
C2	0.397986	0.282038	1	0.149187	0.0334891	0.247941	NA	0.390244	0.995221	0.794547	0.476739	0.23837
ARHGEF12	0.377766	0.58933	0.047758	1	1	0.600319	NA	0.0731707	0.576739	0.0251429	0.476692	0.238346
MACF1	0.0208124	1	0.283355	0.502368	0.388231	0.49397	NA	0	0.799956	0.800358	0.476561	0.238281
PDE4D	0.736601	0.522003	0.895508	1	0.602828	0.426707	NA	NA	1	0.53489	0.714817	0.238272
IFRD1	0.0027735	0.785304	0	0.725784	0.210977	0.657074	NA	0.134146	0.967929	0.802741	0.476303	0.238152
MCPH1	0.00743126	0.627739	0.79801	0.880694	0.174589	0	NA	0.420732	1	0.377451	0.476294	0.238147
PRNP	0.555575	1	0	0.33182	0.151947	0.7468	NA	0.737805	0.567924	0.193957	0.476203	0.238102
SLMAP	0.00508091	0.996728	0.587505	0.495138	0.124676	0.849774	NA	0.0792683	0.969093	0.178502	0.476196	0.238098
DPYSL3	0.908198	0.528797	0	0.995213	0.0210966	0.0918024	NA	0.914634	0.624554	0.20078	0.476119	0.23806
SASH1	0.0019087	0.934565	1	0	0.583688	0	NA	0.573171	0.438364	0.752891	0.476065	0.238033
SLC25A37	0.0832701	0.954375	0	0.182175	0.987562	0.134504	NA	0.72561	0.498736	0.717912	0.476016	0.238008
FXYD6	0.801982	0.208386	0.0221915	0.271204	0.833362	0.733869	NA	0.620361	0.424163	0.367886	0.475934	0.237967
HPGD	0.00950863	0.771977	0.666329	0.568367	0.11393	0.969222	NA	1	0.126703	0.0570646	0.4759	0.23795
BTG3	0.553583	0.803488	0.304032	0	0.151836	0.913135	NA	0.262195	0.948029	0.346709	0.47589	0.237945
VARS	0.382087	0.729356	0.147798	0.643216	0.650182	0.0215161	NA	0.401379	0.855212	0.451669	0.475824	0.237912
MS4A6A	0.462865	0.86806	0.428952	0.223684	0.919234	0.0883648	NA	0.509054	0.393433	0.3885	0.475794	0.237897
ZBTB16	1	0.947719	0.929914	1	0.00381758	0.442471	NA	NA	1	0.385083	0.713626	0.237875
ZBTB44	0.0302551	1	1	0	0.000683689	0.658416	NA	0.152174	0.438829	1	0.475595	0.237798
PMP22	0.719699	0.932738	0.19012	0.0670031	0.519883	0	NA	0.164634	0.807757	0.878105	0.475549	0.237774
DHCR24	0.610729	0.503272	0.659158	0.502617	0.0564627	0.0350564	NA	0.678677	0.999509	0.234286	0.47553	0.237765
NAP1L4	0.145952	0.997002	0	0.331334	0.0037233	0.390622	NA	0.439024	0.973051	0.998736	0.475494	0.237747
MTIF2	0.106132	0.602749	0.206622	0.837968	0.494931	0.919857	NA	0.298041	0.812793	0	0.475455	0.237727
PTGER4	0.00400086	0.223026	1	0.615217	0.191069	0.950532	NA	0	0.96595	0.328568	0.475374	0.237687
LUC7L	0.334142	0.715575	0.482711	0.814077	0.382261	0.400773	NA	0.287116	0.490115	0.371359	0.475348	0.237674
FYN	0.282559	1	0.623665	0.342344	0.375917	0.0743422	NA	0.25	0.993817	0.33466	0.475256	0.237628
TBC1D14	0.00950863	0.533103	0.648371	0.415628	0.108429	0.964537	NA	0.222284	1	0.373405	0.475029	0.237515
SLAMF8	1	0.204372	0.249829	0	0.890974	0	NA	0.542683	1	0.386364	0.474914	0.237457
VEGFC	0.324735	0.0188375	0.19528	0.767751	0.065938	0.450128	NA	1	0.48241	0.968859	0.474882	0.237441
BCL7C	0.0643291	0	1	0.350719	0.61069	0.177324	NA	0.481707	1	0.589067	0.474871	0.237435
PGLS	0.188551	0.786512	0	0.839258	0.681083	0.356976	NA	0.584627	0.78165	0.0541647	0.474758	0.237379
ATP5D	0.677305	0.810864	0.594451	0.499703	0.226506	0.0673508	NA	0.457317	0.577384	0.361153	0.47467	0.237335
CLN5	0.585815	0.996778	0	0	0.338079	0.920337	NA	0.609756	0.434872	0.38605	0.474632	0.237316
CALM1	0.00111109	0.974551	0.00121359	0.127725	0.457789	0	NA	0.7614	0.979639	0.967519	0.47455	0.237275
TWSG1	0.197629	0.991701	0	0.470697	0.072971	0.564047	NA	0.592018	0.700724	0.67919	0.474331	0.237165
HSP90AA1	0.0384188	1	0.255848	0.42034	0.126333	0.939597	NA	0.180011	0.943253	0.364851	0.474294	0.237147
SH2D3C	1	0.84333	0.211094	0	0.0670212	0.259773	NA	0.715536	0.714769	0.453917	0.473938	0.236969
COG6	0.0109551	0.603981	1	0	0.564227	0.457847	NA	0.370843	0.480338	0.776046	0.473804	0.236902
FNBP1	0.0401203	1	0.850781	0.427145	0.564842	0.0922629	NA	0.464475	0.795185	0.028987	0.473755	0.236878
ACPP	0.117312	0.442356	0.107456	0	0.38767	0.274566	NA	1	0.978196	0.955969	0.473725	0.236862
DIO3	0.867426	1	0.479693	0.289998	0.408259	0.0917148	NA	0.231707	0.459083	0.435641	0.473725	0.236862
CLDN4	0.610501	0.0857013	0.907231	0.700654	0.0231116	0.255139	NA	0.860126	0.620264	0.199251	0.473553	0.236777
DDX18	0.183176	0.759607	0.662428	0.627639	0.0202736	0.603342	NA	0.777716	0.429284	0.197183	0.473405	0.236703
ALKBH5	0.0401203	0.873407	1	0.226056	0.0172072	0.295484	NA	0.312301	0.999567	0.495415	0.473284	0.236642
ORMDL3	0.0554285	0.998496	0	0.76576	0.121379	0.295788	NA	0.0426829	0.979805	1	0.47326	0.23663
TRAF6	0.105433	0.664074	0.00472811	0.5	0.146275	0.909175	NA	0.0914634	0.999604	0.837956	0.47319	0.236595
CLDN9	0.422444	0.129565	0.632775	0	0.016049	0.643567	NA	0.981707	0.712882	0.718081	0.473008	0.236504
S100A8	0.43295	0.872887	0.473092	0.37753	0.4599	0	NA	0.664634	0.366479	0.608007	0.472831	0.236415
TNS3	0.0027735	0.648878	0.342049	1	0.0137787	0.413822	NA	0.530223	0.787069	0.514995	0.472621	0.236311
CA4	0.133445	0.483952	0.63059	0.458276	0.167735	0.870671	NA	0.707317	0.673861	0.127528	0.472597	0.236299
SLC16A4	0.0599568	0.869818	0	0.638232	0.678701	0.920622	NA	0.651515	0.431845	0	0.472299	0.236149
BTBD10	0.702712	0.576747	0.178289	0.0670031	0.747098	0.261654	NA	0.487805	0.228145	1	0.472161	0.236081
SERPINB1	0.0133229	0.808878	0.99883	0	0.00537283	1	NA	0.378049	0.99235	0.0524899	0.472144	0.236072
ENO1	0.0975507	0.924277	0.0153919	0.204673	0.00645118	0.919895	NA	0.132291	0.956988	0.991594	0.472123	0.236062
ELOVL5	0.707355	0.662902	0.265986	0.619873	0.125119	0.64587	NA	0.00609756	0.998252	0.21746	0.472102	0.236051
ASS1	0	0.180517	0.309466	0.352813	0.966011	0.270678	NA	0.89357	0.370851	0.904351	0.472029	0.236014
ERBB2	0.673284	0.967604	0.438258	0.313952	0.00920383	0.15398	NA	0.712089	0.567389	0.412385	0.472016	0.236008
NCOR2	0.461199	0.285298	1	1	0.00896022	0.38977	NA	0	1	0.102665	0.471988	0.235994
PCCA	0.0312771	0.989104	0.349466	0.699393	0.114297	0.46205	NA	0.481707	0.89307	0.227228	0.471955	0.235977
SPI1	0.694393	0.501315	0.317961	0	0.0213313	0.814374	NA	0.636364	0.437763	0.823097	0.471844	0.235922
ANGPT1	0.805599	0.936644	0.0908729	0.5	0.39937	0.190292	NA	0.384146	0.643943	0.295668	0.471837	0.235919
AGPAT4	0.0139151	0.612544	0.308769	0.535072	0.00584766	0.239328	NA	0.719512	0.988043	0.823097	0.471792	0.235896
ADPRH	0.0318119	0.443772	0.568674	0.403312	1	0.117486	NA	0.447709	1	0.231521	0.471587	0.235794
SLC33A1	0.0334014	0.581915	0.0686737	0.101215	0.823944	0.752397	NA	0.29878	0.581946	1	0.471364	0.235682
PDLIM5	0.0465887	1	0.697856	0.100505	0.0878505	0.29951	NA	0.396341	0.613111	1	0.471307	0.235653
TCTA	0.0051125	0.0527357	0.0643407	0.727918	1	0.197783	NA	0.566013	0.648285	0.977866	0.471117	0.235559
NCK1	0.0025837	0.903513	0.24217	0.00889885	0.00463099	0.850682	NA	0.31929	0.90815	1	0.471102	0.235551
ACACB	0.045743	0.260476	0.0420142	0	0.951559	0	NA	0.969512	0.968628	1	0.470881	0.235441
ALDH5A1	1	0.570333	0.0225524	0.0617461	0.308261	0.000969592	NA	0.987805	0.286112	1	0.470864	0.235432
CSNK1D	0.129152	0.427392	0.44242	0.0329781	0.807096	0.97044	NA	0.213415	0.902763	0.311247	0.470767	0.235384
MIB1	0.140349	1	0.317246	0.907253	0.975038	1	NA	NA	0.486879	0.822231	0.706125	0.235375
CAP2	0.889814	0.367955	0.441889	0.367336	0.950249	0.0776555	NA	0.469512	0.458152	0.213605	0.470685	0.235343
MAD1L1	0.000342037	0.438802	1	0.673025	0.0103076	0.255761	NA	0.353659	1	0.504104	0.470667	0.235333
CCL5	0.145945	0.121033	0.716661	0.73052	0.854225	0.168547	NA	0.26087	0.494562	0.743202	0.470618	0.235309
ZCCHC6	0.0302551	0.964133	0.138631	0.835539	0.00678287	0.68256	NA	0.554878	0.730016	0.292521	0.470591	0.235295
UBE2N	0.00910198	1	0.616206	0.110386	0.114488	0.901661	NA	0.103659	0.449305	0.929978	0.470532	0.235266
RAD21	0	1	0.241175	0	0.630417	0.702173	NA	0.617517	0.85127	0.191597	0.470461	0.23523
LGALS8	0.208516	0.984478	0.415893	0.435497	0.31512	0.704451	NA	0.371951	0.580784	0.216819	0.47039	0.235195
MYO1C	0.00400086	1	0.432293	0.720679	0.0547168	0.00887469	NA	0.581301	0.431147	1	0.470335	0.235167
STOML1	0.195492	0.706411	0.988797	0.718161	0.0217993	0	NA	0.396341	0.923464	0.282124	0.470288	0.235144
CAPN1	0.00400086	0.703658	0.074563	1	0.403188	0.965407	NA	0.25	0.464903	0.366481	0.470244	0.235122
CLIP4	1	0.686125	0.633149	0.866397	0.719507	0.599389	NA	NA	0.872162	0.26459	0.705165	0.235055
FBXO32	0.752892	0.997439	0.47712	0	0.0932477	0.313473	NA	0.406416	0.665699	0.523718	0.47	0.235
EIF4G1	0.471397	0.99354	0	0.569239	0.0269391	0.553626	NA	0.408537	0.858903	0.347654	0.469982	0.234991
RFX5	0.47267	0.682582	0.287644	0.427646	0	0.602813	NA	0.47561	0.705037	0.574849	0.469872	0.234936
UBE2L6	0.196497	0	0.298419	0.92348	0.184178	0	NA	0.865854	0.926491	0.833921	0.469871	0.234936
GADD45GIP1	0.275803	0.460848	0.059466	0.5	0.335641	0.216284	NA	0.939024	0.874029	0.566958	0.469784	0.234892
BNIP3L	0.404545	1	0	0.0382127	0.115325	0.704227	NA	0.514043	0.893285	0.558405	0.469783	0.234891
ZNF668	0.119488	0.105591	0.645875	0.454858	0.535404	0.627136	NA	0.0792683	1	0.660408	0.469781	0.23489
RAC3	1	0.471752	0.537147	0	0.474343	0.641412	NA	0.336691	0	0.764345	0.469521	0.234761
SMARCD1	0.00176404	0.525703	0.00426366	0.922619	0.478118	0.616404	NA	0.481707	0.83711	0.357871	0.469507	0.234753
SLC39A14	1	0.996812	0.183355	0.885268	1	0.0953835	NA	NA	0.473051	1	0.704234	0.234745
OS9	1	0	0	0.189493	0.250868	0.975127	NA	0.508869	0.549804	0.751149	0.469479	0.234739
ATPAF2	0.323913	0.502684	0.614078	0	0.121646	0.242256	NA	0.481707	0.966765	0.97091	0.469329	0.234664
EBF3	1	0.72256	0.20486	0.119873	0.110464	0	NA	0.536585	0.996331	0.529844	0.468946	0.234473
OSBP2	0.745298	0.346533	0.380217	0.0256496	0.534148	0	NA	0.820785	0.422766	0.9446	0.468888	0.234444
ANKRD28	0.0395833	0.520973	0	1	0.217559	0.0186796	NA	0.737805	0.923731	0.761568	0.468878	0.234439
KIAA1161	0.0477095	0.65403	0.740999	0.581204	1	0.116676	NA	0.45085	0.478405	0.149874	0.468861	0.23443
PALM	0	0.600324	0.726922	0.622744	0.657489	0	NA	0.0182927	0.592779	1	0.468728	0.234364
TPST1	0.355724	0.0835344	0.311754	0.947036	0.523588	0.132429	NA	0.489653	0.988439	0.385757	0.468657	0.234329
RBP1	0.816013	0.229937	0	1	0.624827	0.1643	NA	0.853659	0.438807	0.0892561	0.468533	0.234267
ACTR1A	0.0478602	0.0818444	0.18722	0.14603	0.11226	1	NA	0.728261	0.990907	0.920132	0.468279	0.23414
TXNL1	0.0051125	0.374133	0.354619	0.872661	0.68769	0.322321	NA	0.438101	0.457919	0.70194	0.468277	0.234139
ADCY4	0.435184	0.508685	0.407811	0.090081	0.273716	0.57191	NA	0.605514	0.446977	0.869833	0.467746	0.233873
ST6GAL1	0.162959	0.466785	0	0.0218265	0.560795	0.787838	NA	0.402439	0.978778	0.827918	0.467704	0.233852
SERPINB2	0.00675468	0.171597	0.679259	0	0.19771	1	NA	0.742577	0.588582	0.820759	0.467471	0.233735
PPP1R16B	0.467568	0.793333	0.0875564	0.360665	0.264888	0.213563	NA	0.737805	0.672411	0.609187	0.467442	0.233721
TNFRSF10B	0.623619	0.999241	0	0	0.32339	0.552262	NA	0.829268	0.169945	0.707538	0.467251	0.233626
MDFIC	0.604442	0.615702	0.720029	0.810936	0.222816	0.973554	NA	NA	0.704103	0.954607	0.700774	0.233591
FBXO2	0	0.103055	0.56432	0.629134	0.213293	0.316	NA	0.762195	0.615904	1	0.4671	0.23355
BCL2L1	0.195349	0.564158	0.0496034	0.339116	0.788215	0.468183	NA	0.590403	0.209367	0.998631	0.467003	0.233501
SLC7A2	1	0.998903	0.368319	0	0.0031363	0	NA	0.5	0.416713	0.915928	0.467	0.2335
ST3GAL6	0.0025837	0.993533	0.185492	0.205197	0.0448926	1	NA	0.243902	0.736961	0.789388	0.466883	0.233442
TBC1D10B	0.311396	0.0992607	0.0613296	0.0512992	0.779622	0.999144	NA	0.463415	0.808838	0.627126	0.466826	0.233413
ABI1	0.0158127	0.540489	0.0415591	0.124584	0.833679	0.737095	NA	0.0487805	0.938381	0.92057	0.466772	0.233386
SDHC	0.0126595	1	0	0.751012	0.144528	1	NA	0.0426829	0.56769	0.680618	0.466577	0.233288
RBM12B	0.0132713	1	0	0.770994	0.274809	0.864775	NA	0.575027	0.570347	0.128799	0.466447	0.233223
ABCA1	0.313129	0.994004	0.816226	0.199962	0	0.792029	NA	0.0652174	0.681067	0.336234	0.46643	0.233215
ITPR2	0.868425	0.789736	0.0412621	0.131389	0.096513	0.0161568	NA	0.337768	1	0.916378	0.466403	0.233201
GMEB2	0.633095	0.812098	1	0.410401	0.34177	0.0816509	NA	0	0.770467	0.148109	0.466399	0.233199
API5	0.0019087	0.846929	0	0.482579	0.0340582	0.602732	NA	0.826681	0.409729	0.991906	0.46628	0.23314
GBP3	0.824856	0	0	0.0445344	0.0378817	0.948508	NA	0.395602	0.945076	1	0.466273	0.233137
RAPGEF3	0.688504	0.690476	0.902913	0	0.0306717	0.121118	NA	0.63176	0.207193	0.923412	0.466227	0.233114
SPTLC2	0.302197	0.625016	0.635071	0.572787	0.569441	0.373025	NA	0	0.441856	0.675672	0.466118	0.233059
IL11RA	0.0327832	0.860131	0.195988	0.864907	0.032675	0.0991212	NA	0.788441	0.663545	0.657148	0.466082	0.233041
PITPNC1	0.108956	0.770446	0.0752841	1	0.142935	0.378464	NA	0.130435	1	0.587179	0.465967	0.232983
UBE3A	0.0393079	0.91862	0.356447	0.0769488	0.525893	0.70955	NA	0.0670732	0.756829	0.742989	0.465962	0.232981
BMP2	1	0.681568	0.0420142	0.767978	0.0166855	0.288878	NA	0.52439	0.482945	0.389006	0.465941	0.23297
COL4A1	0.354451	0.930805	0.487762	0.974361	0.105026	0	NA	0.108696	0.958034	0.274312	0.465938	0.232969
HMOX1	0	0.995109	0.0844558	0.372679	0.855917	0.863124	NA	0.525716	0.321731	0.174388	0.465902	0.232951
PLK3	0.20089	1	0.52273	0.00523462	0.0546673	1	NA	0.820953	0.449185	0.139443	0.4659	0.23295
RNF170	0.545114	1	0	0.125694	0.0801443	0.459832	NA	0.823171	0.351762	0.806607	0.465814	0.232907
ITGAV	0.0025837	0.502805	0.173491	0.11045	0.197444	0.875139	NA	0.450665	0.979406	0.900316	0.465811	0.232906
PKP1	1	0.642691	0	0.740012	0.114701	0	NA	0.307465	0.385518	1	0.465599	0.232799
GTF2H4	0.000342037	0.750831	0.3606	0.397252	0.983416	0	NA	0.347561	0.768435	0.580975	0.46549	0.232745
MTSS1	0.0144615	0.578021	1	1	0.016477	0.126451	NA	0.802846	0.64988	0	0.465348	0.232674
PRKCZ	0.0287789	0.169262	0.449513	1	0.325677	0.290315	NA	0.469512	0.548647	0.905981	0.465298	0.232649
SORBS1	0.394042	1	0.461895	0.0777248	0.418773	0.118473	NA	0.219512	0.994888	0.502193	0.465278	0.232639
DEDD2	1	0.18268	0.619931	0.332568	0.0269729	0.616404	NA	0.343849	0.996308	0.0685744	0.465254	0.232627
HSPA12B	0.0893427	0.619818	0.322199	0.969545	0.271073	0.080746	NA	0.756098	0.428819	0.648864	0.465167	0.232584
FCER1G	0.88733	0.0491907	0	0	0.0314858	1	NA	0.5	0.828249	0.889975	0.465137	0.232568
COX4I2	0.579592	0.0781587	0.209605	0.272267	0.809782	0.382182	NA	0.481707	0.405306	0.965859	0.46494	0.23247
FRAS1	0.00758203	0.370783	0.63835	0.846008	0.218251	0	NA	0.65133	1	0.451332	0.464848	0.232424
STIM2	0.359779	0.660732	0	0.764096	0.0569169	0.742052	NA	0.252956	0.973749	0.37264	0.464769	0.232384
UBE2J1	0.955248	0.880035	0	0.335015	0.696025	0.126269	NA	0.365484	0.213585	0.611132	0.464755	0.232377
TOB1	0.523305	0.964217	0	0.0160827	0.155002	0.938946	NA	0.675504	0.300339	0.6084	0.464644	0.232322
TGFB2	0.742078	1	0.815975	1	0.135977	0	NA	NA	1	0.880769	0.69685	0.232283
KPNA6	0.0019087	1	0	0	0.553156	0.933566	NA	0.46421	0.808965	0.419084	0.464543	0.232272
NSMCE1	0.0401203	0.122571	0.702528	1	0.480367	0	NA	0.109756	1	0.725286	0.464514	0.232257
AHDC1	0.146129	0.261422	0.885838	0.860469	0.0503009	0.376085	NA	0.231707	0.799369	0.568352	0.464408	0.232204
PDE9A	0.509335	0.55442	0.0340033	0.0738866	0.849679	0.264007	NA	0.585366	1	0.308392	0.464343	0.232172
AFF3	0	0.939325	0.292694	0.814077	0	0	NA	0.195122	1	0.936207	0.464158	0.232079
SPIRE2	0.00204923	1	0.121031	0.179024	0.606136	0.285838	NA	0.45122	0.905018	0.627093	0.464156	0.232078
LRPAP1	0.391925	0.105589	1	0.0806131	0.00607682	1	NA	0.176829	0.446745	0.969451	0.464136	0.232068
PCYOX1	0.231302	0.73851	0.056432	0.650435	0.0497999	0.270923	NA	0.255174	0.924396	1	0.464108	0.232054
DEXI	0.0025837	0.366158	0.70943	0.998388	0.542112	0.531386	NA	0	0.999756	0.026649	0.464051	0.232026
EGFR	0.101419	1	0.545102	0.922957	0.668297	0	NA	0.426829	0.511756	0	0.46404	0.23202
RIPK4	0.0149745	0.321293	0.966996	0.58323	0.221399	0.0823507	NA	0.744642	0.558007	0.682989	0.463987	0.231993
MYO1E	0.944638	0.367068	0	0.0565338	0.536187	0.0921052	NA	0.402439	0.947345	0.827289	0.463734	0.231867
PLEKHF2	0	0.991673	0.0921995	0.476275	0.0137485	0.986047	NA	0.439024	0.453961	0.72052	0.463717	0.231858
PON2	0.526513	0.780672	0.058623	0.581984	0.0482584	0.27297	NA	0.176829	0.882391	0.843891	0.46357	0.231785
TMEM91	0.69254	0	1	0	0	0.880763	NA	0.743902	0.421369	0.431032	0.46329	0.231645
MAFF	0.0968805	0.432472	1	0.677543	0.0422897	0.189541	NA	0.45122	0.351529	0.928027	0.463278	0.231639
NPDC1	0.204938	0.969091	0.160194	0.457712	0.360116	0.0356964	NA	0.695652	0.646104	0.639535	0.463226	0.231613
ACAD8	0.0027735	0.572685	0.520772	0.433198	0.905803	0.129952	NA	0.439024	0.670322	0.494359	0.46321	0.231605
IFNGR1	0.00946131	0.993703	0.348301	0.258679	0.209295	0.447632	NA	0.195122	0.886152	0.820421	0.463196	0.231598
UNC5B	0.846928	0.933188	1	0.959793	0.02082	0.387202	NA	NA	1	0.410396	0.694791	0.231597
ADAP1	0.94085	0.646885	0.98706	0.682377	0.314567	0.806122	NA	NA	0.997309	0.181784	0.694619	0.23154
CRB3	0.560262	0.104267	0.15843	0.81146	0.939884	0	NA	0.487805	0.760013	0.344967	0.46301	0.231505
RSRC2	0.1066	0.902256	0	0.120908	0.279885	0.707621	NA	0.228381	0.903823	0.917187	0.462962	0.231481
ANKRD9	0.0025837	0.990865	0.00331653	0.0832376	0.313452	0.364688	NA	0.658006	0.924463	0.824895	0.462834	0.231417
USP5	0.0643921	0.164367	0.541661	0.37247	1	0.559563	NA	0.469512	0.992614	0	0.462731	0.231366
ACADS	0.0477095	0.517728	0.802729	0.771677	0.0894362	0.43111	NA	0.5	0.384587	0.619404	0.462709	0.231354
ADORA3	1	0.112557	0.132661	0	0.106189	0.450973	NA	0.781781	0.579928	1	0.462677	0.231338
RASIP1	0.40212	0.965063	0.561677	0	0.00235248	0.0918024	NA	0.71368	0.818035	0.609266	0.462666	0.231333
HIP1	0.58087	0.765821	0.0283315	0.263301	0.408669	0.542087	NA	0.75	0.548798	0.273998	0.462431	0.231215
SLC25A1	0.472038	0.598488	0	0.451403	0.0195497	0.80061	NA	0.693829	0.427429	0.698152	0.462389	0.231194
ARL6IP5	0.374565	0.863325	0	0	0.176805	0.813808	NA	0.152174	0.795952	0.984334	0.462329	0.231165
ANGEL2	0.140534	0.634677	0	0.916675	0.145819	0.979887	NA	0.398374	0.357172	0.587651	0.46231	0.231155
ARID4B	0.00420264	1	0	0.570667	0.729362	0.702554	NA	0.0583245	1	0.0948874	0.462222	0.231111
PPP2R5C	0.174893	0.761546	0.0708102	0.416675	0.721499	0.397556	NA	0.11881	0.497914	1	0.462189	0.231095
LRRFIP2	0.0460012	1	0	0.712002	0.00964976	0.954898	NA	0.256098	0.55043	0.630588	0.462185	0.231093
ZFR	0.00675468	1	0.626443	0.507378	0.445242	0	NA	0.182927	0.78441	0.605152	0.462034	0.231017
MXD1	0.00550364	1	0.367494	0.30872	0.482096	0.359234	NA	0.426829	0.949105	0.258734	0.461968	0.230984
LIMCH1	0.118934	0.99252	0.99908	1	1	0	NA	NA	0.90204	0.530979	0.692944	0.230981
LGALS3BP	0.572225	0	0.839746	0.5	0.86426	0	NA	0.0731707	0.389708	0.916479	0.461732	0.230866
RUFY3	0.00432951	1	0.344256	0.0382127	0.41664	0.64028	NA	0.292683	0.464903	0.95304	0.461594	0.230797
RAB23	0.376496	0.999186	0	0	0.964517	0.218081	NA	0.401146	0.411523	0.783138	0.461565	0.230783
ZNF692	0.330238	0.452892	0.0879854	0.237128	0.574958	0.0325024	NA	0.587222	0.935916	0.915096	0.461549	0.230774
PAIP2	0.0374081	0.908128	0	0.0197205	0.469812	0.720818	NA	0.341463	0.919509	0.73584	0.461411	0.230706
CD200	0.00432951	0.825395	0	0.674928	0.0446394	0.652593	NA	0.487805	0.459316	1	0.461001	0.2305
DIXDC1	0.0174365	0.953845	0.558725	1	0	0.0126583	NA	0.268293	0.76848	0.569206	0.46096	0.23048
CACNA2D4	0.686108	0.102878	1	0.674077	0.797884	0.396675	NA	NA	0.978638	0.894786	0.691381	0.23046
LINGO1	0.791326	0.024963	0.943671	0.956982	0.683764	0.388427	NA	NA	0.817336	0.923662	0.691266	0.230422
CDK5	0.0169333	0.287691	0.131675	0.607772	0.480214	0.567045	NA	0.987805	0.267721	0.79938	0.460693	0.230346
FCGBP	0.812795	0.172955	0.135787	0.413902	0.677542	0	NA	0.286585	0.999809	0.645481	0.46054	0.23027
DHCR7	0.616762	0.114254	0	0.0209385	0.109897	0.831321	NA	0.963415	0.486507	1	0.460344	0.230172
TRAF3	0.0208124	0.380625	0.966996	0.78424	0	0	NA	0.378049	0.851965	0.758893	0.460176	0.230088
AASDHPPT	0.00400086	1	0	0.25859	0.0861868	0.978492	NA	0.656135	0.629553	0.528551	0.460168	0.230084
ARHGAP26	0.345462	1	0.062255	0.327789	0.00102502	0.616894	NA	0.439024	1	0.348856	0.460145	0.230073
MARK2	0.00950863	1	0.516281	0.108463	0.208915	0.884464	NA	0.5	0.913381	0	0.460112	0.230056
WDSUB1	0.699274	0.205199	0	0.116397	0.646616	0.571437	NA	0.445122	0.923785	0.533058	0.460099	0.230049
HOOK2	0.0208124	0.0651075	0.444883	0.64749	0.78754	0.725985	NA	0.760347	0.382724	0.304705	0.459955	0.229978
EBF4	0.535008	0.117755	1	1	1	0.0499687	NA	NA	0.816547	1	0.68991	0.22997
OLFM4	NA	0.0607491	0	1	0.819956	0.00983977	0.178575	0.508869	0.635597	0.925787	0.45993	0.229965
DNAJB1	0.720689	0.995296	0.845582	0.177746	0.0224296	0.0279393	NA	0.657211	0.417639	0.273705	0.459804	0.229902
GH2	0.130283	0.652314	0.100089	0.648753	0.223721	0.168029	NA	0.885207	0.449771	0.878791	0.459662	0.229831
PFKFB3	0.011185	0.537206	0.644342	0.0795662	0.565794	1	NA	0.29878	0.999015	0	0.459543	0.229772
TM9SF1	0.248137	1	0.340873	0.0811365	0.00938	0.980937	NA	0.481707	0.0349201	0.958376	0.459496	0.229748
MCOLN3	0.00400086	0.11399	0.374397	0.993153	0.0103675	0.186974	NA	0.902439	0.549161	1	0.459387	0.229693
EHMT2	0.161499	0.496187	0.715022	0.006805	0.0235926	0.15853	NA	0.705196	0.920938	0.946665	0.459382	0.229691
KCNG1	0.461862	0.741799	0.505602	0.125076	0.278825	0.196286	NA	0.443001	0.689286	0.69224	0.459331	0.229665
HM13	0.104248	0.224881	0.546826	0.532598	0.186356	0	NA	0.718187	0.832422	0.98839	0.459323	0.229662
INHA	0.581702	0.628842	0.029733	0.320027	0.594939	0	NA	0.690085	0.976776	0.311528	0.459292	0.229646
SLC6A4	0.254567	0.72249	0.0492225	0.955935	0.250662	0	NA	0.5	0.49689	0.90353	0.459255	0.229628
PDE8A	0.0829981	0.683927	0.334693	0.953318	0.0496642	0.733673	NA	0.448303	0.498333	0.347912	0.459202	0.229601
HERC6	0.49002	0.418235	0.680839	0.784812	0.221085	0.484249	NA	0.27439	0.778611	0	0.459138	0.229569
TES	0	0.997122	0.798345	0.127201	0.0145144	0.154307	NA	0.406151	0.633715	1	0.459039	0.22952
NDEL1	0.684439	0.196031	0.0411848	0.722036	0.0249387	0.779505	NA	0	0.727193	0.955516	0.458982	0.229491
SLC39A4	0.470268	0.265562	0.824029	0.072085	1	0.961755	NA	NA	0.913507	1	0.688401	0.229467
DNAJB12	0.15989	0.252732	0.38787	0.256119	0.456908	0.549668	NA	0.49894	0.996308	0.571758	0.45891	0.229455
ZNF226	0.0025837	0.882852	0.309649	0.241507	0.0511294	1	NA	0.359756	0.311255	0.970097	0.458759	0.229379
LSG1	0.0355837	1	0.277262	0.14484	0.837022	0.0858626	NA	0.481707	0.276334	0.989927	0.458727	0.229363
EXOC7	0.137101	1	0	0.507269	0.533235	0.72377	NA	0.277837	0.500115	0.448623	0.458661	0.229331
PRKCD	0.288361	0.168958	1	0.0293138	0.572157	0.90866	NA	0.304613	0.536519	0.319228	0.458646	0.229323
SOS2	0.244242	1	0.174606	0	0.210801	0.319028	NA	0.445122	0.909682	0.823906	0.458599	0.229299
PURA	0.127879	1	0.17778	0.802677	0.024236	0.520053	NA	0.20122	0.538369	0.735143	0.458595	0.229298
ECHDC2	0.0027735	0.788115	0.542619	0.699606	0.207409	0.264562	NA	0.55303	0.728785	0.33992	0.458536	0.229268
F5	0.00400086	1	0.0183644	0.0444189	0.0695566	1	NA	1	0.386915	0.603522	0.458531	0.229265
ABHD5	0.00634883	0.996491	0.328757	0.254926	1	0.0107296	NA	0.445122	0.652219	0.431875	0.458497	0.229248
SLC12A8	0.733268	0.000315083	0.0459714	1	0.0881896	0.154142	NA	0.420732	0.83133	0.851905	0.458428	0.229214
COL18A1	0.321948	0.658937	0.662335	0.430809	0.0143664	0.631065	NA	0.530488	0.370619	0.503463	0.458226	0.229113
MTMR7	0.0147031	0.455619	0.895508	0.275864	0.529352	0.202821	NA	0.620843	0.465601	0.663623	0.458215	0.229107
EDARADD	0.00910198	0.235102	0.551787	0.856477	1	0	NA	0.371951	0.497914	0.601533	0.458207	0.229104
ABCC3	0.821723	0.916487	0.279855	0	0.00657367	0.482797	NA	0.527572	0.473982	0.614447	0.45816	0.22908
ERC1	0.674926	0.634979	0	0.121865	0.0221977	0.341283	NA	0.402439	0.995772	0.92977	0.458137	0.229068
SNCG	1	0.413481	0.326139	1	0.995637	0.318707	NA	NA	0.50093	0.942111	0.687126	0.229042
OPN3	0.683211	0.0816146	0.698936	0	0.00382377	0.84009	NA	0.439024	0.902385	0.473362	0.45805	0.229025
PLA2G2A	0.491144	0.956464	0	0.305613	0.394693	0.231915	NA	0.969512	0.335466	0.437304	0.458012	0.229006
PHF21A	0.212294	0.769826	0.282551	0.765395	0.0799348	1	NA	0.41596	0.4372	0.157967	0.457903	0.228951
DYRK1A	0.0375382	0.991495	0	1	0.203147	0.0431559	NA	0.329268	0.898796	0.617673	0.457897	0.228949
ERF	0.0336662	0.470563	0	0.583961	0.0282129	0.856146	NA	0.651515	0.929284	0.567633	0.457887	0.228943
GPNMB	0.591934	0.483403	0.259321	0	0.615435	0.392846	NA	0.615058	0.48823	0.673705	0.45777	0.228885
ASXL2	0.157899	0.84858	0	0.107505	0.184848	0.791632	NA	0.390244	0.874809	0.764244	0.457751	0.228876
BCLAF1	0	1	0.00928628	0.00732846	0.793065	0.707867	NA	0.405026	0.483091	0.713899	0.457729	0.228865
LTBR	0.263873	0.402657	0.389988	0.142905	0.0139921	1	NA	0.469512	0.475146	0.959941	0.457557	0.228779
SYT11	0.193733	0.859448	0	0	0.071448	0.992398	NA	0.772004	0.41392	0.814824	0.45753	0.228765
LY96	0.077248	0.317627	0	0.87951	0.720758	0.176881	NA	0.77864	0.989021	0.177693	0.457486	0.228743
SRA1	0.0395833	0.674553	0	0	0.582838	1	NA	0.286585	0.564694	0.968673	0.457436	0.228718
NEDD1	0.0610362	0.536259	0.614089	0.986842	1	0.549404	NA	NA	0.835499	0.906093	0.686153	0.228718
PTPN3	0.537031	0.987928	0	0.00506073	0.113334	0.111263	NA	0.939394	0.422766	1	0.45742	0.22871
WARS	1	0.492701	0.031369	0	0.396932	0	NA	0.780488	0.415084	1	0.457397	0.228699
PDIK1L	0.233075	0.597955	0.708901	0	0.0205977	1	NA	0.647635	0.579376	0.328815	0.457373	0.228686
DAG1	0.176791	1	0.0801299	0	0.0399316	0.408685	NA	0.439024	1	0.971194	0.457306	0.228653
ACSS2	0.429035	0.0188375	0	0.0371658	0.007246	1	NA	0.823171	0.834909	0.965162	0.457281	0.22864
DERL1	0.0133229	0.760387	0	0.49874	1	0.394303	NA	0.0731707	0.936734	0.438114	0.457197	0.228598
PHF12	0.0027735	0.84946	0	0.785287	0.224822	0.404004	NA	0.463415	1	0.384971	0.457192	0.228596
PSTPIP2	0.0554373	0.591848	0.0338286	0.088465	1	0.814841	NA	0.945122	0.48383	0.10126	0.457181	0.228591
NUCB1	0.249305	0.17192	0.146581	0.532457	0.768055	0.757015	NA	0.652439	0.348466	0.488379	0.45718	0.22859
CDH11	0.419494	0.593533	0	0.285294	0.298931	0.295665	NA	0.810976	0.447315	0.962709	0.457102	0.228551
SHE	1	0.693979	0.229976	0.792741	0.0986061	0.0432938	NA	0.29878	0.489789	0.466259	0.457047	0.228524
GCM1	1	1	0.130797	0	0.0338404	0	NA	0.869565	0.450702	0.62825	0.457017	0.228509
SLC7A1	0.14082	0.490516	0.219568	0.224962	0.98927	0.210308	NA	0.0217391	0.956988	0.858312	0.456942	0.228471
DNAJB6	0.000342037	0.201756	0.165642	0.734377	0.369573	1	NA	0.438759	0.485971	0.715777	0.456911	0.228455
SLC35F5	0.0479799	0.653373	0.123452	0.419102	0.123563	0.952463	NA	0.574834	0.679997	0.535059	0.456647	0.228323
RAP2B	0.047406	0.589924	0.729996	0.0790427	0.106255	0.110416	0.634341	NA	0.993537	0.818679	0.456622	0.228311
ADARB1	0.854039	1	0.635903	0.259637	0.0117094	0	NA	0.461559	0.496657	0.39004	0.456616	0.228308
BDP1	0.186867	0.506277	0.157891	0.0840081	0.857424	0.412612	NA	0.542683	0.4663	0.893954	0.456446	0.228223
TACC2	0.497092	0.990128	0.426438	0.927049	0.310364	0.0671504	NA	0.5	0.38901	0	0.456359	0.22818
MFHAS1	0.369508	0.856495	0.216695	0.978601	0.0021247	0.0642896	NA	0.365854	0.718225	0.53525	0.456338	0.228169
ST6GALNAC4	0.968918	0.236286	0	0.0848008	0.0200472	0.508263	NA	0.420732	0.957453	0.910331	0.456315	0.228157
STX11	0.0380684	0.697448	0.537015	0.191063	0.419932	0.47868	NA	0.683457	0.491303	0.56879	0.456195	0.228098
B4GALT5	0.0654861	0.268081	0.0596975	0.66489	0.996321	0.58746	NA	0.408537	0.997798	0.0573906	0.456185	0.228092
ENTPD1	0.404591	0.802407	0.372573	0	0.643138	0.257996	NA	0.509544	0.439993	0.67529	0.45617	0.228085
TEF	0.158153	0.247055	0.480425	0.767489	0.888438	0.0743525	NA	0.619919	0.818314	0.0511523	0.456144	0.228072
ZCCHC7	0.0850158	0.894689	0.673779	0.11995	0.0796421	1	NA	0.280488	0.452797	0.518345	0.456079	0.228039
CALCOCO1	0.506603	0.135681	0.203647	0.778994	0.00382377	0.536491	NA	0.469512	0.820991	0.648932	0.456075	0.228038
ADHFE1	0.850235	0.195106	0.324561	0.344892	0.00937036	0.476489	NA	0.463415	0.967216	0.471114	0.455822	0.227911
SAV1	0.275034	0.916169	0	0.736605	0.101754	0.269723	NA	0.95122	0.492908	0.357725	0.455682	0.227841
SERINC5	0.0977176	0.0285436	0.5	0.375308	0.646775	0.855657	NA	0.5	0.980082	0.116873	0.455662	0.227831
ARAP2	1	0.404583	1	0.803608	0.0198483	0.705538	NA	NA	0.995865	0.538184	0.683453	0.227818
XPO6	0.479229	0.381673	0.0333476	0.169109	0.640127	0.91856	NA	0.335366	0.293562	0.849207	0.455575	0.227788
N4BP2L1	0.0411523	0.969707	0.742859	0.959882	1	0.890311	NA	NA	0.391338	0.471283	0.683316	0.227772
GBE1	0.439931	0.899165	0.557871	0.518983	0.068147	0.446055	NA	0.121951	0.488829	0.556752	0.455298	0.227649
ZNF232	0.403219	0.798051	0.644788	0.301647	0.00400958	0.791127	NA	0.213415	0.48362	0.456412	0.455143	0.227572
TOP2A	0.144868	0.960337	0.566966	0.137147	1	0.0174767	NA	0.481707	0.681808	0.105824	0.455126	0.227563
HLX	0.410914	0.429281	1	1	0.583251	0.785838	NA	NA	1	0.251113	0.68255	0.227517
B3GNT2	0.488132	0.99268	0.528519	0.731361	0.697347	0.726628	NA	NA	0.481874	0.813464	0.682501	0.2275
WASF2	0.238607	1	0.0303398	0.525663	0.0458478	0.796204	NA	0.684035	0.736	0.0380577	0.454973	0.227486
HECA	0.0134839	0.992586	0.672404	0.0282669	0.0784694	0.922572	NA	0.408537	0.977241	0.000504678	0.454896	0.227448
ATF6	0.136212	0.573265	0	0.342344	0.0311528	1	NA	0.734624	0.559594	0.716822	0.45489	0.227445
SH3BP5L	0.023434	0.533321	0.393331	0.0779352	0.871082	0.900842	NA	0.280488	0.432402	0.581098	0.454881	0.227441
PLAT	0.0233178	1	0.659521	0.762778	0.392354	0.0918024	NA	0	0.401581	0.761715	0.454785	0.227393
TSPYL5	0	0.971497	0.406607	0.88991	0.0274401	0	NA	0.458241	0.499674	0.838608	0.454664	0.227332
TREM1	0.575288	0.849306	0.0438906	0	0.596508	0.662552	NA	0.189024	0.394364	0.77926	0.454466	0.227233
RELA	0.00656213	0.374615	0	0	0.439335	0.798409	NA	1	0.624941	0.846127	0.454443	0.227222
SAMD14	0.532902	0.832801	0.669017	0.168555	0.622551	0.187966	NA	0.0869565	0.707723	0.280775	0.454361	0.22718
LRRC15	NA	0.175896	1	0.919816	1	0.399024	NA	0.403234	0.919664	0.633668	0.681413	0.227138
EIF5	0.00968757	1	0	0.180594	0.112765	0.67039	NA	0.423688	0.983015	0.708111	0.45425	0.227125
TUSC3	0.4027	0.747437	0	0.321776	0.558223	0.263201	NA	0.487805	0.511363	0.795581	0.454232	0.227116
FOXF2	0.48186	0.0291249	1	0.475755	0.722877	0	NA	0.487805	0.540767	0.348114	0.454034	0.227017
TIAM1	0.678086	0.870913	0.628709	0.0497288	0.73466	0.383201	NA	0.146341	0.43557	0.157641	0.453872	0.226936
ZNF609	0.400332	1	0.876354	0	0.248125	0.112757	NA	0.463415	0.459316	0.524471	0.453863	0.226932
STAT5A	0.987692	0.0847245	0.308191	0	0.757305	0.997364	NA	0.531018	0.418343	0	0.453849	0.226924
SV2B	0.989658	0.858871	0	0.492211	0.0263604	0.187491	NA	0.829268	0.453263	0.247494	0.453846	0.226923
TMEM54	0.0019087	0.41722	0.685062	0.0172065	0.657291	0.114234	NA	1	0.467231	0.722273	0.453603	0.226801
TMEM128	0.0027735	0.819862	0.5	0.170802	0	1	NA	0.425905	0.38901	0.772876	0.45347	0.226735
CCDC69	0.0572257	1	0.00460735	0.0492054	0.692147	0.520149	NA	0.493902	0.60658	0.656766	0.453398	0.226699
ERRFI1	0.842855	0.111765	0.711648	0.415511	0.0343961	0	NA	0.520414	0.49234	0.951537	0.453385	0.226692
NIPA1	0.848984	0.35591	0.609285	0.0361188	0.00155284	0.237244	NA	0.72561	0.394597	0.870934	0.453359	0.22668
DAB2	0.0821671	0.794187	0.0350475	0	0.184297	0.968311	NA	0.787646	0.461178	0.764929	0.453085	0.226542
SHANK3	0.121316	0.634855	1	0.0822976	0.764815	0	NA	0.526511	0.674744	0.272548	0.45301	0.226505
USP36	0.197209	1	1	0.775864	0.548264	0.430647	NA	NA	1	0.482703	0.679336	0.226445
FNBP4	0.124063	0.819535	0	0.232417	0.09729	0.99487	NA	0.507391	0.473774	0.826637	0.452886	0.226443
SCARB2	0.337458	0.997064	0.0358185	0.494566	0.210797	0.186461	NA	0.726534	0.686207	0.400763	0.452852	0.226426
ENOSF1	0.763704	1	0	0	0.0185222	0.949255	NA	0.20122	0.357228	0.785375	0.452811	0.226406
DMWD	0.0461979	0.765589	0.294354	0.00471115	0.805271	0.640872	NA	0.672579	0.601919	0.242334	0.452648	0.226324
ZNF22	0.397979	0.99975	0.384709	0.140054	0.390013	1	NA	0.274021	0.171139	0.315811	0.452608	0.226304
RCN3	1	0.063581	0.538384	0.42409	0.109439	0.818793	NA	0.783139	0	0.33393	0.452373	0.226186
PTGES	1	0.810124	0.0497479	0.142905	0.937267	0.0866979	NA	0.432373	0.470257	0.139286	0.452073	0.226037
REV1	0.0669801	0.641465	0	0.143952	0.65927	0.788575	NA	0.331486	0.436501	1	0.452026	0.226013
SH3PXD2B	1	0.348709	0.386999	0.571191	0.0746556	0.219602	NA	0.140244	0.792566	0.534036	0.452	0.226
IL10	0.0126595	0	0.210931	0.422065	1	0.654568	NA	0.115854	0.993561	0.657823	0.45194	0.22597
INSIG1	0	0.872103	0.632954	0.55989	0.342217	0.0646106	NA	0.487805	0.826988	0.280708	0.451919	0.22596
EMILIN1	0.405844	0.00621094	1	0.116208	0.792703	0.0378929	NA	0.808389	0.686734	0.213279	0.451918	0.225959
SEMA4C	0.0276692	0.391507	0.173491	0.554963	0.354756	0.779355	NA	0.652439	0.490528	0.64239	0.4519	0.22595
RHBDD2	0.610193	0.106516	0.0805915	0	0.00235592	1	NA	0.885207	0.392735	0.988267	0.451763	0.225881
ARRDC3	0.368208	0.314006	0.289865	0.505624	0.757671	0.989184	NA	0.23913	0.538031	0.0636288	0.451705	0.225853
TK2	0.00910198	0.507326	0.136911	0.236443	0.222724	0.88424	NA	0.735033	0.863169	0.468821	0.45153	0.225765
EDN1	0.00910198	0.888375	0.665158	0.400448	0.0422184	0.103268	NA	0.70122	0.993095	0.258824	0.451301	0.22565
MRAS	0.624344	0.219193	0.308637	0	0.0630846	0.720192	NA	0.368071	0.9556	0.802302	0.451269	0.225635
DNMT3A	0.00201733	1	1	1	1	0.475259	NA	NA	0.492443	0.444711	0.676804	0.225601
DUSP19	0.176939	0.36625	0.224197	0.9663	0.741615	0.00609567	NA	0.246674	0.725177	0.60722	0.451163	0.225582
TARBP1	0.00400086	0.990927	0.0424516	0	0.018708	0.992754	NA	0.829268	0.824301	0.357163	0.451064	0.225532
ZFPM1	0.000649615	0.563028	0.723534	0	0.0525154	0.496213	NA	0.945122	0.993188	0.285238	0.451054	0.225527
MAN2B1	0.171878	0.415642	0.993932	0.603939	0.179096	0.317072	NA	0.457317	0.53363	0.386409	0.450991	0.225495
DNAJC15	0.222934	0.609169	0.296322	0	0.183157	0.900252	NA	0.865854	0.544247	0.436562	0.450944	0.225472
SOD2	0.417584	0.330622	0.289708	0.647093	0.00282731	1	NA	0.359756	0.920737	0.0894809	0.450868	0.225434
HSPA2	0.133701	0.992119	0.470873	0.487186	0.571493	0.0868461	NA	0.495758	0.504832	0.314361	0.450796	0.225398
FLNC	0.312961	0.565939	0.177979	1	0.631642	0	NA	0.890244	0.436967	0.040553	0.450698	0.225349
HYLS1	0.292832	0.467361	0	0	0.565855	0.837097	NA	0.736327	0.390174	0.765233	0.450542	0.225271
APOD	1	0.97203	0.139606	0.0641394	0.166579	0.00334183	NA	0.896341	0.812357	0	0.450488	0.225244
SNX5	0.0928426	0.950013	0.291406	0	0.0243517	0.83371	NA	0.243902	0.975565	0.64166	0.450383	0.225192
MFAP4	0.00743408	0.409175	0.48065	1	0.57971	0	NA	0.847561	0.467464	0.260105	0.450233	0.225117
ABCF2	0.0258593	0.796211	0	0.224565	0.928587	0	NA	0.414634	0.662081	1	0.450215	0.225108
RPS6KC1	0.240439	0.133513	0.135988	0.115162	0.928909	0.0214156	NA	0.786955	0.966067	0.72342	0.450208	0.225104
RCOR2	0.0160442	0.205644	1	0.808842	0.0322676	0.232408	NA	0.591463	1	0.163418	0.45001	0.225005
PNMT	1	0.253907	0.755253	0	0.318195	0.0097545	NA	0.0304878	0.940081	0.741775	0.449939	0.22497
ARHGAP24	1	0.999959	0.0456555	0.116208	0.0184878	0.402856	NA	0.384146	0.464437	0.617583	0.449926	0.224963
BCKDK	0.826427	0.220193	0.0851566	0	0.456131	1	NA	0.130435	0.830206	0.499653	0.4498	0.2249
EPS15L1	0.065982	0.398648	0.289865	0.176407	0.271921	0.850509	NA	0.810976	0.496913	0.686901	0.449791	0.224896
LMNB2	0.0158127	0.0701733	0.891644	0.730961	0.0179483	0.0653081	NA	0.490986	0.955817	0.809181	0.449759	0.22488
SPINT1	0.206029	0.117304	0.546148	1	0.139136	0.444729	NA	0.621212	0.419274	0.552099	0.449548	0.224774
TRIO	0.0027735	0.913067	1	0.324165	0.272192	0.168205	NA	0.323171	0.492676	0.548289	0.449393	0.224697
MMRN2	1	1	0.188326	0	0.00714966	0	NA	0.353659	0.4954	1	0.449393	0.224696
EIF2AK4	0.174817	1	0.599142	0.971953	0.0703168	0.458421	NA	0.286585	0.482526	0	0.449307	0.224653
DISP2	0.664936	0.154352	0.587493	0	0.151253	0.0714399	NA	0.95122	0.999651	0.462898	0.449249	0.224625
ZC3H12A	0.51315	NA	0.945492	0.763243	1	0.675467	NA	0.0914634	0.816196	0.585414	0.673803	0.224601
DCXR	1	0.966972	0.00409646	0.306688	0.104159	0	NA	0.29878	0.730211	0.63106	0.449107	0.224554
PEA15	0.140752	0.704745	0.474721	0.439336	0.114519	0.249454	NA	0.50106	0.571454	0.844767	0.448979	0.224489
IFI27	0.0147031	0	0.526269	0.177126	0.855731	0.374579	NA	0.676829	0.931147	0.48422	0.448956	0.224478
C1QA	1	0.120916	0.242244	0.135234	0.406049	0.804209	NA	0.457317	0.286345	0.58782	0.448904	0.224452
GAPVD1	0.0944587	0.993507	0	0	0.15141	0.859242	NA	0.408537	0.990232	0.542545	0.448881	0.224441
DLX4	1	0.993581	0.826054	0.794185	0.0836726	0.0944616	NA	NA	1	0.594137	0.673261	0.22442
FAM43A	1	0.244665	0.011955	0.559581	0.19728	0.718346	NA	0.134146	0.335466	0.837596	0.448782	0.224391
QTRT1	0.0696988	0.720358	0.522907	0.463263	0.229862	0.51027	NA	0.717849	0.63481	0.169859	0.448764	0.224382
BRD7	0.108509	1	0.0407602	0	0.146691	0.929819	NA	0.414449	0.398555	1	0.448754	0.224377
GNA15	0.443812	0.0239093	0.580592	0.112021	0.975692	0.997364	NA	0.243902	0.240693	0.419736	0.448636	0.224318
AES	0.201509	0.981138	0.434382	0	0.360804	0.409048	NA	0.469512	0.700988	0.480208	0.448621	0.22431
RDH13	0.270033	0.996739	0.0298456	0.00229753	0.160643	0.730726	NA	0.39369	0.847457	0.605489	0.448547	0.224273
LEMD3	0.191731	0.0298507	0	0	0.723631	0.983442	NA	0.579268	0.611702	0.915726	0.448372	0.224186
GRK5	0.158435	0.731411	0.857943	0.414198	0.593432	0.110416	NA	0.0426829	0.490441	0.635421	0.448265	0.224132
CLTC	0.00502434	0.46999	0	0.244662	0.726428	0.518807	NA	0.687731	0.555883	0.825727	0.44825	0.224125
USF2	0.0134716	0.24363	1	0.375353	0.000201287	0.811257	NA	0.45122	0.838429	0.300355	0.448213	0.224107
ZNF467	0.0051125	0.495886	0	0	0.143914	0.972395	NA	0.434783	0.981385	1	0.448164	0.224082
ATG16L2	0.00675468	1	0.889201	1	1	0.17537	NA	NA	0.75711	0.549008	0.67218	0.22406
EAF1	0.0207093	0.598259	0.413874	0.5	1	0.0755892	NA	0.0182927	0.945115	0.461111	0.448106	0.224053
METTL3	0.0595575	1	0	0.35629	0.0910497	0.909959	NA	0.47561	0.397624	0.742314	0.448045	0.224022
STARD13	0.117477	0.670527	0.387631	0.554347	0.121382	0.235198	NA	0.182927	0.761777	1	0.447918	0.223959
CUL5	0.0208124	0.880831	0.255373	0.586371	0.0986631	0.890129	NA	0.64745	0.244441	0.406855	0.447881	0.22394
RERG	0.00758203	0.619946	0.277946	0.622164	0.562576	0	NA	0.833333	0.498331	0.608693	0.447841	0.223921
MRPL16	0.0287789	0.0233721	0	0.981114	0.67957	0.518143	NA	0.408537	0.408565	0.981994	0.447786	0.223893
SLC30A5	0.00207561	0.738802	0	0.0643858	0.0313867	1	NA	0.884146	0.491791	0.817252	0.44776	0.22388
CSNK1E	0.175544	0.325951	0.724655	0.918016	0.0459434	0.502965	NA	0.140244	0.999825	0.195823	0.447663	0.223831
COPA	0.206568	0.964287	0	0.515704	0.12494	0.849538	NA	0.403234	0.714793	0.24873	0.447533	0.223766
METTL5	0.879306	0.416437	0.0251454	0	0	0.732103	NA	0.817812	0.450157	0.706728	0.447521	0.22376
MAP3K13	0.226657	0.513792	0.011667	1	0.179262	0.17812	NA	0.926829	0.446046	0.545276	0.447517	0.223758
TNFRSF1A	0.044759	0.587811	0.00785851	0.0192308	0.906524	1	NA	0.371951	0.781756	0.307313	0.447467	0.223733
NAV2	0.805307	0.776245	0.384688	0.697368	0.090524	0.154676	NA	0.29878	0.498887	0.319745	0.447358	0.223679
CORO6	0.0027735	1	0.220029	0.551823	0.0154861	0.47913	NA	0.410754	0.5	0.845745	0.447304	0.223652
CYP2R1	0.361712	0.177245	0	0.674615	0.118202	0.953817	NA	0.762195	0.498717	0.478847	0.447261	0.223631
ARMC7	0.00675468	0.372168	0.950385	0.0523462	0.077603	0.981076	NA	0.262195	0.391575	0.929996	0.447122	0.223561
CCNE1	0.51244	0.86349	0	0	0.00580018	0.612586	NA	0.95122	0.568542	0.509578	0.447073	0.223536
TMEM115	0.138682	0.515123	0.477328	0.628459	0.137404	0.725669	NA	0.507423	0.263065	0.630071	0.447025	0.223512
DCUN1D2	0.0152894	0.805927	0.493997	1	0	0.424442	NA	0.164634	0.66908	0.449028	0.446933	0.223467
PIP5K1B	0.188402	0.984443	0.0424757	0	0.86609	0.236496	NA	1	0.469326	0.235062	0.446922	0.223461
PAPPA2	0.00758203	0.997064	0.143937	0.0692131	0.0568074	0.371641	NA	1	0.374809	1	0.446784	0.223392
CLPTM1	0.669545	1	0	0.282669	0.0198139	0.912886	NA	0.5	0.117025	0.518963	0.446767	0.223383
MRPS28	0.0133229	0.158708	0.0861092	1	0.0163896	0.894374	NA	0.371951	0.489626	0.99041	0.446766	0.223383
CDH15	0.00908377	0.653629	1	0	0.130822	0.091077	NA	0.717391	0.418808	1	0.446757	0.223378
XRCC3	1	0.272379	0.11275	0.104692	0.0420326	0.497571	NA	0.457317	0.925418	0.608423	0.446731	0.223366
PNKP	0.45021	0.451885	0	0	0.116968	0.908354	NA	0.621212	0.808632	0.662656	0.446657	0.223329
CHN1	1	0.190127	0.0384194	0.538107	0.430201	0.149469	NA	0.878788	0.694534	0.100114	0.44664	0.22332
KDELR3	0.776486	0.50348	0.300945	0.559353	0.20615	0	NA	0.256098	0.445581	0.97154	0.446626	0.223313
RARRES2	0	0.957986	0	0.764348	0.962745	0.177612	NA	0.651515	0.409031	0.0957753	0.446557	0.223278
LPP	0.0212158	1	0.688948	0	0.201247	0.277212	NA	0.20122	0.902282	0.7265	0.446514	0.223257
PPP3CC	0.302237	0.473764	0	0.224042	0.156581	0.969366	NA	0.329268	0.606721	0.956082	0.446451	0.223226
OPA3	0	0.969383	0.552132	0.904636	0.0120865	0.32192	NA	0.152439	0.562548	0.542354	0.446389	0.223194
PRMT1	0	0.998342	0.89025	0	0.0608705	0.449821	NA	0.365854	0.336863	0.914692	0.446299	0.22315
STAP2	0.0258593	0.737164	0.988797	0	0.161922	0	NA	0.237805	1	0.865033	0.446287	0.223143
TRADD	0.689819	0.121779	0.41455	1	0.0324961	0.155839	NA	0.525981	0.667866	0.408148	0.446275	0.223138
RASAL2	0.00420264	1	0.664629	0.949653	0.336153	0	NA	0.353659	0.650169	0.0577727	0.446249	0.223124
IRF2BPL	0.413139	0.49355	0.800333	0.624936	0.631382	0.773143	NA	NA	0.790642	0.82784	0.669371	0.223124
MR1	0.00968757	0.655724	0	0.557932	0.514196	1	NA	0.392276	0.624485	0.261858	0.44624	0.22312
PTGER2	0.486335	0.117554	0.125188	0.149187	0.00639544	0.380924	NA	0.784995	0.999099	0.965778	0.446162	0.223081
VWA1	0.452819	0.626969	0.0667323	0.427145	0.793167	0.139932	NA	0.408537	0.808194	0.29142	0.446101	0.223051
PLEC	0.570788	0.807428	1	0.497299	0.190868	0.934136	NA	NA	1	0.351003	0.66894	0.22298
CLOCK	0.209635	1	0	0	0.10025	0.522254	NA	0.77439	0.920588	0.485839	0.445884	0.222942
MAPRE2	0.167276	0.799003	0.0835765	1	0.392849	0.237798	NA	0.0487805	0.472585	0.81062	0.445832	0.222916
CITED2	1	0.947153	0	0.201533	0.0438838	0.637567	NA	0.29878	0.586562	0.296871	0.445817	0.222908
DUOX1	0.14628	0.538368	0.813437	0.370087	0.0682729	0.0918024	NA	0.762195	0.5	0.721486	0.44577	0.222885
AIP	0.049383	0.311235	1	0	0.0097172	0.26659	NA	0.632821	0.897396	0.844576	0.445746	0.222873
GP1BA	NA	0.106978	0.175113	0.227168	0.0448292	0.956602	0.516627	0.457582	0.549114	0.977661	0.445741	0.222871
WRB	0.0051125	0.0537064	0.880887	1	0.00985827	0.486176	NA	0.216001	0.370386	0.989318	0.445716	0.222858
EFHD1	0.0841451	0.971263	0.0583629	0	0.923863	0	NA	1	0.420438	0.552998	0.445674	0.222837
SCD	0.452499	0.819898	0.371804	0.431001	1	0.0910398	NA	0.174178	0.670312	0	0.445637	0.222818
DUSP3	0.0027735	0.977791	0.583313	0	0.00427039	0.976815	NA	0.158537	0.306599	1	0.445566	0.222783
FAM69B	0.704085	0.811052	0.345625	0.386563	0.002305	0.112757	NA	0.77439	0.458617	0.414116	0.445501	0.222751
PPP1R14C	0.0212158	0.995016	0.124038	0	0.433962	0.116774	NA	0.347561	0.997937	0.972834	0.445482	0.222741
TANK	0.00675468	1	0.753971	1	0.0874038	0.645888	NA	NA	0.997495	0.853512	0.668128	0.222709
PNKD	0.971978	0.451557	0.1525	0.0883592	0.0620884	0.758794	NA	0.0670732	0.455721	1	0.445341	0.222671
KLHL20	0.0714971	0.99226	0	0.408585	0.234679	0.504753	NA	0.587398	0.700763	0.507779	0.445302	0.222651
WBP2	0.00910198	0.492051	0.799464	0.161735	0.0170207	0.589159	NA	0.562566	0.417179	0.958631	0.445212	0.222606
CHD2	0.0276385	0.999587	0.522433	0.0664796	0.842799	0.340415	NA	0.493902	0.53037	0.181526	0.445017	0.222508
CSK	0.0251663	0.0425359	0.560579	0.142905	0.0161866	1	NA	0.445122	0.772075	1	0.444952	0.222476
HIF1AN	0.230764	0.3174	0.0686737	0.878065	0.0506711	0.952244	NA	0.348356	0.429269	0.728579	0.444891	0.222446
PIK3CB	1	1	0	0	0.0691001	0.693037	NA	0.378049	0.450469	0.4127	0.444817	0.222409
OAF	0.680408	0.293003	0.291878	0.531037	0.418318	0.0249942	NA	0	0.868897	0.894336	0.444763	0.222382
SNX13	0.0553653	0.998804	0.0126028	0	0.0247804	0.751555	NA	0.896341	0.426258	0.836922	0.444737	0.222368
SLC2A9	0.467103	0.263026	0.99908	0.15128	0.342903	0.304739	NA	0.5	0.973982	0	0.444679	0.22234
CDYL	0.103577	0.246049	0.993932	1	0.00518083	0.200692	NA	0.0609756	0.507914	0.883051	0.444597	0.222298
CSF3R	0.120201	0.0496523	0.525648	0.683543	0.100557	0.809613	NA	0.981707	0.730318	0	0.444582	0.222291
B4GALT7	0.171262	0.309861	0	0.654467	1	0.308071	NA	0.217391	0.434173	0.905846	0.444564	0.222282
RRM1	0.0208124	0.928482	0.583471	0.830972	0.0746715	0.845346	NA	0.158537	0.335466	0.223294	0.444561	0.222281
CMTM4	0.521839	0.40186	0.563565	0.551845	0.00848332	0.133925	NA	0.31929	0.5	1	0.444534	0.222267
PLA2G5	1	0.94782	0.216626	0.163029	0.183224	0	NA	0.817073	0.430591	0.242199	0.444507	0.222253
DNAJC10	0.319716	0.570155	0.140738	0	0.32108	1	NA	0.810976	0.375973	0.461661	0.444478	0.222239
ZNHIT3	0.0857558	0.105775	0.311212	0.927126	0	0.930908	NA	0.268293	0.371084	1	0.444461	0.222231
SNX20	0.98718	0.316124	0	1	0.882502	0.632701	NA	NA	0.526098	0.988081	0.666586	0.222195
RBM6	0.143562	0.999301	0.226446	0.524713	0.208159	0.063391	NA	0.134146	0.723806	0.975628	0.44435	0.222175
ZBTB7B	0.333788	0.46107	0.750014	0	0	0.962726	NA	0.396341	1	0.0949099	0.444316	0.222158
NTHL1	0.075508	0.570698	0.824029	0.0141335	1	0.089545	NA	0.183722	0.497142	0.743303	0.444231	0.222116
ZNF408	0.297087	0.449131	0.0178256	0.245503	0.370345	1	NA	0.587583	0.0302641	1	0.444193	0.222097
QKI	0.0730731	1	0.406372	0.56355	0.0707558	0.341417	NA	0.796748	0.470257	0.275346	0.444169	0.222084
SMAD5	0.630631	1	0.0833132	0.0613632	0.72948	0.393407	NA	0.425721	0.440692	0.232848	0.444162	0.222081
TMF1	0.0019087	1	0	0.297328	0.154899	0.933364	NA	0.890244	0.368656	0.349733	0.444015	0.222007
GRINA	0.595753	0.586541	0.0365785	0.228879	0.0782458	0.944757	NA	0.666482	0.738737	0.120054	0.444003	0.222001
INMT	0.464437	0.905297	0.482619	0.80099	0.449658	0	NA	0.317073	0.485599	0.0896495	0.443925	0.221962
ARRB1	0.547817	0.746448	0.379388	0.710432	0.0406095	0.0673854	NA	0.439024	0.668215	0.395649	0.443885	0.221943
ATG5	0.00183134	0.68159	0.399803	0.346852	0.0849058	1	NA	0.191981	0.995516	0.291599	0.443787	0.221893
SF3B2	0.633537	0.617754	0	0.444419	0.0416156	0.655809	NA	0.353659	0.712408	0.534149	0.443706	0.221853
NR3C2	0.880713	0.755151	0	0.347864	0.110419	0.970111	NA	0.0792683	0.5	0.349666	0.443688	0.221844
MLF2	0	0.338929	0.590483	0.0653839	0.151702	0.953817	NA	0.5	0.484412	0.908442	0.443685	0.221843
PRKD2	0.522203	0.808592	0.132204	0.149187	0.235102	0.260383	NA	0.426829	0.758849	0.699658	0.443667	0.221834
PHF10	0.51182	0.622139	0.0830064	0	0.4325	0.715218	NA	0.378049	0.38482	0.864988	0.443615	0.221808
SLC23A2	0.640331	0.395602	0	0.736081	0.230075	0.310863	NA	0.439024	0.487159	0.75324	0.443597	0.221799
ITIH5	0.000342037	1	0.479439	0.523677	0.294749	0	NA	0.557529	0.715618	0.420568	0.443547	0.221773
DUSP1	0.0401203	0.724545	0.673491	1	0.00168084	0.013147	NA	0.304348	0.528508	0.705132	0.443441	0.221721
BRD1	0.00634883	0.386272	0.618805	0.505473	0.202627	0.755945	NA	0.396341	0.609113	0.508825	0.443306	0.221653
STK11	0.0890603	0.566064	0.606749	0	0.848128	0	NA	0.365854	0.785402	0.728354	0.44329	0.221645
IPO13	0.0147031	0.160182	1	0	0.106531	0.696508	NA	0.495493	0.868475	0.646965	0.443206	0.221603
USP2	1	0.55857	0.662911	0.994776	0.0314783	0.121286	NA	NA	1	0.948516	0.664692	0.221564
DAAM2	0.0854745	0.0521615	1	0.417146	0.000236384	0.64085	NA	0.591463	0.516598	0.683124	0.443006	0.221503
BTBD7	0.341694	1	0.0596975	0.40764	0.473539	0.202843	NA	0.317073	0.891806	0.292746	0.443004	0.221502
D2HGDH	1	0.96439	0.170323	0.328525	0.00997939	0.340011	NA	0	0.935927	0.236917	0.442897	0.221448
ANKRD46	0.673588	0.456351	0	0	0.188122	1	NA	0.53252	0.475146	0.657553	0.442587	0.221293
FBXO31	0.0433178	0.12148	1	0.92034	0	0.0309612	NA	0.0243902	1	0.841339	0.442425	0.221213
ADAMTS9	0.590187	0.932717	0.244571	0.758407	0.110177	0	NA	0.140244	0.902701	0.302435	0.442382	0.221191
PECR	0.747452	0.851461	1	0.783193	0.0229395	0.657424	NA	NA	0.957453	0.287295	0.663402	0.221134
MYADM	0.202062	0.932725	0.0384717	0.0827069	0.291756	0.824022	NA	0.38932	0.434639	0.784566	0.442252	0.221126
ANP32B	0.269779	0.372482	0.00729637	0.135267	1	0.898671	NA	0	0.811368	0.485299	0.44224	0.22112
CD320	1	0.863605	0.130422	0	0.0728072	0.209621	NA	0.445122	0.258409	1	0.442221	0.22111
COMMD10	0.528815	0.515831	0.233953	0.0969749	0.29291	0.934151	NA	0.22561	0.420205	0.731333	0.442198	0.221099
FLI1	0.139624	0.992344	0.766195	0.283193	1	0.878711	NA	NA	0.83151	0.411744	0.662915	0.220972
NRIP1	0.782225	0.63747	0.0225524	0.00994577	0.165857	0.650313	NA	0.203806	0.962808	0.54241	0.441932	0.220966
IFNAR2	0.0477095	0.997711	0	0	0.0294131	0.714945	NA	0.453806	0.943373	0.790107	0.441896	0.220948
PTK7	0.391077	0.947262	0.571135	0.859359	0.0513744	0	NA	0.25	0.906803	0	0.44189	0.220945
ST3GAL2	0.174865	0.535358	0.669845	0.00942231	0.0647179	1	NA	0.0182927	0.88099	0.622113	0.441734	0.220867
MCOLN2	0.980515	0.375265	0.0139893	0.0759019	0	0.215078	NA	1	0.413221	0.90054	0.441612	0.220806
PITX2	0.0973128	0.997709	0.602549	0.627609	0.0311301	0.0469461	NA	1	0.5	0.070474	0.441525	0.220763
ZNF529	0.124254	0.444518	0.0795967	0.296803	0.644477	0.763033	NA	0.377125	0.420904	0.822793	0.4415	0.22075
AXIN2	0.805307	0.402147	0.660393	0.400355	0.143201	0.0817309	NA	0.182927	0.666467	0.630903	0.441492	0.220746
MRPS5	0.14076	0.790889	0.939872	0.536642	0.0334134	0.226834	NA	0.128049	0.999851	0.1764	0.441412	0.220706
SEMA3F	0.168958	0.414646	0.17365	0.198449	1	0.0555881	NA	0.5	0.737599	0.723476	0.441374	0.220687
TRIM5	0.157224	0.243484	0.133988	0.776911	0.943784	0.162886	NA	0.097561	0.938929	0.517356	0.441347	0.220674
MET	0.00758203	1	0.0338286	0.351898	0.578246	0	NA	0.768293	0.466998	0.763772	0.44118	0.22059
IMPDH1	0.707862	0.0856467	0.671048	0	0.0521493	0.981006	NA	0.52386	0.490996	0.457874	0.44116	0.22058
FBLIM1	1	1	0.165419	0.696003	0.999093	0	NA	NA	0.524372	0.907734	0.661578	0.220526
ZNF25	0.606079	0.336608	0.224197	0.0821835	0.262084	0.723376	NA	0.526238	1	0.208457	0.441025	0.220512
IQCE	0.0198636	0.731444	1	0.777435	0.0340582	0.894162	NA	NA	1	0.835011	0.661497	0.220499
CHSY1	0.2822	0.253156	1	0.152153	0.197458	0.984871	NA	0.0827147	0.896865	0.117738	0.440795	0.220398
SLC20A2	0.658838	0.972756	0.554336	0	0.0704324	0.0208837	NA	0.517738	0.937665	0.231994	0.440516	0.220258
NBPF3	0.211348	0.701107	0	0	0.753879	0.0717279	NA	0.859756	0.458385	0.908296	0.4405	0.22025
FAM129B	0.0556765	0.784025	0.252484	0	0.0368948	1	NA	0.47561	0.930914	0.427761	0.440374	0.220187
IMPA1	0.0413934	0.136441	0.96564	1	0.030212	0.999158	NA	0.262195	0.528309	0	0.440372	0.220186
LRPPRC	0	1	0	0.11995	0.0387308	0.81376	NA	0.387103	0.602779	1	0.440258	0.220129
PPP2CA	0.208754	0.8103	0	0.377036	0.0436427	0.429791	NA	0.25	0.918819	0.923855	0.440244	0.220122
PLAC9	0.238602	0.339356	0	0.5	0.312776	0.0348867	NA	1	0.891311	0.644222	0.440128	0.220064
RABGAP1	0.0737364	0.966928	0.289865	0.245951	1	0	NA	0.508869	0.351035	0.524089	0.440053	0.220026
PHC2	0.213019	0.25834	1	0.2298	0.0318478	0.565852	NA	0.887657	0.7287	0.0430707	0.43981	0.219905
TUBGCP2	0.00839294	0.344809	0.641853	0.560118	0.0584996	0.534466	NA	0.371951	0.942868	0.494696	0.439739	0.21987
TPD52L1	0.410974	0.733634	0.129648	0.872181	0.128554	0	NA	0.740721	0.463972	0.477802	0.439721	0.21986
ERGIC1	0.202219	0.110774	1	0.581876	0.53732	0.232935	NA	0.371421	0.749308	0.171331	0.439687	0.219844
ARHGAP1	0	0.679882	0	0.330828	0.491764	0.648874	NA	0.371951	0.433708	1	0.439667	0.219834
COL5A2	0.0148711	0.894718	0.273665	0.935861	0.457123	0.108789	NA	0.25	0.553887	0.467596	0.439612	0.219806
DLC1	0	0.980526	0.612481	0.314988	0	0.273017	NA	0.447894	0.492955	0.834235	0.439566	0.219783
GLUD1	0.59587	0.572817	0.32701	0	0.297265	0.231504	NA	0.207317	0.771095	0.952663	0.439505	0.219752
FEM1C	0	0.37788	0.403162	0.318108	0.947507	0.0149556	NA	0.41408	0.479197	1	0.439432	0.219716
NES	0.266537	0.115869	0.845297	0.00157038	0.412593	0.228577	NA	0.420732	0.99681	0.665151	0.439237	0.219619
ALOX5	0.0358212	0.295921	0.249314	0.348102	0.194289	0.874503	NA	0.480968	0.999732	0.474037	0.439188	0.219594
RALGPS1	0.00950863	0.660984	0	0.670815	0.911397	0	NA	0.893939	0.77458	0.0305943	0.439091	0.219545
ATP6V1C1	0.0366308	0.971602	0.0795967	0.423939	0.136063	0.943098	NA	0.741685	0.480361	0.138375	0.439039	0.219519
SORL1	0.190953	0.739952	0.279472	0.93709	0.00482023	0.650005	NA	0.207317	0.492024	0.449533	0.439019	0.219509
TSC2	0.000342037	0.621855	0.697328	0.473991	0	0.733002	NA	0.481707	0.635105	0.306425	0.438862	0.219431
PUM2	0.0025837	0.430022	0	0.320131	0.787742	0.787043	NA	0.353659	0.837948	0.430504	0.438848	0.219424
DGKG	1	0.707202	0.878063	0.339268	1	0	NA	NA	0.745356	0.594845	0.658092	0.219364
CAPZA2	0.0302551	0.98331	0.276331	0.111334	0.653815	0.692949	NA	0	0.463273	0.736874	0.438682	0.219341
CNOT6L	0.0133229	0.790059	0.0593011	0.264503	0.226768	0.268848	NA	0.396341	1	0.926964	0.438456	0.219228
RAD50	0.0477095	0.993046	0.045871	0.680309	0.288186	0.0094709	NA	0.769586	0.714147	0.397278	0.4384	0.2192
VSIG2	0.75755	0.3746	0	0	1	0.251921	NA	0.176829	0.702985	0.681078	0.438329	0.219165
FYB	0.275485	0.877533	0.942287	0.282389	0.687741	0.229015	NA	0.981707	0.983224	NA	0.657423	0.219141
FNDC3A	0.398146	1	0.247471	0	0	0.630452	NA	0.45122	0.635455	0.581761	0.438278	0.219139
RCC2	0.0366308	0.0602322	0.874621	0.787904	0.0387136	0.137624	NA	0.128049	1	0.880241	0.438224	0.219112
ZNF451	0.0770447	1	0.0437782	0.0213479	0.160518	1	NA	0.497967	0.481758	0.661375	0.438199	0.219099
TCF21	0.810152	0.297705	0.265467	0.433705	0.0146844	0	NA	1	0.499106	0.622428	0.438139	0.219069
ARHGEF18	0.471297	0.282231	0.684647	0	0.147537	0.862351	NA	0.158537	0.486367	0.849544	0.438057	0.219028
PTPN1	0.177963	1	0.0056663	0.041547	0.343618	1	NA	0.339608	0.411599	0.622417	0.438046	0.219023
METTL7A	0.0125296	1	0	0	0.160923	0.743531	NA	0.733001	0.450935	0.841429	0.438039	0.219019
DAD1	0.0654861	0.522784	0.932475	0.106263	0.65324	0	NA	0.186373	1	0.47461	0.437915	0.218957
CASC4	0.144727	0.439438	0	0.995823	0.967713	0.829685	NA	NA	1	0.876824	0.656776	0.218925
MGAT5	0.603614	0.397399	0.996153	0.70415	0.616268	0.112391	NA	NA	0.922868	0.900979	0.656728	0.218909
DEPDC5	0.0126595	0.792317	1	0.28424	0.0935299	0.0273451	NA	0.426829	0.303106	1	0.437781	0.21889
ISG20	0.513869	0.752068	0.793747	0.246041	0.187019	0.314076	NA	0	0.987508	0.145524	0.437761	0.218881
LCOR	0.486906	0.992119	0	0.674313	0.119674	0	NA	0.0774125	0.97213	0.616988	0.437727	0.218863
ZNF827	0.398437	0.995836	0.820202	0.795232	0.162686	0.131859	NA	NA	0.988323	0.959218	0.656474	0.218825
NKTR	0.124637	1	0	0.17004	0.0939444	0.461905	NA	0.109756	0.97794	1	0.43758	0.21879
OPA1	0.0552562	0.795958	0.695388	1	0.733721	0.75286	NA	NA	0.998582	0.21864	0.656301	0.218767
CPVL	0.271151	0.0651275	0.240965	0	1	0	NA	0.78714	0.951866	0.621517	0.43753	0.218765
RIPK2	1	0.399453	0	0.686352	0.00426833	0.540124	NA	0.353659	0.637888	0.315754	0.4375	0.21875
PKIB	0.0147031	0.619585	0	0.672065	0.0199302	0	NA	0.824231	0.884892	0.901968	0.437486	0.218743
INSIG2	0.0027735	0.682535	0	0.381416	0.0102361	1	NA	0.586105	0.441157	0.832909	0.437459	0.21873
MCM2	0.00400086	0.127628	0.473291	0	0.735482	0.169994	NA	0.708795	0.991978	0.725499	0.437407	0.218704
MLKL	0.407983	0	0.380768	0.0251262	0.316914	0.782511	NA	0.600212	0.422439	1	0.437328	0.218664
ANKRD11	0.062943	0.692334	0.372375	1	0.491722	0.0352743	NA	0.146341	1	0.134542	0.437281	0.218641
FOXP4	0.758085	0.0260824	0.710365	0.886081	0.11954	0.747016	NA	NA	1	1	0.655896	0.218632
PHKB	0.0374081	1	0.0298488	0.0711908	0.0108114	0.662671	NA	0.744826	0.930591	0.447926	0.437253	0.218626
MRPL19	0.351791	0.469683	0.540003	0.705539	0.222099	0.727767	NA	0.359756	0.368058	0.190327	0.437225	0.218612
HEXB	1	0.638131	0	0.0455412	0.340295	0.207061	NA	0.733563	0.94721	0.0206581	0.43694	0.21847
SNAPC5	0.568764	0.238858	0.735913	0	0.297105	0.101235	NA	0.932927	0.367359	0.689565	0.436858	0.218429
MTUS1	0	1	0.149244	0.731564	0.891141	0.122348	NA	0.247084	0.478615	0.311719	0.436857	0.218429
PDZD8	0.0413934	1	0.149907	0.212568	0.0391169	0.363905	NA	0.896341	0.403943	0.822681	0.436651	0.218325
STXBP2	0.104711	0.930616	0.580164	0.340773	0.108976	1	NA	0.5	0.317307	0.047297	0.436649	0.218325
TFPI	0.633469	0.67927	0.210378	0.449624	0	0.270255	NA	0.649258	0.492909	0.54468	0.436649	0.218325
CAMKK2	0	0.302044	0.512019	0.184303	0.012743	0.618443	NA	0.920916	0.889609	0.489503	0.43662	0.21831
DIRC2	0.364113	0.528947	0.0679213	0	0.10611	1	NA	0.47561	0.386682	1	0.436598	0.218299
RTP4	0.780437	0	0.596787	0.550025	0.20504	0.670269	NA	0.26087	0.852449	0.0130823	0.436551	0.218275
CAMK1D	0.0251663	0.407916	1	0.591151	1	0.799649	NA	NA	0.987229	0.425693	0.654601	0.2182
TMEM106C	0.36794	0.817595	0.355236	0.148785	0.968905	0.174241	NA	0.219512	0.640173	0.234534	0.436325	0.218162
BCO2	0.885256	0.995963	0.0673544	0.210526	1	0.215866	NA	NA	0.860898	1	0.654483	0.218161
SESN2	0.0375959	0.250643	0.210931	0	0.00319411	1	NA	1	0.924649	0.499293	0.436256	0.218128
RNASEH1	0.0133233	1	0	0.457995	0.719725	0.0522304	NA	0.338322	0.387148	0.957064	0.436201	0.2181
RBM25	0.0133229	1	0.419241	0	0.11114	0.909267	NA	0.146341	0.498529	0.827356	0.436133	0.218067
COL4A2	0.0885992	0.969122	0.572816	0.358993	0	0.0873394	NA	0.660392	0.989394	0.198296	0.436106	0.218053
TMEM70	0.0520455	0.837734	0	0.337109	0.643242	0.263932	NA	0.792683	0.60131	0.396795	0.436095	0.218047
RPL3	0.00550364	0.214066	0.352179	0.866947	0.446933	0.990169	NA	0.361877	0.570651	0.115929	0.436028	0.218014
DPEP2	0.162878	0.692154	0.376341	0.218294	0.495679	0.590113	NA	0.493902	0.636278	0.258565	0.436023	0.218011
GLS	0.00336717	1	1	0	0.0359162	0.472205	NA	0.103659	0.624409	0.684169	0.435969	0.217985
GMDS	0.00634883	0.379727	0.99908	0.907518	0.0931713	0	NA	0.0426829	1	0.495056	0.435954	0.217977
IGF2BP3	0.0199373	1	0	0.212002	0.183934	0.0962951	NA	0.5	0.996494	0.914658	0.435924	0.217962
NFE2L2	0.0498175	0.994961	0	0.340564	0.0913621	0.0419739	NA	0.72986	0.992839	0.681539	0.43588	0.21794
SYPL1	0.0516439	0.951526	0.00928628	0.0811365	0	0.923818	NA	0.359756	0.843765	0.701884	0.435868	0.217934
PRMT6	0.0051125	0.00439518	0.373441	0.892838	0.250223	1	NA	0.584812	0.645002	0.166801	0.435847	0.217924
DHX29	0	0.700415	0	0.13453	0.0772383	0.805393	NA	1	0.391338	0.813127	0.435782	0.217891
RGS3	0.945646	0.368962	1	0.0242915	0.813314	0.722507	NA	NA	0.97311	0.381171	0.653625	0.217875
TM9SF2	0.00651688	0.13505	0.148665	1	0.724989	0.121965	NA	0.457317	0.644597	0.681135	0.435582	0.217791
DNAJC5	0.0355006	0.198848	0.171793	0.162351	0.619692	0.994336	NA	0.420732	0.47049	0.846229	0.435552	0.217776
P2RY2	0.0176081	0.537265	0.594086	0	0.294186	0.51053	NA	0.709438	0.798878	0.457638	0.435514	0.217757
KCNMA1	0.898492	0.990509	0.166571	0.793818	0	0.718044	NA	NA	0.657899	1	0.653167	0.217722
CMIP	8.72246e-06	0.998313	0.55045	0.267346	0.021568	0.979194	NA	0.0914634	0.482503	0.527483	0.43537	0.217685
SCIN	0	0.995549	0.715319	0.427848	0.335221	0.112602	NA	0.5	0.438364	0.393288	0.435355	0.217677
ICA1	1	0.547182	0.284186	0	0.0336205	0	NA	0.341463	0.92951	0.78189	0.435317	0.217658
MAP3K2	0.0027735	1	0	0	0.732587	0.164629	NA	0.731707	0.362005	0.923901	0.435289	0.217645
TM9SF4	0.134096	0.703578	0	0	0.219197	0.451563	NA	0.481707	1	0.926877	0.435224	0.217612
FAM102A	0.228449	0.173368	0.876354	0	0.589684	0.704198	NA	0.786585	0.348735	0.209547	0.435213	0.217607
EPSTI1	0.0410597	0.156175	1	0.318265	0.421708	0.336451	NA	0.65456	0.979313	0.00876612	0.435144	0.217572
PROM1	0.00316067	0.79832	0	1	0.832588	0.0965354	NA	0.195122	0.989859	0	0.435065	0.217533
HINT1	0.0401203	0.562723	0.0368124	0.600505	0.687656	0.870671	NA	0.392276	0.436036	0.288441	0.435027	0.217513
KIAA1522	0	0.502995	0.515461	0.789998	0.692298	0.170696	NA	0.590909	0.631108	0.0215123	0.434997	0.217499
CCNY	0.521435	0.789207	0.988797	0.267206	0.0416541	0.193387	NA	0.130435	0.810197	0.172208	0.434947	0.217474
SGPP1	0.53797	0.75818	0.536255	0.333968	0.538144	1	NA	NA	0.635719	0.878915	0.652394	0.217465
MAD2L2	0.00758203	0	0.776757	0.0492054	0.00514986	0.987052	NA	0.579003	0.997239	0.512129	0.434902	0.217451
UBE2J2	0	0.358432	0.290982	0.592367	0.0732841	0.732509	NA	0.164634	0.806665	0.894358	0.434803	0.217402
STK24	0.0025837	0.550788	0.551137	0.408484	0.400867	0.106073	NA	0.437434	0.818096	0.637681	0.434794	0.217397
PDE3B	0.342513	0.756209	0.379477	0	0.0129055	0.744819	NA	0.5	0.332439	0.844587	0.434772	0.217386
TLE2	0.0133229	0.698749	0.259559	0.00157038	0.944576	0.0780903	NA	0.542948	0.493002	0.880803	0.434736	0.217368
TRPC4AP	0.00400086	0.113898	0.665391	0.397175	0	0.53003	NA	0.5	1	0.701749	0.434694	0.217347
NUDCD2	0.0362917	0.673431	0.0789334	0	0.12934	0.969366	NA	0.829638	0.194516	1	0.434613	0.217306
DAZAP2	0.0291575	0.850052	0.360529	0	1	0.234528	NA	0.193266	0.677413	0.566216	0.434574	0.217287
ASB8	0.0208124	1	0	0.238698	0.274346	0.759514	NA	0.414634	0.466533	0.736065	0.434511	0.217256
DCTN2	0.134565	0.355482	0	0.85229	0.0260555	0.847858	NA	0.292683	1	0.401505	0.434493	0.217247
UNC93B1	0.29904	0.637192	1	0.370437	0.00680627	0.000578799	NA	0.484479	0.897406	0.214257	0.434466	0.217233
ST5	0.00550364	0.993155	0.886869	0.585159	0.306044	0.0213885	NA	0.359202	0.726349	0.0263343	0.434445	0.217222
ZNF136	0.0506969	0.592522	0	0.44865	0.0314858	0.658783	NA	0.810976	0.488067	0.828211	0.434377	0.217188
SOCS5	0.304849	0.757164	0.592052	0.846008	0.00545678	0.931783	NA	NA	0.820144	0.953682	0.651392	0.217131
SPARC	0.045063	0.219841	0.142802	0	0.904916	0.980504	NA	0.281813	0.621709	0.711517	0.434241	0.21712
ACP5	0.120358	0.894644	0.336941	0.875845	0.387307	0.00322474	NA	0.237805	1	0.0520066	0.434237	0.217118
SLCO2B1	0.432738	0.444605	0.351634	0	0.519801	0.177761	NA	0.699099	0.454893	0.826884	0.434157	0.217079
CDCP1	0.731229	0.348336	0	0.616948	0.042791	0.166456	NA	0.591463	0.429284	0.980177	0.434076	0.217038
SLC6A2	1	0.929918	0	0	0.28683	0	NA	0.963415	0.497868	0.22761	0.43396	0.21698
CLIC3	0	0.0430624	0.946597	0.259935	0.0896947	0.657381	NA	0.479056	0.936679	0.492999	0.433934	0.216967
MAST4	0.0262064	0.997777	0.793663	0.799923	0.430844	0.991614	NA	NA	0.803356	0.36258	0.650745	0.216915
PPP1CC	0.172036	0.307759	0.262498	0.886697	0.0337685	1	NA	0.0182927	0.516715	0.70638	0.433794	0.216897
CNNM2	0.966931	0.989344	0	0.949263	1	0.080746	NA	NA	0.474681	0.743877	0.650605	0.216868
SIRT4	0.310361	0.380718	0.457105	0.47033	0.0453757	0.0379071	NA	0.795334	0.468861	0.937325	0.433702	0.216851
SOX4	0.758148	0.265703	0.347536	0.92348	0.131252	0.174798	NA	0.383222	0.413454	0.505464	0.433673	0.216837
PACS2	0.119732	0.684354	0.981796	0.679187	0.340639	0.155801	NA	0.231707	0.489394	0.220068	0.433631	0.216815
NKIRAS2	0.0258593	0.663941	0.760622	0.314077	0.0187555	0.597021	NA	0.495493	0.559036	0.46745	0.433584	0.216792
ETNK1	0.127746	0.999854	0	0.498348	0.0185793	0.617476	NA	0.408537	0.623185	0.608097	0.433536	0.216768
CPLX1	0.288761	0.372969	0.587953	0.445989	0.0381344	0.486167	NA	0.609491	0.5	0.572331	0.433533	0.216766
TMEM127	0.00111109	0.634368	0.00596975	0.671053	0.324385	0.999969	NA	0.219512	0.376672	0.668681	0.433524	0.216762
SH2D3A	1	0.741653	0.00353912	0.546065	0.132779	0.0141437	NA	0.173688	0.772681	0.516816	0.433485	0.216742
MTMR9	0.0177563	1	0.152686	0.839123	0.0630236	0.192714	NA	0.604767	0.398397	0.632353	0.433424	0.216712
PLPPR2	NA	0.399313	1	1	1	0.874132	NA	NA	0.999811	0.794018	0.866754	0.216688
TTC32	0.330869	0.094777	0	0	0.295022	1	NA	0.677938	0.917038	0.584661	0.433367	0.216684
RHOBTB1	0.365179	0.0855426	0.247633	0.503874	0.219897	0.842243	NA	0.5	0.388777	0.746496	0.433293	0.216647
VIPR1	0.698168	0.18021	0.439998	0.725058	0.305805	0.256902	NA	0.335366	0.575446	0.382026	0.43322	0.21661
GSN	0.0258593	0.408079	0.840312	0	0.419061	0.920914	NA	0.562831	0.459781	0.261892	0.433192	0.216596
CAB39	0.00993555	0.956457	0	0.296094	0.650485	0.318522	NA	0.346822	0.476753	0.843463	0.43317	0.216585
SBNO2	0.0654861	0.504305	0.916603	0.9507	0.466347	0.969378	NA	NA	1	0.324735	0.649694	0.216565
COG7	0.0025837	0.991246	0.220029	0	0.0146844	0.92592	NA	0.25	0.931845	0.5609	0.433023	0.216512
PDGFC	0.025933	0.876035	0	0.0622919	0.182312	0.802589	NA	0.565041	0.97929	0.402943	0.432937	0.216469
TRIOBP	0.400259	0.999834	0.0658777	0.0868946	0.43484	0.506214	NA	0.5	0.42975	0.472699	0.43293	0.216465
HEY1	0.473476	0.332112	0.015652	0.544329	0.726368	0.327976	NA	0.70122	0.497774	0.277268	0.432908	0.216454
TMOD3	0.155692	1	0.116079	0.106786	0.0299485	0	NA	0.493637	0.99391	1	0.432895	0.216447
TRAK1	0.393225	0.517181	0.602418	0.372972	0.0143988	0.265921	NA	0.20122	0.719945	0.808484	0.432863	0.216431
EEF2	0.138043	0.879602	0.725246	0.200209	0.355058	0.568575	NA	0.00609756	0.867578	0.1551	0.432834	0.216417
TNFRSF21	0.112277	0.376735	0.0925063	0.577472	0.690766	0	NA	0.762195	0.431612	0.851804	0.432819	0.216409
ZBTB17	0.0654861	0.769364	0.0933361	0.257085	0.601285	0.456541	NA	0.510339	0.649016	0.490638	0.432566	0.216283
ADAMTS2	1	0.993065	0.70943	0.979757	0.114071	0.478947	NA	NA	0.496028	0.419062	0.648795	0.216265
BAIAP2	0.271747	0.996449	0.678429	0.314326	0.131473	0	NA	0.29878	0.541219	0.660318	0.432527	0.216263
ACTG2	0.0728222	1	0	0.314283	0	0.575333	NA	0.413043	0.621792	0.895235	0.432501	0.216251
SPR	0.403367	0.142866	0.0466216	1	0.125069	0.468816	NA	0.207317	0.498031	1	0.432454	0.216227
GPBP1	0.00550364	0.163219	0.878973	0.580159	0.0224193	1	NA	0.385809	0.49079	0.365211	0.432454	0.216227
IBTK	0.0133229	0.553994	0.109445	0.227182	0.0605036	0.958795	NA	0.79878	0.996797	0.172275	0.432344	0.216172
TFAP2C	0.477898	1	0	0.947368	0.230618	0	NA	0.329268	0.448093	0.457334	0.432287	0.216143
SSFA2	0.000342037	1	0.287501	0.246027	0.0654866	0.380405	NA	0.487251	0.451633	0.971292	0.432215	0.216108
TBX1	0.965074	0.959685	0.302604	0.998085	0.210553	0.0756402	NA	NA	0.953237	0.721082	0.648245	0.216082
BAIAP2L1	1	0.460734	0.37215	0.437852	0.0555134	0	NA	0.219512	0.666038	0.677133	0.432104	0.216052
NFKBIA	0.0362917	0.957605	0.695256	0.316198	0.674332	0.745367	NA	NA	0.930914	0.827604	0.647946	0.215982
YAP1	0.245409	1	0	0.980119	0.0108692	0.0918024	NA	0.443459	0.647959	0.4679	0.431946	0.215973
TRPS1	0.00758203	0.776557	0	0.950177	0.45292	1	NA	NA	0.998613	0.997378	0.647903	0.215968
MAP3K7	0.032672	0.939902	0	0.948601	0.0533559	0.648151	NA	0.243902	0.477009	0.543298	0.431877	0.215938
TBC1D9B	0.0333808	0.421612	0.938423	0.1785	0.470154	0	NA	0.0914634	0.930311	0.822535	0.43182	0.21591
FBLN2	0.0374081	0.332782	0.157458	0.955466	0.102723	0.141556	NA	0.189024	0.969931	1	0.431816	0.215908
CTDSP2	0.00993555	0.441827	1	0.0303644	0.166678	0.369641	NA	0.310976	0.764712	0.791208	0.431705	0.215852
BBX	0.616537	1	0.141853	0	0.0451548	0	NA	0.426829	0.866685	0.78787	0.431659	0.215829
ZDHHC14	0.291872	0.175777	0.0161164	0.884221	0.591057	0.316592	NA	0.506893	0.988998	0.113377	0.431656	0.215828
KALRN	0.836782	0.633964	0.11179	1	0.756124	0	NA	NA	0.989209	0.850399	0.647283	0.215761
TSPAN33	0.463237	0.101697	0	0.292615	0.31722	0.855669	NA	0.469247	0.423232	0.96074	0.431517	0.215759
SEC23IP	0.287828	0.998158	0.112456	0	0.116029	0.908093	NA	0.335366	0.378301	0.746597	0.431425	0.215713
CRIM1	0.414161	0.0719819	0.416975	0.703627	1	0.118971	NA	0.20122	0.493095	0.461628	0.431295	0.215648
TNFAIP3	0.428881	0.366458	0.442851	0	0.730514	0.59628	NA	0.686807	0.412523	0.217292	0.43129	0.215645
RB1CC1	0.206568	0.523665	0	0.193157	0.731237	0.835909	NA	0.0853659	0.505149	0.80047	0.43128	0.21564
AKAP11	0.0787023	0.791502	0	0.0617461	0.0138021	1	NA	0.70122	0.412756	0.820646	0.431153	0.215576
CHST2	0.875246	0.477894	0.694626	0.818265	0.0501763	1	NA	NA	0.745221	0.512062	0.646686	0.215562
KCNQ3	0.445866	0.0498865	0.835529	0.471584	0.402432	0.413296	NA	0.103659	0.453263	0.70357	0.431009	0.215505
USP10	0.0027735	0.999993	0.659585	0	0.292001	0.330628	NA	0.484479	0.473284	0.636174	0.430991	0.215495
ABCB1	0.958635	0.612629	0.0112762	0.194204	0.0806054	0.0229313	NA	0.908537	0.424861	0.66478	0.43094	0.21547
LARS2	0.0893427	0.1027	0.571302	0.903065	1	0.068172	NA	0.439024	0.417644	0.285462	0.430746	0.215373
CDC42EP2	0.0212158	0.218022	0.228177	0.807869	0.0506005	1	NA	0.152439	0.630598	0.767593	0.430724	0.215362
LDLRAD4	0.848984	0.844355	0.732811	0.501278	0.50877	0.118996	NA	NA	0.968	0.645459	0.646082	0.215361
CTDSPL	0.0668626	0.999524	0.392178	0.278482	0.0245898	1	NA	0.329268	0.659916	0.125517	0.430704	0.215352
PICALM	0.361605	0.999509	0	0.553917	0.257457	0	NA	0.335366	0.447443	0.91984	0.430571	0.215285
XBP1	0.0477095	0.983383	0	0.468623	0.0510723	0	NA	0.671262	0.826541	0.826266	0.43054	0.21527
DYNC1LI2	0.0180425	0.789084	0.0142772	0.0273279	0.899546	0.173473	NA	0	0.952498	1	0.430472	0.215236
NOS1AP	0.394097	0.623007	0.0333476	0.257454	0.267538	0.302956	NA	0.545599	0.449538	1	0.430393	0.215196
PSMA4	0.584632	0.0181115	0	0.48059	0.0111327	0.968333	NA	0.432927	0.480407	0.897112	0.430361	0.21518
C16orf95	0.00758203	0.57001	0.663228	0.860274	1	0.0730358	NA	NA	0.990162	1	0.645537	0.215179
CCR6	0.150734	0.158572	0	0.202278	1	1	NA	0.391304	0.478405	0.491729	0.430336	0.215168
FAM198B	0.780582	0.965711	0.454208	0	0.906069	0.31522	NA	NA	0.764893	0.976882	0.645445	0.215148
SEH1L	0.305849	0.646636	0	0.477135	0.0959446	0.372211	NA	0.371212	0.665593	0.937765	0.430261	0.21513
RNGTT	0	0.998353	0.103526	0.987343	0.0123143	0.681686	NA	0.121951	0.4081	0.558292	0.430174	0.215087
IVD	8.72246e-06	0.934687	0.417219	0.171172	0.418537	0.443787	NA	0.757391	0.237457	0.490863	0.430125	0.215062
MICAL3	0.124181	0.999315	0.882045	0.542975	0.917081	0.0868838	NA	NA	0.984132	0.624204	0.645102	0.215034
MAN2A2	0.00638006	0.618476	0.945742	0	0.0861461	0.00367525	NA	0.420732	0.928208	0.860829	0.430021	0.21501
PRSS22	1	0.0748597	0.514751	0.946513	0.805865	0.865919	NA	NA	0.396692	0.554549	0.644894	0.214965
TADA1	0.0900521	0.779482	0.506287	0.504188	0.606152	1	NA	NA	0.844669	0.827615	0.644806	0.214935
XPO7	0.0027735	1	0.015652	0.382884	0.488269	0	NA	0.683192	1	0.29505	0.429758	0.214879
PLSCR1	0.0550219	0.394639	0.552378	0.683735	0.801758	0.932753	NA	0.0609756	0.308927	0.0776002	0.429754	0.214877
CNOT1	0.0554545	0.785516	0	0.202429	0.46891	0.538606	NA	0.371951	0.974215	0.470249	0.429703	0.214852
JARID2	0.111964	0.734271	0.830097	0.255504	0.0164639	0.0944571	NA	0.584812	1	0.239547	0.429679	0.21484
SYDE1	0.384401	0.663262	0.328507	0.504556	0	0.232386	NA	0.898993	0.263065	0.591315	0.429609	0.214805
PARP3	0.421369	0.0926075	0.015652	0.242363	0.763709	0.430278	NA	0.552757	0.547819	0.79983	0.429598	0.214799
CARD6	0.0477095	0.0792107	0.448322	0	0.000614873	1	NA	0.97561	0.430914	0.882725	0.429456	0.214728
MAP1B	0.824666	0.976219	0.870288	0.135577	0.912618	0.0426473	NA	NA	0.463972	0.925693	0.64396	0.214653
KIF17	0.235865	0.416333	0.348301	0.913843	0.0156141	0.0920395	NA	0.847826	0.872727	0.120796	0.42926	0.21463
TBC1D10A	1	1	0	0	0.169184	0.214479	NA	0.45122	0.729525	0.297467	0.429097	0.214549
TLR4	0.448432	0.998169	0.168083	0.392596	0.423805	0.189413	NA	0.408537	0.664332	0.167307	0.428964	0.214482
RALGAPA1	0.366366	0.996979	0	0.690008	0.578863	0.97565	NA	NA	0.583761	0.955662	0.643411	0.21447
ASGR1	NA	0	1	0.980642	1	0.564399	NA	0.28473	1	0.316901	0.643334	0.214445
GPT2	0.734008	0.289436	0	0.613099	0.0583572	0.00583124	NA	0.707317	0.827957	0.623833	0.428871	0.214435
CTBP2	0.0169743	0.999893	0.480665	1	0.0294441	0.732561	NA	NA	1	0.886637	0.643272	0.214424
FSTL1	0.146096	0.40628	0.504268	0.435887	1	0.339039	NA	0.054878	0.972058	0	0.428723	0.214361
HIC2	0.0355006	0.800689	0.679254	1	0.0130761	0.132342	NA	0.213415	0.290768	0.693128	0.428686	0.214343
PHYHIP	0.982447	0.476616	0.499016	0.495957	0.939928	0.32836	NA	NA	0.852518	0.567981	0.642853	0.214284
PERP	0.575001	0.749231	0.161636	0.648321	0.0056653	0.123158	NA	0.115854	0.478173	1	0.42856	0.21428
KIAA1217	0.04103	0.944803	0.229171	0.461693	0.117815	0.0898824	NA	0.179786	0.858259	0.934516	0.428551	0.214275
GIMAP8	0.00758203	0.940874	0.472286	0.0233582	0.681083	0.0920395	NA	0.427359	0.843575	0.368796	0.42855	0.214275
TFAP2A	0.264352	0.978759	0.5	1	0.123083	0.0439481	NA	0.317073	0.497868	0.131597	0.42852	0.21426
ACAP2	0.52123	0.815464	0.485592	0.998911	1	0.196417	NA	NA	1	0.124179	0.642724	0.214241
GPRC5C	0.0149745	0.263937	0.494889	0.399538	0.102444	0.228441	NA	0.781412	0.997123	0.573421	0.428464	0.214232
KIDINS220	0.0573234	1	0.204841	0.0692131	0.439672	0.0641844	NA	0.519771	0.613406	0.887648	0.428451	0.214226
RUVBL1	0.758295	0.567528	0.0172776	0.202056	0.371078	0.0220252	NA	0.439024	0.478522	1	0.428423	0.214211
BRWD1	0.537945	0.998085	0	0	0.197846	0.752662	NA	0.170732	0.197881	1	0.42835	0.214175
EPHX1	0.0133229	0.937415	0.715935	0	0.0604279	0	NA	0.5	0.713754	0.913568	0.428269	0.214135
RAB11FIP3	0.875593	0.602989	0.287207	0.557221	0.0068276	0.334989	NA	0.189024	0.99973	0	0.428176	0.214088
ZNF317	0.336523	0.974192	0.0466309	0.386483	0.264979	0.0477646	NA	0.464475	0.356228	0.975637	0.428101	0.214051
TG	0.489288	0.405644	0.612323	0.527743	0.564478	0.990078	NA	NA	0.999648	0.546029	0.641904	0.213968
CDH5	0.0025837	0.0853074	1	0.0607287	0.981722	0.0986569	NA	0.95122	0.479383	0.191462	0.427896	0.213948
GPX3	0.847502	1	0	0.0192418	0.0828428	0.365189	NA	0.695122	0.452797	0.388354	0.427894	0.213947
CYTL1	0.488818	0.854307	0	0.779509	0	0.329982	NA	0.5	0.241041	0.657227	0.427876	0.213938
PLEKHB1	0.525592	0.408893	1	1	0.0290016	0.204361	NA	NA	0.966427	1	0.641784	0.213928
GBP2	0.769935	0.648384	0.0126028	0.25371	0.02306	0.541602	NA	0.280488	0.82832	0.492572	0.427853	0.213926
LNPEP	0.0478975	1	0.0862298	0.0622919	0.0667356	0.372367	NA	0.469512	0.860117	0.885434	0.427843	0.213921
ADRM1	0.161777	0.72131	0	0.288462	0.420989	0.521293	NA	0.5	0.374344	0.862291	0.427829	0.213915
KIAA0319L	0.0554025	0.88065	0.602792	0	0.223357	0.405506	NA	0.45122	0.999732	0.231566	0.427803	0.213901
WNT2	0.0560576	0.892704	0.127482	0.326805	0.0780986	0.335513	NA	0.908537	0.5032	0.619955	0.427595	0.213797
HSPH1	0.102935	0.983338	0.0265322	0.505111	0.0196859	0.899964	NA	0.20122	0.475499	0.633286	0.427508	0.213754
PLSCR4	1	0.763865	0	0	0.359228	0.236701	NA	0.347561	0.295749	0.844408	0.427501	0.213751
ARF5	0.0149745	0.182742	0.534765	0.450597	0.0283478	0.446343	NA	0.426829	0.777227	0.985018	0.427427	0.213714
MRPS35	0.0212158	0.304777	0	0.616987	0.598913	0.915909	NA	0.420732	0.239785	0.727646	0.427329	0.213665
GGT7	0.0125604	0.988973	1	1	0.0424944	0.429789	NA	NA	0.96283	0.6907	0.640918	0.213639
EFHC1	0.0191579	0.698371	0.0679213	0.410661	0.0787213	0.624323	NA	0.194752	0.948374	0.802876	0.42724	0.21362
TNPO2	0.00675468	0.689825	0.306073	0.539353	0	0.403566	NA	0.115854	0.879444	0.904126	0.427222	0.213611
MAP2K4	0.00946131	0.473598	0	0.00418769	0.963844	0.434855	NA	0.584812	0.9893	0.384667	0.427192	0.213596
KIF1B	0.0251663	0.955419	0.300809	0	0.800995	1	NA	0.0853659	0.67689	0	0.427183	0.213591
PHLDA2	1	0.150355	0.17052	0.627508	0.00505765	0.0194532	NA	0.329268	0.542336	1	0.427167	0.213583
TRIM58	0.0025837	0.685681	0.982223	0.0999812	0.298593	0	NA	0.847561	0.244441	0.683225	0.427143	0.213572
LYSMD4	0.957395	0.0602317	0.0796356	0.419099	0.715756	0.0821591	NA	0.804878	0.519779	0.205119	0.427117	0.213558
APTX	0.00111109	0.352015	0.35115	1	0.735591	0.282528	NA	0.0487805	0.82265	0.249539	0.427041	0.21352
XPNPEP1	0.709166	0.543789	0.387786	0.208297	0.179845	0.255715	NA	0.237805	0.991093	0.329411	0.42699	0.213495
LZTS2	0.04103	0.527139	0.306919	0.214619	0.795023	0.175849	NA	0.611612	0.993747	0.176917	0.426984	0.213492
PKD2	0	0.298201	0.0457681	0.439546	0.748986	1	NA	0.823171	0.480361	0.0061247	0.426906	0.213453
GUCY1A3	0.716056	0.818394	0.434501	0.385268	0.135425	0.280947	NA	0.435514	0.470025	0.165992	0.426902	0.213451
PIEZO1	0.0025837	0.763996	0.966903	0.97054	0.184602	0.670507	NA	NA	0.661823	0.901069	0.640253	0.213418
NIT2	0.0530813	0.0167569	0.0771174	0.709581	0.09441	0.89601	NA	0.316334	0.689493	0.988539	0.426814	0.213407
SAFB2	0.405167	0.3689	0.571135	0.203993	0.495442	0.32091	NA	0.493902	0.293794	0.687586	0.426759	0.21338
CD163L1	1	0.876944	0.711917	1	0.17149	0.377766	NA	NA	0.449538	0.533395	0.640131	0.213377
PRICKLE2	0.204268	0.0468183	0.460065	0.521254	0.976136	0	NA	0.286585	0.592177	0.752768	0.426675	0.213337
HERC4	0.0477095	1	0	0.587121	0.00887695	0.617898	NA	0.829268	0.393903	0.355286	0.426674	0.213337
KRT23	0.0538001	0.848576	0	0.301619	1	0.161711	NA	0.630435	0.54682	0.296961	0.426658	0.213329
DLG4	0.318962	0.711184	0.429434	0.436164	0.0960981	0	NA	0.626386	0.808722	0.412812	0.42664	0.21332
GAS2L3	0.210258	0.999402	0	0.108463	0.962342	0.0918024	NA	0.121951	0.345243	1	0.426607	0.213303
ITGB4	0.75662	0.467385	0.240563	0.559347	0.00412588	0.0612436	NA	0.469512	0.433242	0.846779	0.426535	0.213268
ATP6V1C2	1	0.581228	0.0191632	0.49888	0.494444	0	NA	0.763256	0.481385	0	0.426484	0.213242
CLK1	0.00550364	0.317898	0.642574	0.115131	0.800248	1	NA	0	0.872237	0.0831752	0.426308	0.213154
AMPD2	0.537386	0.664104	1	0.96609	0.077881	0.245108	NA	NA	0.950935	0.673806	0.639414	0.213138
DLGAP4	0.400426	1	0.0931544	0.661305	0.0629727	0.647724	NA	0.389183	0.494399	0.0870306	0.426244	0.213122
YTHDF2	0.0025837	1	0	0	0.246079	0.222363	NA	0.408537	0.956057	1	0.42618	0.21309
KATNB1	0.0552348	0.346308	0.581437	0.18897	0.0730295	0.577223	NA	0.390244	0.653303	0.969132	0.426098	0.213049
LST1	0.0258593	0.444693	0.240291	0.245951	0.618112	0.513757	NA	0.681818	0.760136	0.303761	0.426042	0.213021
PXN	0.0212158	0.231622	0.966996	0.250756	0.595155	0.841283	NA	0.0426829	0.43976	0.444464	0.425993	0.212996
TGFB3	0	0.766195	0.5	0.500571	0.0678759	0	NA	0.550998	0.726825	0.721329	0.425977	0.212989
SLC22A11	0.429084	0.969468	0.0496848	0.320984	0.657146	0.362274	NA	0.457317	0.401814	0.185527	0.425922	0.212961
NID1	1	1	0.786863	0.00732846	0.00959333	0.0370273	NA	0	0.961857	0.0304257	0.425899	0.21295
TATDN2	0.309792	0.249575	0	0.982893	0.0177714	0.422128	NA	0.146341	0.992001	0.711955	0.425829	0.212914
GALK1	0.558773	0.250672	0.012921	0.264348	0.155285	1	NA	0.207317	0.4081	0.974895	0.425812	0.212906
CSGALNACT1	0.574656	1	0.686115	0.530884	0.0296264	0.603217	NA	NA	0.971421	0.712123	0.638505	0.212835
NARS2	0.255356	0.926387	0	0.193263	0.199579	0.937265	NA	0	0.322732	0.996265	0.42565	0.212825
DNAJA4	0.151102	0.474441	0.412948	0.415919	0.0886879	0.257328	NA	0.621951	0.954893	0.451871	0.42546	0.21273
ILK	0.0556765	0.0537064	0	0	0.0213313	0.974436	0.211302	0.323171	0.390735	0.0968881	0.212725	0.212725
SWAP70	0.195848	0.965662	0.425566	0	0.396365	0.499524	NA	0.414634	0.900844	0.0296838	0.425347	0.212674
SH2B2	0.279753	0.987265	0.443959	0.38892	0.942128	1	NA	NA	0.813676	0.248415	0.638015	0.212672
CRHBP	0.600615	0.893922	0.798075	0.863282	0.957693	0	NA	NA	0.990022	0	0.637951	0.21265
NUP210	0.0955118	0.454177	0.918619	0.145749	0.101959	0.0611264	NA	0.605691	0.720203	0.722082	0.425013	0.212507
LRP8	0.00865626	0.157893	0.770024	1	0.612912	0	NA	0.359756	0.464205	0.45077	0.424913	0.212456
UFM1	0.147633	1	0	0.0167508	0.0607905	0.888122	NA	0.768293	0.726606	0.213054	0.424583	0.212292
CPD	0.207809	0.960243	0	0.469814	0.0800708	0.421117	NA	0.243902	0.764112	0.674177	0.424583	0.212291
ENPP2	0.0280472	0.697182	0	0.572168	0.471322	0	NA	0.97561	0.497542	0.578816	0.424521	0.21226
LGR5	0.713913	1	0	0.0118706	0.0435877	0.0383846	NA	0.69697	0.324757	0.990832	0.424479	0.21224
NUP50	0.30129	0.728287	0.0436893	0	0.991626	0.133436	NA	0.384146	0.816596	0.420725	0.424422	0.212211
CASD1	0.246443	0.287837	0	0	0.10384	0.971108	NA	0.920732	0.528254	0.761456	0.424408	0.212204
RASL11B	0.0161207	0.969207	0.784957	0.00392495	0.0173186	0.174547	NA	1	0.409729	0.443779	0.424398	0.212199
XPO1	0.433096	0.675161	0.055121	0	0.0281696	1	NA	0.325203	0.394364	0.908229	0.424372	0.212186
SLC25A42	0	0.283017	0.346454	1	0.774515	0	NA	0.353659	0.581966	0.478297	0.424212	0.212106
ARTN	0.709878	0.998017	0.713613	0.892278	0.437811	0.100356	NA	NA	0.699041	0.539285	0.636285	0.212095
ATP10D	0.559232	0.0076056	0	0.531339	0.028131	0.516962	NA	0.95122	0.773338	0.449623	0.424161	0.212081
SLC41A3	0.0326625	0.703888	0.189042	0.0303608	0.19303	0.491144	NA	0.51087	0.989696	0.676459	0.424128	0.212064
SOX7	0.750854	0.966946	0.159844	0.775465	0.0942235	0	NA	0.282609	0.616782	0.16942	0.424016	0.212008
LAMC2	0.0109551	0.217428	0.358274	0.0366423	1	0.20063	NA	0.378049	0.614081	1	0.424007	0.212003
TMEM87B	0.0392811	0.927498	0	0.302293	0	0.977145	NA	0.505728	0.452565	0.610671	0.423909	0.211954
MNAT1	0.357925	0.357521	0.319242	0.268536	0.891759	0.0910398	NA	0.304878	0.980407	0.243571	0.423875	0.211938
RPA1	0.643531	0.143827	0.0907949	0.973195	0.0884974	0.271224	NA	0.213415	0.481525	0.908083	0.423788	0.211894
LCP1	1	0.298165	0	0	0.00788462	0.454119	NA	0.670732	0.718219	0.664589	0.423745	0.211873
GPC6	0.00758203	0.456366	1	0.423557	0.650523	0.0918024	NA	0.0869565	0.472818	0.623563	0.423685	0.211843
ZBTB46	0.0199373	0.427346	1	1	0.748596	0	NA	NA	0.997937	0.889851	0.635459	0.21182
CUL4A	0.0474438	1	0.489246	0.377096	0.167543	0.525007	NA	0.231707	0.426258	0.548277	0.42362	0.21181
C17orf62	0.422182	0.86216	0.666329	0.223518	0.00413413	1	NA	NA	1	0.904733	0.635382	0.211794
ARV1	0.0025837	0.283477	0.348236	0.171172	0.0185222	1	NA	0.963415	0.316001	0.707144	0.423394	0.211697
AP1M1	0.0172602	0.507467	0	0.0374494	1	0.697338	NA	0.130435	0.670264	0.750025	0.42336	0.21168
MANBAL	0.045743	0.580808	0.273542	0	0.857424	0.286304	NA	0	0.880928	0.8854	0.42335	0.211675
LMNA	0.0593318	0.684344	0.283535	0.769583	0.210693	0.874012	NA	0.134146	0.746116	0.04814	0.423322	0.211661
FOLR1	0.0916081	1	0.0908729	0	0.282074	0.551738	NA	0.5	0.937184	0.354319	0.423089	0.211544
LEF1	0.111251	0.0810522	0.851478	0.0157038	0.0326516	0.799833	NA	0.569459	0.358979	0.987305	0.423079	0.21154
LBR	0.813889	0.390306	0.11275	0.56667	0.0503009	0.728351	NA	0.562301	0.468861	0.114232	0.423073	0.211537
CYB5R4	0.781971	0.681559	0.0331653	0.185377	0.0674017	0.246254	NA	0.771988	0.204865	0.834932	0.423057	0.211529
VEGFA	1	1	0.795502	0.475487	0.619449	0.116255	NA	NA	0.492886	0.576928	0.634563	0.211521
IL18BP	0.313966	0.000129125	0.0319356	0	1	0.5492	NA	0.615854	0.982922	0.313001	0.423001	0.2115
RANBP9	0.0477095	0.921976	0	0.799915	0.0206487	0.480763	NA	0.735772	0.165288	0.634455	0.422948	0.211474
MAPK8IP2	0.733276	0.12117	0.889386	0.96117	1	0.0130952	NA	NA	0.356185	1	0.634285	0.211428
RIN2	0.00758203	0.997229	0.103526	0.00506073	1	0.45206	NA	0.407058	0.524812	0.308201	0.422837	0.211418
CCT2	0.181401	0.960886	0	0	0.000496509	0.981704	NA	0.304878	0.536789	0.839226	0.42282	0.21141
CD7	0.481215	0.482826	0.887928	0.399899	0.958764	0.343682	NA	NA	0.568345	0.951169	0.634229	0.21141
TRAM1	0.0921211	1	0	0.01361	8.08591e-05	1	NA	0.128049	0.57141	1	0.422808	0.211404
TCF4	1	0.998504	0.227549	0.00418769	0.0611415	0.454606	NA	0.213415	0.676164	0.169443	0.422779	0.211389
ASAP1	0.0694478	0.995124	0.838213	0.0434473	0.355054	0.982751	NA	NA	0.964996	0.824097	0.634141	0.21138
HYAL4	0.0395833	0.718058	0	0	0.382356	0.471973	NA	0.871951	0.444882	0.874789	0.422621	0.211311
FOXJ3	0.80978	0.665499	0.492541	0.4337	0.286137	0.340177	NA	0	0.554735	0.21954	0.422456	0.211228
MPO	0.345757	0.216205	0.336887	0.082996	0.628564	0.180718	NA	0.378049	0.715526	0.916805	0.42239	0.211195
RELB	0.00993555	0.474744	0.366808	0.432903	0.495973	1	NA	0	0.49966	0.520098	0.422236	0.211118
KRAS	0.0505669	1	0.5	0.0753785	0.0374453	0.324815	NA	0.563193	0.965446	0.283124	0.422219	0.211109
VCAM1	0.917156	0.996863	0	0	0.223523	0.116676	NA	0.0609756	0.484413	1	0.422179	0.211089
LDB2	1	0.239176	0.82663	0.51518	0.00895746	0.116445	NA	0.288176	0.805008	0	0.422175	0.211087
WBP1L	0.191539	0.762736	0.657881	1	0.0940983	0.940712	NA	NA	0.5	0.918974	0.633243	0.211081
HNMT	0.183733	0.612536	0.135978	0.579043	0.172244	0.142275	NA	0.523282	0.956427	0.493887	0.422156	0.211078
DAB2IP	0.171664	0.633737	1	1	0.582567	0.111121	NA	NA	0.618705	0.947923	0.633215	0.211072
SULT1A2	0.0051125	0.530276	0.32955	0.0242915	1	0.0854052	NA	0.687434	0.707434	0.427975	0.421942	0.210971
TOPBP1	0.00508091	0.444689	0.399636	0.40321	0.734711	0.507901	NA	0.519771	0.483066	0.299389	0.421939	0.21097
MRPL30	0.105114	0.997289	0.0149526	0.0910823	0.226135	0.840278	NA	0.286585	0.41974	0.815543	0.421858	0.210929
SH2B1	0.00325522	0.721301	0.441283	0.224565	0.836235	0.199417	NA	0.909091	0.445348	0.0149706	0.421718	0.210859
NRXN2	0.664652	0.123567	0.971455	1	0.342641	0.229292	NA	NA	1	0.727298	0.632363	0.210788
PGM5	0.718188	0.380831	0.262136	0.00202429	0.0298657	0.0242261	NA	0.79878	0.665468	0.912556	0.421564	0.210782
POLG	0.130909	0.719262	0.0933714	0.0125631	0.170444	0.270419	NA	0.396341	1	1	0.421479	0.210739
RFC4	0.0025837	0.532003	0.0264737	0.177453	0.618889	0.965949	NA	0.520695	0.501531	0.447274	0.421428	0.210714
PKDCC	0.939697	0.984654	0.797444	0.0172065	0.887285	0.0921671	NA	NA	0.816335	0.521886	0.632084	0.210695
MYO7A	0.0221072	0.323905	0.673194	0.602225	0.0391057	0.0598661	NA	0.702513	0.476077	0.893212	0.421356	0.210678
SUMO3	0.29514	0.884035	0.209763	0.0214436	0.85252	0.1512	NA	0.304878	0.337561	0.735525	0.421341	0.21067
ATAD1	0.00675468	0.985614	0	0	0.186174	1	NA	0.45122	0.160632	1	0.421155	0.210577
TLE4	0.271666	0.940519	0	0.0910823	0.0790957	0.0859882	NA	0.542129	0.854553	0.924937	0.421108	0.210554
ZFP90	0.258072	0.411322	0.945388	0.265622	0.223879	0.405547	NA	0.810976	0.468002	0.00111164	0.421102	0.210551
DIEXF	0.04103	0.674718	0.687898	0.830828	1	0.881823	NA	NA	0.407867	0.529001	0.631646	0.210549
TAGLN2	0.0251663	0.776945	0.732811	0.249168	0.00825347	0.62721	NA	0.29878	0.997006	0.0745204	0.421096	0.210548
NRN1	1	0.881083	0.0271704	0.665685	0.115995	0.877811	NA	NA	0.5	0.985343	0.631636	0.210545
TRAPPC3	0.0401203	0.639388	0.556248	0.922957	1	0	NA	0.0434783	0.475612	0.111107	0.42099	0.210495
NMUR1	0.710235	0.682802	0.0420142	0.613774	0.967264	0.540215	NA	NA	0.792205	0.701771	0.631285	0.210428
PRKAB2	0.429538	1	0	0.321336	0.197346	0.545108	NA	0.762195	0	0.53208	0.420845	0.210422
PDLIM4	0.572781	0.990795	0.700372	0.929159	1	0	NA	NA	0.565947	0.29106	0.631264	0.210421
RAB33B	0.303124	0.219913	0.403775	0.294185	0.525684	0.923673	NA	0.22561	0.312419	0.578648	0.420781	0.210391
PEBP1	0.110193	0.606356	0.169296	0.496486	0.0126467	0.767122	NA	0.390244	0.642318	0.592338	0.420778	0.210389
ELF2	0.0302551	0.807223	0.207089	0.000478652	0.639051	0.147675	NA	0.140244	0.864289	0.950111	0.420713	0.210356
ZNF598	0.00910198	0.0987701	0.225368	0.942325	0.143949	0.310248	NA	0.402439	1	0.654204	0.420712	0.210356
PCMTD2	0.58997	0.648113	0.339746	0.0638623	0.159813	1	NA	0.304878	0.470257	0.208884	0.420614	0.210307
ECHDC3	0.386519	0.401457	0.767308	0	0.294265	0.265171	NA	0.474284	0.413687	0.782733	0.420603	0.210301
MYH11	0.64984	0.99391	0	0	0.637231	0.228305	NA	0.443001	0.491396	0.341191	0.420541	0.210271
CABIN1	0.00968757	0.632596	0.291262	0	0.165036	0.638073	NA	0.463415	0.97929	0.60504	0.420489	0.210244
GNL2	0.021355	0.738986	0	0.171172	0.967039	0.688127	NA	0.0914634	0.105912	1	0.42045	0.210225
IGFBP5	0.515108	0.989687	0.2778	0.512917	0.110995	0	NA	0.39369	0.476776	0.506903	0.420431	0.210215
PPP2R2A	0.143083	0.886584	0.0597655	1	0.000727043	0	NA	0.627253	0.5	0.566115	0.420392	0.210196
RASGEF1A	0.294542	0.420509	1	0.969597	0.722222	0.369436	NA	NA	1	0.268288	0.630574	0.210191
RHOQ	0.0672623	0.985322	0.00472811	0	0.111041	0.855933	NA	0.29878	0.458385	1	0.420161	0.210081
FZD7	0.00631181	0.931647	0.0533394	0.133735	0.243658	0	NA	0.97561	0.475479	0.961092	0.420097	0.210048
USP13	0.391481	0.996765	0.00367845	0	0.172483	0.0347465	NA	0.842387	0.474448	0.864381	0.420041	0.210021
MCM6	0.662678	0.673991	0	0.441932	0.100291	0.292023	NA	0.365854	1	0.243323	0.42001	0.210005
CHD1L	0	0.586378	0	0.107833	0.582431	0.486107	NA	0.908537	0.455851	0.65118	0.419813	0.209907
CYB5A	0.0027735	0.142108	0	0.330074	0.559848	0.893957	NA	0.383962	0.465369	1	0.419788	0.209894
CREM	1	0.717977	0.612648	1	0.0469199	0.644281	NA	NA	1	0.0153753	0.62965	0.209883
SEC14L1	0.0297424	0.999886	0.389265	0.142905	0.198473	0.503682	NA	0.392365	0.943298	0.177535	0.419683	0.209842
TSKU	0.155963	0.672145	0.615421	0.750144	0.927373	0.0943521	NA	NA	0.834532	0.984685	0.629327	0.209776
FAM46A	0.0025837	0.998284	0.207615	0.034025	0.680604	0.60332	NA	0.661718	0.565029	0.0218495	0.419448	0.209724
PUM1	0.0143092	1	0.0685231	0.299982	0.413854	0.259317	NA	0.384146	0.954427	0.379115	0.419297	0.209648
SDF2L1	0.509837	0.917402	0.131335	0	0.313996	0.335205	NA	0.421262	0.603602	0.540713	0.419261	0.209631
MOB3C	0.586894	0.994788	0.405888	0	0.519719	0.927999	NA	NA	0.71796	0.877644	0.628862	0.209621
JOSD2	0.301068	0.0216252	0.760622	0.14484	0.00709943	0.983192	NA	0.493902	0.88685	0.17377	0.419219	0.209609
WNT4	0.249334	0.371655	0.915278	0.955698	1	0	NA	NA	0.53739	1	0.628669	0.209556
SLIT3	0	0.292871	0.373395	0.2104	0.503893	0.431089	NA	0.608093	0.496122	0.85594	0.419089	0.209545
ARID5A	1	0.487423	0.0839243	0.611872	0.00337027	1	NA	NA	0.994864	0.847577	0.628629	0.209543
PTPRU	0.756182	0.0856107	0.474234	0.276027	1	0.659793	NA	0	0.442554	0.0771618	0.419063	0.209531
BRI3	0.0862347	0.287425	0.112648	0.226721	0.711513	0.221639	NA	0.359756	0.971887	0.793299	0.419014	0.209507
FAM102B	0.392084	0.192897	0	0.0842773	0.880259	0.451189	NA	0.5	0.619674	0.649977	0.418929	0.209464
ZNF641	0.156262	0.977847	0	0.100367	0.0163614	0.382325	NA	0.39316	0.774711	0.969064	0.4189	0.20945
ADK	0.0019087	0.415707	0.126691	0.560081	0.0671781	1	NA	0.414634	0.548348	0.634421	0.418774	0.209387
BECN1	0.150733	0.647524	0	0.224296	1	0.149292	NA	0.396341	0.572045	0.628621	0.418761	0.209381
CCDC59	0.00910198	0.974477	0	0.211833	0	0.755637	NA	0.559497	0.375042	0.882669	0.418695	0.209348
CPNE3	0.0225584	0.959519	0	0	0.819831	0.163209	NA	0.720067	0.744657	0.338279	0.41868	0.20934
NFE2L3	0.00420264	0.156946	0.616912	0.696441	0.209278	0.371043	NA	0.47561	0.781374	0.454794	0.418511	0.209256
RBL2	0.0654861	1	0.371476	0	0.520357	0.715749	NA	0.0670732	0.348735	0.677605	0.418498	0.209249
NDFIP1	0.204321	0.570931	0.27367	0.627207	0.499026	0.777304	NA	0.0304878	0.494678	0.288756	0.418487	0.209243
CUX1	0.144689	1	0.584198	0.986348	0.510367	1	NA	NA	0.494376	0.301738	0.627714	0.209238
PDE7B	0.849582	0.385654	0.0626359	0.308339	0.210317	0.0685268	NA	0.457317	0.475612	0.947419	0.418378	0.209189
TRAF3IP2	0.0701666	0.690707	0.53266	0.864329	0	0.172117	NA	0.300901	1	0.134374	0.418362	0.209181
DDX10	0.0871348	0.253722	1	0.701009	0.0494473	0.668766	NA	0.359756	0.471171	0.173995	0.418333	0.209167
ADAMTS3	1	0.994647	0.0132726	0.0366423	0.460619	0.127797	NA	0.243902	0.743559	0.1444	0.418315	0.209158
ARFGEF1	0.153036	1	0.394607	0.385268	0.027906	0.20328	NA	0.319106	0.350598	0.930936	0.418304	0.209152
PITPNA	0.315923	0.357073	0.21753	0.268912	0.0428612	1	NA	0.426829	0.532485	0.603117	0.418303	0.209152
SLC17A5	0.855932	0.325041	0.760901	0.931332	0.194661	0.221101	NA	NA	0.758664	0.970224	0.627232	0.209077
WWP2	0.234607	0.731887	0.359414	0.409059	0.110228	0.52062	NA	0.0304878	0.991163	0.37563	0.418122	0.209061
IDH3A	0.096559	0.997911	0.109963	0.01361	0	0.692526	NA	0.485154	0.730659	0.6365	0.418098	0.209049
GPC1	0.718582	0.111393	0.407269	0.348065	0.285664	0.109091	NA	0.262195	0.520534	1	0.418088	0.209044
AK3	0.213418	0.799837	0.486203	0	0.644024	0.766084	NA	0.304878	0.46048	0.0871655	0.41801	0.209005
CA8	0.809351	0.841354	0.0260185	0	0.36062	0.0459683	NA	0.353659	0.482875	0.842081	0.417992	0.208996
MRPL33	0.196657	0.0922432	0.885381	0.894578	0	0.188556	NA	0.22524	0.448669	0.830537	0.417985	0.208992
ZC3H12D	0.0027735	0.197143	1	0.774212	0.617353	0.956602	NA	NA	1	0.46754	0.626953	0.208984
CDV3	0.0027735	1	0	0	0.0892061	0.739757	NA	0.859756	0.956755	0.113456	0.417967	0.208984
TRERF1	0.0237599	0.562039	1	0.822452	0.962157	0.391352	NA	NA	1	0.253676	0.626929	0.208976
OSCAR	0.202859	0.0475496	0.588747	0	0.664049	0.969366	NA	0.384146	0.893666	0.0111378	0.417947	0.208973
MTAP	0.157063	0.424642	0.40921	0.0874181	0.0183818	0.0991212	NA	0.744642	0.819921	1	0.417822	0.208911
PLOD1	0.27024	0	0	0.77063	0.046335	0.801081	NA	0.579799	0.456755	0.835213	0.417784	0.208892
SEMA3E	1	0.248659	0.151897	0.485168	0.62652	0.165172	NA	0.249076	0.833168	0	0.41774	0.20887
MDFI	0.25451	0.847994	0.264062	0.987604	0.758851	0.23083	NA	NA	0.722663	0.946168	0.626585	0.208862
PRKAR1A	0.0477095	1	0.260306	0.0439708	0.0683005	0.307635	NA	0.565748	0.990325	0.47416	0.417573	0.208786
TRIM25	0.447615	0.993269	0	0	0	0.96193	NA	0.232238	0.704326	0.418578	0.417551	0.208775
DHX8	0.13647	0.266481	0.20048	0.268434	0.271674	0.92437	NA	0.40562	0.468395	0.815633	0.417506	0.208753
RAB11FIP2	0.0753967	0.0404892	0	0.336588	0.237847	0.809455	NA	0.920732	0.478242	0.858615	0.417485	0.208743
STAG1	0.0258593	0.753449	0.136641	0.0779958	0.302238	0.423847	NA	0.0853659	0.999399	0.951986	0.41742	0.20871
H2AFY	0.00550364	0.999703	1	0.112021	0.00708566	0.337082	NA	0.323171	0.865019	0.106712	0.417366	0.208683
ARHGDIA	0.355837	0.453867	0.182535	0.207291	0.158013	0.510915	NA	0.426829	0.989231	0.47026	0.417198	0.208599
DOPEY1	0.230254	0.41206	0	0	0.452243	0.551462	NA	0.920732	0.440924	0.745731	0.417045	0.208523
RNPEP	0.0109551	0.156667	0.758328	0.44002	0.587581	0.0423983	NA	0.421262	0.41974	0.916366	0.417035	0.208518
ARHGEF28	0.603387	0.53396	0.307742	0.559114	1	0	NA	NA	1	1	0.625525	0.208508
CNOT2	0.00993555	1	0	0.572238	0.316324	0.243616	NA	0.0487805	0.949305	0.612896	0.417011	0.208505
DCUN1D4	0.00634883	0.83293	0.00495105	0.320051	0.171676	0.879981	NA	0.304693	0.297519	0.934547	0.416966	0.208483
TTLL5	0	0.914629	0.330766	0	0.0278998	0.628141	NA	0.282609	0.983085	0.585448	0.416953	0.208477
KIAA0907	0.0680109	1	0.256068	0	0.0832549	0.978492	NA	0.445122	0.44884	0.47225	0.416893	0.208447
PCMTD1	0.0996793	1	0.0165826	0.310454	0.159661	0.977264	NA	0.00609756	0.865691	0.316474	0.416878	0.208439
PXMP4	0.147379	0.4159	0.592992	0.328884	0.18959	0.377947	NA	0.283934	0.710171	0.704166	0.416774	0.208387
CD44	0.0689995	0.993827	0	0.190198	0.0137911	1	NA	0.359756	0.996517	0.127798	0.416765	0.208383
MIF4GD	0.369546	0.930293	0.5	0	0.09552	0	NA	0.329268	0.768771	0.757016	0.416713	0.208356
[truncated: 24,869 more rows]
