# Supplementary material for: integRATE: a desirability-based data integration framework for the prioritization of candidate genes across heterogeneous omics and its application to preterm birth
Source: BMC Med Genomics. 2018 Nov 19;11:107. doi: 10.1186/s12920-018-0426-y (PMC6245874; doi:10.1186/s12920-018-0426-y)
Supplement: Supplementary file 11 — Raw data for manual overlap based on significance dichotomization. All 18,727 genes identified as significant in at least 1 study and overlap across the entire data set. (XLSX 769 kb) [file 12920_2018_426_MOESM11_ESM.xlsx]

## Sheet: Sheet1
Gene	Ackerman2015	Chim2012	Cruickshank2013	deGoede2017	Fernando2015	Heng2014	Heng2015	MayorLynn2011	Parets2015	Zhang2017
BRPF1	1	0	0	0	0	0	0	0	0	0
C15orf48	1	0	0	0	0	0	0	0	0	0
CEACAM1	1	0	0	0	0	0	0	0	0	0
CEBPD	1	0	0	0	0	0	0	0	0	0
ELMO3	1	0	0	0	0	0	0	0	0	0
ELTD1	1	0	0	0	0	0	0	0	0	0
ETS2	1	0	0	0	0	0	0	0	0	0
FUCA2	1	0	0	0	0	0	0	0	0	0
GABRA4	1	0	0	0	0	0	0	0	0	0
GATSL2	1	0	0	0	0	0	0	0	0	0
GCC2	1	0	0	0	0	0	0	0	0	0
GPR133	1	0	0	0	0	0	0	0	0	0
GPR32	1	0	0	0	0	0	0	0	0	0
ITGA10	1	0	0	0	0	0	0	0	0	0
KCTD4	1	0	0	0	0	0	0	0	0	0
MFSD4	1	0	0	0	0	0	0	0	0	0
MRGPRE	1	0	0	0	0	0	0	0	0	0
NAALAD2	1	0	0	0	0	0	0	0	0	0
POF1B	1	0	0	0	0	0	0	0	0	0
PSG11	1	0	0	0	0	0	0	0	0	0
RGAG1	1	0	0	0	0	0	0	0	0	0
RIMKLA	1	0	0	0	0	0	0	0	0	0
SLA	1	0	0	0	0	0	0	0	0	0
STBD1	1	0	0	0	0	0	0	0	0	0
TSPYL2	1	0	0	0	0	0	0	0	0	0
VSIG4	1	0	0	0	0	0	0	0	0	0
WNK3	1	0	0	0	0	0	0	0	0	0
ZHX3	1	0	0	0	0	0	0	0	0	0
2018-03-07	0	1	0	0	0	0	0	0	0	0
2018-09-02	0	1	0	0	0	0	0	0	0	0
AAED1	0	1	0	0	0	0	0	0	0	0
AARS2	0	1	0	0	0	0	0	0	0	0
ACAA1	0	1	0	0	0	0	0	0	0	0
ACTR8	0	1	0	0	0	0	0	0	0	0
ADAM15	0	1	0	0	0	0	0	0	0	0
ADAMTS1	0	1	0	0	0	0	0	0	0	0
ADIRF-AS1	0	1	0	0	0	0	0	0	0	0
AFDN-AS1	0	1	0	0	0	0	0	0	0	0
AFG3L1P	0	1	0	0	0	0	0	0	0	0
AFTPH	0	1	0	0	0	0	0	0	0	0
AGFG1	0	1	0	0	0	0	0	0	0	0
AGMAT	0	1	0	0	0	0	0	0	0	0
AGO3	0	1	0	0	0	0	0	0	0	0
AGTR2	0	1	0	0	0	0	0	0	0	0
AKR7A2	0	1	0	0	0	0	0	0	0	0
ALDH9A1	0	1	0	0	0	0	0	0	0	0
ALS2CR12	0	1	0	0	0	0	0	0	0	0
AMER1	0	1	0	0	0	0	0	0	0	0
ANKRD10-IT1	0	1	0	0	0	0	0	0	0	0
ANKRD12	0	1	0	0	0	0	0	0	0	0
ANKRD13A	0	1	0	0	0	0	0	0	0	0
ANKRD44-IT1	0	1	0	0	0	0	0	0	0	0
ANP32A-IT1	0	1	0	0	0	0	0	0	0	0
APOLD1	0	1	0	0	0	0	0	0	0	0
APOPT1	0	1	0	0	0	0	0	0	0	0
ARFGEF2	0	1	0	0	0	0	0	0	0	0
ARIH2	0	1	0	0	0	0	0	0	0	0
ARL14EP	0	1	0	0	0	0	0	0	0	0
ARL2	0	1	0	0	0	0	0	0	0	0
ARMCX1	0	1	0	0	0	0	0	0	0	0
ARPC5	0	1	0	0	0	0	0	0	0	0
ARPC5L	0	1	0	0	0	0	0	0	0	0
ASAP1-IT1	0	1	0	0	0	0	0	0	0	0
ASAP1-IT2	0	1	0	0	0	0	0	0	0	0
ASH1L	0	1	0	0	0	0	0	0	0	0
ASH1L-AS1	0	1	0	0	0	0	0	0	0	0
ASMTL	0	1	0	0	0	0	0	0	0	0
ATG12	0	1	0	0	0	0	0	0	0	0
ATG2B	0	1	0	0	0	0	0	0	0	0
ATP5F1	0	1	0	0	0	0	0	0	0	0
ATPAF1	0	1	0	0	0	0	0	0	0	0
ATR	0	1	0	0	0	0	0	0	0	0
B3GNT5	0	1	0	0	0	0	0	0	0	0
BACE1	0	1	0	0	0	0	0	0	0	0
BAG4	0	1	0	0	0	0	0	0	0	0
BAGE	0	1	0	0	0	0	0	0	0	0
BIN3-IT1	0	1	0	0	0	0	0	0	0	0
BLID	0	1	0	0	0	0	0	0	0	0
BORCS8	0	1	0	0	0	0	0	0	0	0
BROX	0	1	0	0	0	0	0	0	0	0
BRS3	0	1	0	0	0	0	0	0	0	0
C10orf54	0	1	0	0	0	0	0	0	0	0
C18orf54	0	1	0	0	0	0	0	0	0	0
C1orf43	0	1	0	0	0	0	0	0	0	0
C3orf38	0	1	0	0	0	0	0	0	0	0
CA1	0	1	0	0	0	0	0	0	0	0
CALY	0	1	0	0	0	0	0	0	0	0
CANX	0	1	0	0	0	0	0	0	0	0
CAPN6	0	1	0	0	0	0	0	0	0	0
CAPRIN1	0	1	0	0	0	0	0	0	0	0
CASC7	0	1	0	0	0	0	0	0	0	0
CASK	0	1	0	0	0	0	0	0	0	0
CASP2	0	1	0	0	0	0	0	0	0	0
CATX-1	0	1	0	0	0	0	0	0	0	0
CBFB	0	1	0	0	0	0	0	0	0	0
CBL	0	1	0	0	0	0	0	0	0	0
CCDC18-AS1	0	1	0	0	0	0	0	0	0	0
CCEPR	0	1	0	0	0	0	0	0	0	0
CCNDBP1	0	1	0	0	0	0	0	0	0	0
CCT6A	0	1	0	0	0	0	0	0	0	0
CDC25B	0	1	0	0	0	0	0	0	0	0
CDC42SE2	0	1	0	0	0	0	0	0	0	0
CDIPT-AS1	0	1	0	0	0	0	0	0	0	0
CDS2	0	1	0	0	0	0	0	0	0	0
CENPBD1	0	1	0	0	0	0	0	0	0	0
CENPBD1P1	0	1	0	0	0	0	0	0	0	0
CERS5	0	1	0	0	0	0	0	0	0	0
CHCHD10	0	1	0	0	0	0	0	0	0	0
CHD1	0	1	0	0	0	0	0	0	0	0
CHIC2	0	1	0	0	0	0	0	0	0	0
CHM	0	1	0	0	0	0	0	0	0	0
CHML	0	1	0	0	0	0	0	0	0	0
CHMP5	0	1	0	0	0	0	0	0	0	0
CHURC1	0	1	0	0	0	0	0	0	0	0
CKMT2-AS1	0	1	0	0	0	0	0	0	0	0
CLPTM1	0	1	0	0	0	0	0	0	0	0
CLTC-IT1	0	1	0	0	0	0	0	0	0	0
CNEP1R1	0	1	0	0	0	0	0	0	0	0
CNN1	0	1	0	0	0	0	0	0	0	0
COBLL1	0	1	0	0	0	0	0	0	0	0
COPG1	0	1	0	0	0	0	0	0	0	0
COPG2IT1	0	1	0	0	0	0	0	0	0	0
COX1	0	1	0	0	0	0	0	0	0	0
COX15	0	1	0	0	0	0	0	0	0	0
CRAT	0	1	0	0	0	0	0	0	0	0
CRCP	0	1	0	0	0	0	0	0	0	0
CRYGS	0	1	0	0	0	0	0	0	0	0
CRYZL1	0	1	0	0	0	0	0	0	0	0
CSF2RA	0	1	0	0	0	0	0	0	0	0
CTAGE5	0	1	0	0	0	0	0	0	0	0
CUL5	0	1	0	0	0	0	0	0	0	0
CUTC	0	1	0	0	0	0	0	0	0	0
CXCR6	0	1	0	0	0	0	0	0	0	0
CYB5B	0	1	0	0	0	0	0	0	0	0
CYP2B6	0	1	0	0	0	0	0	0	0	0
CYP2D6	0	1	0	0	0	0	0	0	0	0
DAPK1-IT1	0	1	0	0	0	0	0	0	0	0
DBT	0	1	0	0	0	0	0	0	0	0
DCAF16	0	1	0	0	0	0	0	0	0	0
DCAF6	0	1	0	0	0	0	0	0	0	0
DCP1A	0	1	0	0	0	0	0	0	0	0
DDOST	0	1	0	0	0	0	0	0	0	0
DDR1-AS1	0	1	0	0	0	0	0	0	0	0
DDX19A	0	1	0	0	0	0	0	0	0	0
DDX23	0	1	0	0	0	0	0	0	0	0
DDX28	0	1	0	0	0	0	0	0	0	0
DDX49	0	1	0	0	0	0	0	0	0	0
DEDD	0	1	0	0	0	0	0	0	0	0
DGCR9	0	1	0	0	0	0	0	0	0	0
DHRSX	0	1	0	0	0	0	0	0	0	0
DHTKD1	0	1	0	0	0	0	0	0	0	0
DHX9	0	1	0	0	0	0	0	0	0	0
DICER1-AS1	0	1	0	0	0	0	0	0	0	0
DISC1	0	1	0	0	0	0	0	0	0	0
DKFZP564C152	0	1	0	0	0	0	0	0	0	0
DKFZP586B0319	0	1	0	0	0	0	0	0	0	0
DNAJC4	0	1	0	0	0	0	0	0	0	0
DNAJC7	0	1	0	0	0	0	0	0	0	0
DNAL1	0	1	0	0	0	0	0	0	0	0
DNTTIP1	0	1	0	0	0	0	0	0	0	0
DOLPP1	0	1	0	0	0	0	0	0	0	0
DPP8	0	1	0	0	0	0	0	0	0	0
DR1	0	1	0	0	0	0	0	0	0	0
DYNLRB1	0	1	0	0	0	0	0	0	0	0
EBLN2	0	1	0	0	0	0	0	0	0	0
EBLN3P	0	1	0	0	0	0	0	0	0	0
EIF3C	0	1	0	0	0	0	0	0	0	0
EIF3K	0	1	0	0	0	0	0	0	0	0
EIF4EBP1	0	1	0	0	0	0	0	0	0	0
ELAVL1	0	1	0	0	0	0	0	0	0	0
ELP3	0	1	0	0	0	0	0	0	0	0
ELP5	0	1	0	0	0	0	0	0	0	0
ENOSF1	0	1	0	0	0	0	0	0	0	0
EP300	0	1	0	0	0	0	0	0	0	0
EPT1	0	1	0	0	0	0	0	0	0	0
ERCC6L2	0	1	0	0	0	0	0	0	0	0
ERH	0	1	0	0	0	0	0	0	0	0
ERLEC1	0	1	0	0	0	0	0	0	0	0
ERVFH21-1	0	1	0	0	0	0	0	0	0	0
ERVFRD-1	0	1	0	0	0	0	0	0	0	0
ERVW-1	0	1	0	0	0	0	0	0	0	0
FAAP24	0	1	0	0	0	0	0	0	0	0
FAM106A	0	1	0	0	0	0	0	0	0	0
FAM126B	0	1	0	0	0	0	0	0	0	0
FAM134A	0	1	0	0	0	0	0	0	0	0
FAM13A-AS1	0	1	0	0	0	0	0	0	0	0
FAM192A	0	1	0	0	0	0	0	0	0	0
FAM224A	0	1	0	0	0	0	0	0	0	0
FAM50A	0	1	0	0	0	0	0	0	0	0
FAM63A	0	1	0	0	0	0	0	0	0	0
FAU	0	1	0	0	0	0	0	0	0	0
FBXO38	0	1	0	0	0	0	0	0	0	0
FBXO42	0	1	0	0	0	0	0	0	0	0
FCHO2	0	1	0	0	0	0	0	0	0	0
FDFT1	0	1	0	0	0	0	0	0	0	0
FKSG49	0	1	0	0	0	0	0	0	0	0
FLJ11710	0	1	0	0	0	0	0	0	0	0
FLJ16734	0	1	0	0	0	0	0	0	0	0
FLJ21369	0	1	0	0	0	0	0	0	0	0
FLJ35934	0	1	0	0	0	0	0	0	0	0
FLJ41170	0	1	0	0	0	0	0	0	0	0
FLJ45482	0	1	0	0	0	0	0	0	0	0
FMC1	0	1	0	0	0	0	0	0	0	0
FNIP1	0	1	0	0	0	0	0	0	0	0
FNTB	0	1	0	0	0	0	0	0	0	0
FOPNL	0	1	0	0	0	0	0	0	0	0
FOXO6	0	1	0	0	0	0	0	0	0	0
FOXP1-IT1	0	1	0	0	0	0	0	0	0	0
FTSJ1	0	1	0	0	0	0	0	0	0	0
FUBP3	0	1	0	0	0	0	0	0	0	0
FUT8-AS1	0	1	0	0	0	0	0	0	0	0
GDPD1	0	1	0	0	0	0	0	0	0	0
GFER	0	1	0	0	0	0	0	0	0	0
GGCX	0	1	0	0	0	0	0	0	0	0
GGTA1P	0	1	0	0	0	0	0	0	0	0
GIMAP1	0	1	0	0	0	0	0	0	0	0
GKAP1	0	1	0	0	0	0	0	0	0	0
GLYR1	0	1	0	0	0	0	0	0	0	0
GMCL1	0	1	0	0	0	0	0	0	0	0
GNB4	0	1	0	0	0	0	0	0	0	0
GNRH1	0	1	0	0	0	0	0	0	0	0
GOLGA2P10	0	1	0	0	0	0	0	0	0	0
GOLGA7	0	1	0	0	0	0	0	0	0	0
GOSR1	0	1	0	0	0	0	0	0	0	0
GPATCH4	0	1	0	0	0	0	0	0	0	0
GPR18	0	1	0	0	0	0	0	0	0	0
GPR87	0	1	0	0	0	0	0	0	0	0
GRIPAP1	0	1	0	0	0	0	0	0	0	0
GSKIP	0	1	0	0	0	0	0	0	0	0
GSPT1	0	1	0	0	0	0	0	0	0	0
GTF2H2B	0	1	0	0	0	0	0	0	0	0
GTF3C3	0	1	0	0	0	0	0	0	0	0
HAB1	0	1	0	0	0	0	0	0	0	0
HACD2	0	1	0	0	0	0	0	0	0	0
HAGLROS	0	1	0	0	0	0	0	0	0	0
HCG18	0	1	0	0	0	0	0	0	0	0
HDAC8	0	1	0	0	0	0	0	0	0	0
HEATR3	0	1	0	0	0	0	0	0	0	0
HEXA	0	1	0	0	0	0	0	0	0	0
HHCM	0	1	0	0	0	0	0	0	0	0
HIF3A	0	1	0	0	0	0	0	0	0	0
HIGD2A	0	1	0	0	0	0	0	0	0	0
HIST1H2BC	0	1	0	0	0	0	0	0	0	0
HNRNPUL2	0	1	0	0	0	0	0	0	0	0
HOOK3	0	1	0	0	0	0	0	0	0	0
HP1BP3	0	1	0	0	0	0	0	0	0	0
HPS1	0	1	0	0	0	0	0	0	0	0
HSCB	0	1	0	0	0	0	0	0	0	0
HTATSF1	0	1	0	0	0	0	0	0	0	0
HYOU1	0	1	0	0	0	0	0	0	0	0
IARS2	0	1	0	0	0	0	0	0	0	0
IGH	0	1	0	0	0	0	0	0	0	0
IL13RA1	0	1	0	0	0	0	0	0	0	0
IL6ST	0	1	0	0	0	0	0	0	0	0
ILF3-AS1	0	1	0	0	0	0	0	0	0	0
ING4	0	1	0	0	0	0	0	0	0	0
INO80E	0	1	0	0	0	0	0	0	0	0
IREB2	0	1	0	0	0	0	0	0	0	0
ISY1	0	1	0	0	0	0	0	0	0	0
ITGA9-AS1	0	1	0	0	0	0	0	0	0	0
ITPKB-IT1	0	1	0	0	0	0	0	0	0	0
ITPR1-AS1	0	1	0	0	0	0	0	0	0	0
ITSN1	0	1	0	0	0	0	0	0	0	0
IVD	0	1	0	0	0	0	0	0	0	0
JAK2	0	1	0	0	0	0	0	0	0	0
JUND	0	1	0	0	0	0	0	0	0	0
KAT8	0	1	0	0	0	0	0	0	0	0
KBTBD2	0	1	0	0	0	0	0	0	0	0
KBTBD7	0	1	0	0	0	0	0	0	0	0
KCTD13	0	1	0	0	0	0	0	0	0	0
KCTD20	0	1	0	0	0	0	0	0	0	0
KDELR2	0	1	0	0	0	0	0	0	0	0
KDM6A	0	1	0	0	0	0	0	0	0	0
KHSRP	0	1	0	0	0	0	0	0	0	0
KIAA0101	0	1	0	0	0	0	0	0	0	0
KIAA0430	0	1	0	0	0	0	0	0	0	0
KIAA0485	0	1	0	0	0	0	0	0	0	0
KIAA0754	0	1	0	0	0	0	0	0	0	0
KIAA1033	0	1	0	0	0	0	0	0	0	0
KIAA1958	0	1	0	0	0	0	0	0	0	0
KLHL24	0	1	0	0	0	0	0	0	0	0
KMT2E	0	1	0	0	0	0	0	0	0	0
KPNA5	0	1	0	0	0	0	0	0	0	0
KPNB1	0	1	0	0	0	0	0	0	0	0
L2HGDH	0	1	0	0	0	0	0	0	0	0
LARS	0	1	0	0	0	0	0	0	0	0
LENG1	0	1	0	0	0	0	0	0	0	0
LEPROT	0	1	0	0	0	0	0	0	0	0
LIN37	0	1	0	0	0	0	0	0	0	0
LINC00475	0	1	0	0	0	0	0	0	0	0
LINC00491	0	1	0	0	0	0	0	0	0	0
LINC00527	0	1	0	0	0	0	0	0	0	0
LINC00597	0	1	0	0	0	0	0	0	0	0
LINC00621	0	1	0	0	0	0	0	0	0	0
LINC00667	0	1	0	0	0	0	0	0	0	0
LINC00894	0	1	0	0	0	0	0	0	0	0
LINC00969	0	1	0	0	0	0	0	0	0	0
LINC01278	0	1	0	0	0	0	0	0	0	0
LINC01355	0	1	0	0	0	0	0	0	0	0
LINC01420	0	1	0	0	0	0	0	0	0	0
LINC01511	0	1	0	0	0	0	0	0	0	0
LOC100128325	0	1	0	0	0	0	0	0	0	0
LOC100128653	0	1	0	0	0	0	0	0	0	0
LOC100129129	0	1	0	0	0	0	0	0	0	0
LOC100129406	0	1	0	0	0	0	0	0	0	0
LOC100131170	0	1	0	0	0	0	0	0	0	0
LOC100131541	0	1	0	0	0	0	0	0	0	0
LOC100133039	0	1	0	0	0	0	0	0	0	0
LOC100134445	0	1	0	0	0	0	0	0	0	0
LOC100134822	0	1	0	0	0	0	0	0	0	0
LOC100272216	0	1	0	0	0	0	0	0	0	0
LOC100272217	0	1	0	0	0	0	0	0	0	0
LOC100287590	0	1	0	0	0	0	0	0	0	0
LOC100288893	0	1	0	0	0	0	0	0	0	0
LOC100289333	0	1	0	0	0	0	0	0	0	0
LOC100291323	0	1	0	0	0	0	0	0	0	0
LOC100505570	0	1	0	0	0	0	0	0	0	0
LOC100505715	0	1	0	0	0	0	0	0	0	0
LOC100506113	0	1	0	0	0	0	0	0	0	0
LOC100506127	0	1	0	0	0	0	0	0	0	0
LOC100507281	0	1	0	0	0	0	0	0	0	0
LOC100507311	0	1	0	0	0	0	0	0	0	0
LOC100507487	0	1	0	0	0	0	0	0	0	0
LOC100996255	0	1	0	0	0	0	0	0	0	0
LOC101060424	0	1	0	0	0	0	0	0	0	0
LOC101927027	0	1	0	0	0	0	0	0	0	0
LOC101927166	0	1	0	0	0	0	0	0	0	0
LOC101927204	0	1	0	0	0	0	0	0	0	0
LOC101927305	0	1	0	0	0	0	0	0	0	0
LOC101927451	0	1	0	0	0	0	0	0	0	0
LOC101927482	0	1	0	0	0	0	0	0	0	0
LOC101928245	0	1	0	0	0	0	0	0	0	0
LOC101928288	0	1	0	0	0	0	0	0	0	0
LOC101928371	0	1	0	0	0	0	0	0	0	0
LOC101928405	0	1	0	0	0	0	0	0	0	0
LOC101928673	0	1	0	0	0	0	0	0	0	0
LOC101928845	0	1	0	0	0	0	0	0	0	0
LOC101928909	0	1	0	0	0	0	0	0	0	0
LOC101929172	0	1	0	0	0	0	0	0	0	0
LOC101929340	0	1	0	0	0	0	0	0	0	0
LOC101929759	0	1	0	0	0	0	0	0	0	0
LOC101929787	0	1	0	0	0	0	0	0	0	0
LOC102723694	0	1	0	0	0	0	0	0	0	0
LOC102724002	0	1	0	0	0	0	0	0	0	0
LOC102724094	0	1	0	0	0	0	0	0	0	0
LOC102724312	0	1	0	0	0	0	0	0	0	0
LOC102724449	0	1	0	0	0	0	0	0	0	0
LOC102724640	0	1	0	0	0	0	0	0	0	0
LOC102725068	0	1	0	0	0	0	0	0	0	0
LOC105371226	0	1	0	0	0	0	0	0	0	0
LOC105371920	0	1	0	0	0	0	0	0	0	0
LOC105372526	0	1	0	0	0	0	0	0	0	0
LOC105372761	0	1	0	0	0	0	0	0	0	0
LOC105373150	0	1	0	0	0	0	0	0	0	0
LOC105373418	0	1	0	0	0	0	0	0	0	0
LOC105373878	0	1	0	0	0	0	0	0	0	0
LOC105373942	0	1	0	0	0	0	0	0	0	0
LOC105375527	0	1	0	0	0	0	0	0	0	0
LOC105376379	0	1	0	0	0	0	0	0	0	0
LOC105376689	0	1	0	0	0	0	0	0	0	0
LOC105376997	0	1	0	0	0	0	0	0	0	0
LOC105379045	0	1	0	0	0	0	0	0	0	0
LOC105379655	0	1	0	0	0	0	0	0	0	0
LOC114224	0	1	0	0	0	0	0	0	0	0
LOC145678	0	1	0	0	0	0	0	0	0	0
LOC149401	0	1	0	0	0	0	0	0	0	0
LOC158863	0	1	0	0	0	0	0	0	0	0
LOC221272	0	1	0	0	0	0	0	0	0	0
LOC283745	0	1	0	0	0	0	0	0	0	0
LOC284219	0	1	0	0	0	0	0	0	0	0
LOC284561	0	1	0	0	0	0	0	0	0	0
LOC285191	0	1	0	0	0	0	0	0	0	0
LOC285812	0	1	0	0	0	0	0	0	0	0
LOC286161	0	1	0	0	0	0	0	0	0	0
LOC286272	0	1	0	0	0	0	0	0	0	0
LOC286437	0	1	0	0	0	0	0	0	0	0
LOC338620	0	1	0	0	0	0	0	0	0	0
LOC339988	0	1	0	0	0	0	0	0	0	0
LOC340085	0	1	0	0	0	0	0	0	0	0
LOC401261	0	1	0	0	0	0	0	0	0	0
LOC439911	0	1	0	0	0	0	0	0	0	0
LOC441081	0	1	0	0	0	0	0	0	0	0
LOC646014	0	1	0	0	0	0	0	0	0	0
LOC728099	0	1	0	0	0	0	0	0	0	0
LRP11	0	1	0	0	0	0	0	0	0	0
LRRC46	0	1	0	0	0	0	0	0	0	0
LRTM2	0	1	0	0	0	0	0	0	0	0
LSM14B	0	1	0	0	0	0	0	0	0	0
LURAP1L	0	1	0	0	0	0	0	0	0	0
LYRM2	0	1	0	0	0	0	0	0	0	0
LYRM7	0	1	0	0	0	0	0	0	0	0
LZTR1	0	1	0	0	0	0	0	0	0	0
M6PR	0	1	0	0	0	0	0	0	0	0
MAGEA10	0	1	0	0	0	0	0	0	0	0
MAGEA11	0	1	0	0	0	0	0	0	0	0
MAGT1	0	1	0	0	0	0	0	0	0	0
MAN1B1-AS1	0	1	0	0	0	0	0	0	0	0
MAP2K7	0	1	0	0	0	0	0	0	0	0
MAPK1IP1L	0	1	0	0	0	0	0	0	0	0
MARVELD2	0	1	0	0	0	0	0	0	0	0
MAVS	0	1	0	0	0	0	0	0	0	0
MB21D1	0	1	0	0	0	0	0	0	0	0
MBD2	0	1	0	0	0	0	0	0	0	0
MBTD1	0	1	0	0	0	0	0	0	0	0
MCM3AP	0	1	0	0	0	0	0	0	0	0
MCM4	0	1	0	0	0	0	0	0	0	0
MCM8	0	1	0	0	0	0	0	0	0	0
MDM2	0	1	0	0	0	0	0	0	0	0
MED22	0	1	0	0	0	0	0	0	0	0
MED6	0	1	0	0	0	0	0	0	0	0
MFNG	0	1	0	0	0	0	0	0	0	0
MFSD14A	0	1	0	0	0	0	0	0	0	0
MFSD9	0	1	0	0	0	0	0	0	0	0
MGC12488	0	1	0	0	0	0	0	0	0	0
MGC24103	0	1	0	0	0	0	0	0	0	0
MGEA5	0	1	0	0	0	0	0	0	0	0
MINOS1P1	0	1	0	0	0	0	0	0	0	0
MIR181A2HG	0	1	0	0	0	0	0	0	0	0
MMAA	0	1	0	0	0	0	0	0	0	0
MORC3	0	1	0	0	0	0	0	0	0	0
MRPS10	0	1	0	0	0	0	0	0	0	0
MT1E	0	1	0	0	0	0	0	0	0	0
MT2A	0	1	0	0	0	0	0	0	0	0
MTF1	0	1	0	0	0	0	0	0	0	0
MTG2	0	1	0	0	0	0	0	0	0	0
MTMR4	0	1	0	0	0	0	0	0	0	0
MTPN	0	1	0	0	0	0	0	0	0	0
MYO9A	0	1	0	0	0	0	0	0	0	0
MZF1	0	1	0	0	0	0	0	0	0	0
MZT2B	0	1	0	0	0	0	0	0	0	0
NASP	0	1	0	0	0	0	0	0	0	0
NAV2-AS4	0	1	0	0	0	0	0	0	0	0
NBEAL1	0	1	0	0	0	0	0	0	0	0
NBR2	0	1	0	0	0	0	0	0	0	0
NDUFB8	1	1	0	0	0	0	0	0	0	0
NDUFS1	0	1	0	0	0	0	0	0	0	0
NEK9	0	1	0	0	0	0	0	0	0	0
NFYA	0	1	0	0	0	0	0	0	0	0
NGLY1	0	1	0	0	0	0	0	0	0	0
NGRN	0	1	0	0	0	0	0	0	0	0
NIP7	0	1	0	0	0	0	0	0	0	0
NIPA2	0	1	0	0	0	0	0	0	0	0
NIPBL	0	1	0	0	0	0	0	0	0	0
NKX1-1	0	1	0	0	0	0	0	0	0	0
NMRK1	0	1	0	0	0	0	0	0	0	0
NOL6	0	1	0	0	0	0	0	0	0	0
NONO	0	1	0	0	0	0	0	0	0	0
NOTCH2NL	0	1	0	0	0	0	0	0	0	0
NPIPA1	0	1	0	0	0	0	0	0	0	0
NPTN-IT1	0	1	0	0	0	0	0	0	0	0
NRAV	0	1	0	0	0	0	0	0	0	0
NUDT18	0	1	0	0	0	0	0	0	0	0
NUDT3	0	1	0	0	0	0	0	0	0	0
NUP107	0	1	0	0	0	0	0	0	0	0
NUP62	0	1	0	0	0	0	0	0	0	0
NUTM2B-AS1	0	1	0	0	0	0	0	0	0	0
OIP5-AS1	0	1	0	0	0	0	0	0	0	0
OLAH	1	1	0	0	0	0	0	0	0	0
ORC5	0	1	0	0	0	0	0	0	0	0
ORC6	0	1	0	0	0	0	0	0	0	0
ORF1	0	1	0	0	0	0	0	0	0	0
OSCP1	0	1	0	0	0	0	0	0	0	0
OSER1-AS1	0	1	0	0	0	0	0	0	0	0
OXLD1	0	1	0	0	0	0	0	0	0	0
P2RX5	0	1	0	0	0	0	0	0	0	0
P2RY14	0	1	0	0	0	0	0	0	0	0
PABPN1	0	1	0	0	0	0	0	0	0	0
PAF1	0	1	0	0	0	0	0	0	0	0
PAN3-AS1	0	1	0	0	0	0	0	0	0	0
PCAT7	0	1	0	0	0	0	0	0	0	0
PCBP2	0	1	0	0	0	0	0	0	0	0
PCDHGA10	0	1	0	0	0	0	0	0	0	0
PCGF1	0	1	0	0	0	0	0	0	0	0
PDAP1	0	1	0	0	0	0	0	0	0	0
PDCD7	0	1	0	0	0	0	0	0	0	0
PDCL	0	1	0	0	0	0	0	0	0	0
PDE4DIP	0	1	0	0	0	0	0	0	0	0
PDHA1	0	1	0	0	0	0	0	0	0	0
PEG3	0	1	0	0	0	0	0	0	0	0
PEG3-AS1	0	1	0	0	0	0	0	0	0	0
PET100	0	1	0	0	0	0	0	0	0	0
PEX13	0	1	0	0	0	0	0	0	0	0
PGP	0	1	0	0	0	0	0	0	0	0
PHBP19	0	1	0	0	0	0	0	0	0	0
PHIP	0	1	0	0	0	0	0	0	0	0
PIAS2	0	1	0	0	0	0	0	0	0	0
PIP5K1A	0	1	0	0	0	0	0	0	0	0
PKN3	0	1	0	0	0	0	0	0	0	0
PLAC4	0	1	0	0	0	0	0	0	0	0
PMS2P5	0	1	0	0	0	0	0	0	0	0
PNO1	0	1	0	0	0	0	0	0	0	0
PNRC2	0	1	0	0	0	0	0	0	0	0
POLD4	0	1	0	0	0	0	0	0	0	0
POLI	0	1	0	0	0	0	0	0	0	0
POLR2E	0	1	0	0	0	0	0	0	0	0
PON3	0	1	0	0	0	0	0	0	0	0
POTEKP	0	1	0	0	0	0	0	0	0	0
PPIB	0	1	0	0	0	0	0	0	0	0
PPP1CB	0	1	0	0	0	0	0	0	0	0
PPP1R8	0	1	0	0	0	0	0	0	0	0
PPP2R1A	0	1	0	0	0	0	0	0	0	0
PPP2R3B	0	1	0	0	0	0	0	0	0	0
PPP4C	0	1	0	0	0	0	0	0	0	0
PRDX6	0	1	0	0	0	0	0	0	0	0
PRKAB2	0	1	0	0	0	0	0	0	0	0
PRO1082	0	1	0	0	0	0	0	0	0	0
PROSC	0	1	0	0	0	0	0	0	0	0
PRPF19	0	1	0	0	0	0	0	0	0	0
PRR34-AS1	0	1	0	0	0	0	0	0	0	0
PRRT2	0	1	0	0	0	0	0	0	0	0
PSMA2	0	1	0	0	0	0	0	0	0	0
PSMD6-AS2	0	1	0	0	0	0	0	0	0	0
PTBP3	0	1	0	0	0	0	0	0	0	0
PTCD3	0	1	0	0	0	0	0	0	0	0
PTPN11	1	1	0	0	0	0	0	0	0	0
PTX3	0	1	0	0	0	0	0	0	0	0
RAB15	0	1	0	0	0	0	0	0	0	0
RAB1A	0	1	0	0	0	0	0	0	0	0
RAD51-AS1	0	1	0	0	0	0	0	0	0	0
RAE1	0	1	0	0	0	0	0	0	0	0
RAMP2-AS1	0	1	0	0	0	0	0	0	0	0
RANBP1	0	1	0	0	0	0	0	0	0	0
RARA-AS1	0	1	0	0	0	0	0	0	0	0
RASSF1	0	1	0	0	0	0	0	0	0	0
RBAK	0	1	0	0	0	0	0	0	0	0
RBM14	0	1	0	0	0	0	0	0	0	0
RBM26-AS1	0	1	0	0	0	0	0	0	0	0
RBMX2	0	1	0	0	0	0	0	0	0	0
RDH11	0	1	0	0	0	0	0	0	0	0
RDH5	0	1	0	0	0	0	0	0	0	0
REL	0	1	0	0	0	0	0	0	0	0
RFC5	0	1	0	0	0	0	0	0	0	0
RFFL	0	1	0	0	0	0	0	0	0	0
RFK	0	1	0	0	0	0	0	0	0	0
RHOH	0	1	0	0	0	0	0	0	0	0
RIOK3	0	1	0	0	0	0	0	0	0	0
RNF113A	0	1	0	0	0	0	0	0	0	0
RNF115	0	1	0	0	0	0	0	0	0	0
RNF121	0	1	0	0	0	0	0	0	0	0
RNF145	0	1	0	0	0	0	0	0	0	0
RNF167	0	1	0	0	0	0	0	0	0	0
RNF34	0	1	0	0	0	0	0	0	0	0
RNU6-501P	0	1	0	0	0	0	0	0	0	0
RPA2	0	1	0	0	0	0	0	0	0	0
RPA4	0	1	0	0	0	0	0	0	0	0
RPAIN	0	1	0	0	0	0	0	0	0	0
RPL18	0	1	0	0	0	0	0	0	0	0
RPL23AP32	0	1	0	0	0	0	0	0	0	0
RPL35A	0	1	0	0	0	0	0	0	0	0
RPRD1B	0	1	0	0	0	0	0	0	0	0
RPS16P5	0	1	0	0	0	0	0	0	0	0
RPS4Y1	0	1	0	0	0	0	0	0	0	0
RPS6KB1	0	1	0	0	0	0	0	0	0	0
RPS7	0	1	0	0	0	0	0	0	0	0
RRP1	0	1	0	0	0	0	0	0	0	0
RSPRY1	0	1	0	0	0	0	0	0	0	0
RUNDC1	0	1	0	0	0	0	0	0	0	0
SAR1B	0	1	0	0	0	0	0	0	0	0
SAT1	0	1	0	0	0	0	0	0	0	0
SCAND1	0	1	0	0	0	0	0	0	0	0
SCFD1	0	1	0	0	0	0	0	0	0	0
SCML1	0	1	0	0	0	0	0	0	0	0
SDCBP2-AS1	0	1	0	0	0	0	0	0	0	0
SDHAF2	0	1	0	0	0	0	0	0	0	0
SEC24B	0	1	0	0	0	0	0	0	0	0
SELT	0	1	0	0	0	0	0	0	0	0
SEPP1	0	1	0	0	0	0	0	0	0	0
SERINC3	0	1	0	0	0	0	0	0	0	0
SERPINA2	0	1	0	0	0	0	0	0	0	0
SERPINB9	0	1	0	0	0	0	0	0	0	0
SETD2	0	1	0	0	0	0	0	0	0	0
SF3A1	0	1	0	0	0	0	0	0	0	0
SH3GL1P2	0	1	0	0	0	0	0	0	0	0
SH3KBP1	0	1	0	0	0	0	0	0	0	0
SIRPB2	0	1	0	0	0	0	0	0	0	0
SLC16A1-AS1	0	1	0	0	0	0	0	0	0	0
SLC35E1	0	1	0	0	0	0	0	0	0	0
SLC38A7	0	1	0	0	0	0	0	0	0	0
SLC5A3	0	1	0	0	0	0	0	0	0	0
SLC7A6	0	1	0	0	0	0	0	0	0	0
SLC9A7	0	1	0	0	0	0	0	0	0	0
SMARCA5	0	1	0	0	0	0	0	0	0	0
SMARCB1	0	1	0	0	0	0	0	0	0	0
SMC3	0	1	0	0	0	0	0	0	0	0
SMCR8	0	1	0	0	0	0	0	0	0	0
SMPD2	0	1	0	0	0	0	0	0	0	0
SNHG24	0	1	0	0	0	0	0	0	0	0
SNX15	0	1	0	0	0	0	0	0	0	0
SOX2	0	1	0	0	0	0	0	0	0	0
SPDYE2	0	1	0	0	0	0	0	0	0	0
SPEN	0	1	0	0	0	0	0	0	0	0
SPIN1	0	1	0	0	0	0	0	0	0	0
SPRY4-IT1	0	1	0	0	0	0	0	0	0	0
SQLE	0	1	0	0	0	0	0	0	0	0
SREBF2	0	1	0	0	0	0	0	0	0	0
SRGAP2C	0	1	0	0	0	0	0	0	0	0
SRP72	0	1	0	0	0	0	0	0	0	0
SRPRA	0	1	0	0	0	0	0	0	0	0
SRSF7	0	1	0	0	0	0	0	0	0	0
SRSF8	0	1	0	0	0	0	0	0	0	0
STAG2	0	1	0	0	0	0	0	0	0	0
STAG3L3	0	1	0	0	0	0	0	0	0	0
STRIP2	0	1	0	0	0	0	0	0	0	0
STT3A	0	1	0	0	0	0	0	0	0	0
STX7	0	1	0	0	0	0	0	0	0	0
SUMO1	0	1	0	0	0	0	0	0	0	0
SUPT16H	0	1	0	0	0	0	0	0	0	0
SUPT6H	0	1	0	0	0	0	0	0	0	0
SURF1	0	1	0	0	0	0	0	0	0	0
SURF4	0	1	0	0	0	0	0	0	0	0
SUSD1	0	1	0	0	0	0	0	0	0	0
SYAP1	0	1	0	0	0	0	0	0	0	0
SYNJ1	0	1	0	0	0	0	0	0	0	0
TAF11	0	1	0	0	0	0	0	0	0	0
TAGLN	0	1	0	0	0	0	0	0	0	0
TAOK1	0	1	0	0	0	0	0	0	0	0
TBL1Y	0	1	0	0	0	0	0	0	0	0
THAP11	0	1	0	0	0	0	0	0	0	0
THAP6	0	1	0	0	0	0	0	0	0	0
THAP7	0	1	0	0	0	0	0	0	0	0
THOC2	0	1	0	0	0	0	0	0	0	0
THUMPD3	0	1	0	0	0	0	0	0	0	0
TIMM10B	0	1	0	0	0	0	0	0	0	0
TIMP3	1	1	0	0	0	0	0	0	0	0
TLN1	0	1	0	0	0	0	0	0	0	0
TM6SF2	0	1	0	0	0	0	0	0	0	0
TMEM129	0	1	0	0	0	0	0	0	0	0
TMEM143	0	1	0	0	0	0	0	0	0	0
TMEM186	0	1	0	0	0	0	0	0	0	0
TMEM223	0	1	0	0	0	0	0	0	0	0
TMEM30B	0	1	0	0	0	0	0	0	0	0
TMEM41B	0	1	0	0	0	0	0	0	0	0
TMEM43	0	1	0	0	0	0	0	0	0	0
TMEM50B	0	1	0	0	0	0	0	0	0	0
TMEM87A	0	1	0	0	0	0	0	0	0	0
TMPRSS15	0	1	0	0	0	0	0	0	0	0
TNAP	0	1	0	0	0	0	0	0	0	0
TNFRSF10B	0	1	0	0	0	0	0	0	0	0
TNRC6C-AS1	0	1	0	0	0	0	0	0	0	0
TOB1	0	1	0	0	0	0	0	0	0	0
TOMM22	0	1	0	0	0	0	0	0	0	0
TOPORS	0	1	0	0	0	0	0	0	0	0
TOR1A	0	1	0	0	0	0	0	0	0	0
TOX4	0	1	0	0	0	0	0	0	0	0
TP53INP2	0	1	0	0	0	0	0	0	0	0
TPGS2	0	1	0	0	0	0	0	0	0	0
TPR	0	1	0	0	0	0	0	0	0	0
TPSB2	0	1	0	0	0	0	0	0	0	0
TRIM23	0	1	0	0	0	0	0	0	0	0
TRIM28	0	1	0	0	0	0	0	0	0	0
TRIM78P	0	1	0	0	0	0	0	0	0	0
TRMT10B	0	1	0	0	0	0	0	0	0	0
TRMT1L	0	1	0	0	0	0	0	0	0	0
TRPM7	0	1	0	0	0	0	0	0	0	0
TSACC	0	1	0	0	0	0	0	0	0	0
TSNAX	0	1	0	0	0	0	0	0	0	0
TSTD1	0	1	0	0	0	0	0	0	0	0
TTC9C	0	1	0	0	0	0	0	0	0	0
TTLL3	0	1	0	0	0	0	0	0	0	0
TTN-AS1	0	1	0	0	0	0	0	0	0	0
TTTY14	0	1	0	0	0	0	0	0	0	0
TTTY15	0	1	0	0	0	0	0	0	0	0
TUG1	0	1	0	0	0	0	0	0	0	0
TUSC8	0	1	0	0	0	0	0	0	0	0
TWF1	0	1	0	0	0	0	0	0	0	0
TXLNGY	0	1	0	0	0	0	0	0	0	0
U2AF1	0	1	0	0	0	0	0	0	0	0
UBA6	0	1	0	0	0	0	0	0	0	0
UBE2A	0	1	0	0	0	0	0	0	0	0
UBE2J1	1	1	0	0	0	0	0	0	0	0
UBE2L3	0	1	0	0	0	0	0	0	0	0
UBE2M	0	1	0	0	0	0	0	0	0	0
UBE4B	0	1	0	0	0	0	0	0	0	0
UBN1	0	1	0	0	0	0	0	0	0	0
UBP1	0	1	0	0	0	0	0	0	0	0
UBR2	0	1	0	0	0	0	0	0	0	0
UBXN4	0	1	0	0	0	0	0	0	0	0
UFL1	0	1	0	0	0	0	0	0	0	0
UROD	0	1	0	0	0	0	0	0	0	0
UROS	0	1	0	0	0	0	0	0	0	0
USP14	0	1	0	0	0	0	0	0	0	0
USP27X	0	1	0	0	0	0	0	0	0	0
USP33	0	1	0	0	0	0	0	0	0	0
USP46-AS1	0	1	0	0	0	0	0	0	0	0
USP48	0	1	0	0	0	0	0	0	0	0
VCP	0	1	0	0	0	0	0	0	0	0
VCX2	0	1	0	0	0	0	0	0	0	0
VGLL1	0	1	0	0	0	0	0	0	0	0
VMA21	0	1	0	0	0	0	0	0	0	0
VPS11	0	1	0	0	0	0	0	0	0	0
VPS4A	0	1	0	0	0	0	0	0	0	0
VWA9	0	1	0	0	0	0	0	0	0	0
WDR61	0	1	0	0	0	0	0	0	0	0
WIPF2	0	1	0	0	0	0	0	0	0	0
WTAP	0	1	0	0	0	0	0	0	0	0
WWC3	1	1	0	0	0	0	0	0	0	0
XRCC2	0	1	0	0	0	0	0	0	0	0
XRCC6	0	1	0	0	0	0	0	0	0	0
YIPF4	0	1	0	0	0	0	0	0	0	0
YME1L1	0	1	0	0	0	0	0	0	0	0
YOD1	0	1	0	0	0	0	0	0	0	0
YPEL3	0	1	0	0	0	0	0	0	0	0
ZBED6	0	1	0	0	0	0	0	0	0	0
ZBTB37	0	1	0	0	0	0	0	0	0	0
ZBTB46-AS1	0	1	0	0	0	0	0	0	0	0
ZBTB7A	0	1	0	0	0	0	0	0	0	0
ZC3H7B	0	1	0	0	0	0	0	0	0	0
ZDHHC9	0	1	0	0	0	0	0	0	0	0
ZFP91	0	1	0	0	0	0	0	0	0	0
ZGLP1	0	1	0	0	0	0	0	0	0	0
ZHX1	0	1	0	0	0	0	0	0	0	0
ZNF207	0	1	0	0	0	0	0	0	0	0
ZNF264	0	1	0	0	0	0	0	0	0	0
ZNF3	0	1	0	0	0	0	0	0	0	0
ZNF334	0	1	0	0	0	0	0	0	0	0
ZNF345	0	1	0	0	0	0	0	0	0	0
ZNF37BP	0	1	0	0	0	0	0	0	0	0
ZNF431	0	1	0	0	0	0	0	0	0	0
ZNF440	0	1	0	0	0	0	0	0	0	0
ZNF511	0	1	0	0	0	0	0	0	0	0
ZNF551	0	1	0	0	0	0	0	0	0	0
ZNF585A	0	1	0	0	0	0	0	0	0	0
ZNF585B	0	1	0	0	0	0	0	0	0	0
ZNF664	0	1	0	0	0	0	0	0	0	0
ZNF747	0	1	0	0	0	0	0	0	0	0
ZNF75A	0	1	0	0	0	0	0	0	0	0
ZNF79	0	1	0	0	0	0	0	0	0	0
ZSCAN12P1	0	1	0	0	0	0	0	0	0	0
ASPDH	0	0	0	1	0	0	0	0	0	0
C10orf111	0	0	0	1	0	0	0	0	0	0
CCDC50	0	0	0	1	0	0	0	0	0	0
CDC34	0	0	0	1	0	0	0	0	0	0
CRIP2	0	0	0	1	0	0	0	0	0	0
FAM103A1	0	0	0	1	0	0	0	0	0	0
FAM110C	0	0	0	1	0	0	0	0	0	0
FAM114A1	0	1	0	1	0	0	0	0	0	0
FAM225B	0	0	0	1	0	0	0	0	0	0
FAR2P2	0	0	0	1	0	0	0	0	0	0
GPR75	0	0	0	1	0	0	0	0	0	0
HIST1H2BE	0	0	0	1	0	0	0	0	0	0
HNRNPC	0	1	0	1	0	0	0	0	0	0
HPGD	0	0	0	1	0	0	0	0	0	0
KLK4	0	0	0	1	0	0	0	0	0	0
LANCL1	0	1	0	1	0	0	0	0	0	0
LINC00864	0	0	0	1	0	0	0	0	0	0
LINC00960	0	0	0	1	0	0	0	0	0	0
LOC100130075	0	0	0	1	0	0	0	0	0	0
LOC100133315	0	0	0	1	0	0	0	0	0	0
LOC100507564	0	0	0	1	0	0	0	0	0	0
MC3R	0	0	0	1	0	0	0	0	0	0
MC4R	0	0	0	1	0	0	0	0	0	0
MED31	0	0	0	1	0	0	0	0	0	0
METRN	0	0	0	1	0	0	0	0	0	0
MIR203A	0	0	0	1	0	0	0	0	0	0
MKRN1	0	0	0	1	0	0	0	0	0	0
MRPS35	0	0	0	1	0	0	0	0	0	0
MTMR14	0	0	0	1	0	0	0	0	0	0
MYL12B	0	0	0	1	0	0	0	0	0	0
NR1D1	0	0	0	1	0	0	0	0	0	0
NUDT5	0	0	0	1	0	0	0	0	0	0
PCAT19	0	0	0	1	0	0	0	0	0	0
PCDHB10	0	0	0	1	0	0	0	0	0	0
PCDHB12	0	0	0	1	0	0	0	0	0	0
PCDHB19P	0	0	0	1	0	0	0	0	0	0
PCDHB8	0	0	0	1	0	0	0	0	0	0
PLEKHH3	0	0	0	1	0	0	0	0	0	0
POLR2J	0	0	0	1	0	0	0	0	0	0
PPIL2	0	0	0	1	0	0	0	0	0	0
PRR23A	0	0	0	1	0	0	0	0	0	0
RANBP9	0	1	0	1	0	0	0	0	0	0
RBM11	0	0	0	1	0	0	0	0	0	0
RBMXL2	0	0	0	1	0	0	0	0	0	0
RNF20	0	1	0	1	0	0	0	0	0	0
SEPT7P9	0	1	0	1	0	0	0	0	0	0
SERTAD4-AS1	0	0	0	1	0	0	0	0	0	0
SH2D5	0	0	0	1	0	0	0	0	0	0
SLC22A5	0	0	0	1	0	0	0	0	0	0
SNAP29	0	1	0	1	0	0	0	0	0	0
SRP54	0	0	0	1	0	0	0	0	0	0
TGFBR3L	0	0	0	1	0	0	0	0	0	0
TMEM115	0	0	0	1	0	0	0	0	0	0
TMEM217	0	0	0	1	0	0	0	0	0	0
TNNT1	0	0	0	1	0	0	0	0	0	0
TP53TG3HP	0	1	0	1	0	0	0	0	0	0
VMP1	0	0	0	1	0	0	0	0	0	0
ZNF283	0	0	0	1	0	0	0	0	0	0
ZNF329	0	1	0	1	0	0	0	0	0	0
ZNF492	0	0	0	1	0	0	0	0	0	0
ZNF518A	0	1	0	1	0	0	0	0	0	0
ZNF564	0	0	0	1	0	0	0	0	0	0
ZNF583	0	0	0	1	0	0	0	0	0	0
ZNF93	0	0	0	1	0	0	0	0	0	0
ZSCAN26	0	1	0	1	0	0	0	0	0	0
CD3D	0	0	0	0	1	0	0	0	0	0
DNASE1	0	0	0	0	1	0	0	0	0	0
FUOM	0	0	0	0	1	0	0	0	0	0
RABGAP1	0	1	0	0	1	0	0	0	0	0
STARD10	0	0	0	0	1	0	0	0	0	0
ABCA5	0	0	0	0	0	1	0	0	0	0
ABCB10	0	0	0	0	0	1	0	0	0	0
ABCE1	0	0	0	0	0	1	0	0	0	0
ABHD10	0	1	0	0	0	1	0	0	0	0
ADGRG3	0	0	0	0	0	1	0	0	0	0
ADH5	0	0	0	0	0	1	0	0	0	0
ADRB2	0	0	0	0	0	1	0	0	0	0
AIMP1	0	0	0	0	0	1	0	0	0	0
ALDOA	0	0	0	0	0	1	0	0	0	0
ANKMY2	0	0	0	0	0	1	0	0	0	0
ANKRD13C	0	1	0	0	0	1	0	0	0	0
ANKRD49	0	0	0	0	0	1	0	0	0	0
AP5M1	0	1	0	0	0	1	0	0	0	0
ARL5A	0	0	0	0	0	1	0	0	0	0
ARMT1	0	0	0	0	0	1	0	0	0	0
ASF1A	0	0	0	0	0	1	0	0	0	0
ATPIF1	0	1	0	0	0	1	0	0	0	0
BCAS2	0	0	0	0	0	1	0	0	0	0
BGLAP	0	0	0	0	0	1	0	0	0	0
BORA	0	0	0	0	0	1	0	0	0	0
BORCS7	0	0	0	0	0	1	0	0	0	0
BRCC3	0	1	0	0	0	1	0	0	0	0
BRMS1	0	0	0	0	0	1	0	0	0	0
C15orf40	0	0	0	0	0	1	0	0	0	0
C1orf131	0	0	0	0	0	1	0	0	0	0
C22orf39	0	0	0	0	0	1	0	0	0	0
C2orf68	0	1	0	0	0	1	0	0	0	0
C3orf17	0	0	0	0	0	1	0	0	0	0
C5orf28	0	0	0	0	0	1	0	0	0	0
C6orf62	0	1	0	0	0	1	0	0	0	0
C9orf85	0	1	0	0	0	1	0	0	0	0
CAPN7	0	0	0	0	0	1	0	0	0	0
CBX3	0	1	0	0	0	1	0	0	0	0
CCDC66	0	0	0	0	0	1	0	0	0	0
CCNT2	0	0	0	0	0	1	0	0	0	0
CCR1	0	0	0	0	0	1	0	0	0	0
CD2BP2	0	1	0	0	0	1	0	0	0	0
CDC37L1	0	0	0	0	0	1	0	0	0	0
CEP57	0	1	0	0	0	1	0	0	0	0
CEP95	0	1	0	0	0	1	0	0	0	0
CHMP1B	0	1	0	0	0	1	0	0	0	0
CIPC	0	0	0	0	0	1	0	0	0	0
CKAP2	0	0	0	1	0	1	0	0	0	0
CMTM1	0	0	0	0	0	1	0	0	0	0
CMTR2	0	0	0	0	0	1	0	0	0	0
CNOT8	0	1	0	0	0	1	0	0	0	0
CSRNP1	0	1	0	0	0	1	0	0	0	0
DCAF13	0	1	0	0	0	1	0	0	0	0
DCK	0	0	0	0	0	1	0	0	0	0
DCTN6	0	0	0	0	0	1	0	0	0	0
DHRS13	0	0	0	0	0	1	0	0	0	0
DIS3	0	1	0	0	0	1	0	0	0	0
DMXL1	0	0	0	0	0	1	0	0	0	0
DNAAF2	0	0	0	0	0	1	0	0	0	0
DUSP11	0	0	0	0	0	1	0	0	0	0
EBLN3	0	0	0	0	0	1	0	0	0	0
EID1	0	1	0	0	0	1	0	0	0	0
EIF3J-AS1	0	0	0	0	0	1	0	0	0	0
EMD	0	1	0	0	0	1	0	0	0	0
ENTPD7	0	1	0	0	0	1	0	0	0	0
ERC2-IT1	0	0	0	0	0	1	0	0	0	0
EVI2A	0	1	0	0	0	1	0	0	0	0
EVI2B	0	0	0	0	0	1	0	0	0	0
EXOC1	0	0	0	0	0	1	0	0	0	0
EXOSC4	0	0	0	0	0	1	0	0	0	0
EXOSC8	0	1	0	0	0	1	0	0	0	0
FAM122B	0	1	0	0	0	1	0	0	0	0
FAM175A	0	0	0	0	0	1	0	0	0	0
FAM179B	0	0	0	0	0	1	0	0	0	0
FAM96A	0	0	0	0	0	1	0	0	0	0
FGD5-AS1	0	1	0	0	0	1	0	0	0	0
FGL2	0	0	0	0	0	1	0	0	0	0
FKBP3	0	0	0	0	0	1	0	0	0	0
GABPA	0	1	0	0	0	1	0	0	0	0
GEN1	0	0	0	0	0	1	0	0	0	0
GJB1	0	0	0	0	0	1	0	0	0	0
GLA	0	0	0	0	0	1	0	0	0	0
GLMN	0	0	0	0	0	1	0	0	0	0
GNA15	0	0	0	0	0	1	0	0	0	0
GNG5	0	0	0	0	0	1	0	0	0	0
GOLGA1	0	1	0	0	0	1	0	0	0	0
GOLPH3L	0	0	0	0	0	1	0	0	0	0
GPR183	0	0	0	0	0	1	0	0	0	0
GVINP1	0	0	0	0	0	1	0	0	0	0
H2AFZ	0	0	0	0	0	1	0	0	0	0
HAUS1	0	0	0	0	0	1	0	0	0	0
HAUS3	0	0	0	0	0	1	0	0	0	0
HCG8	0	0	0	0	0	1	0	0	0	0
HIST1H3F	0	0	0	0	0	1	0	0	0	0
HNRNPH3	0	0	0	0	0	1	0	0	0	0
HSPA5	0	0	0	0	0	1	0	0	0	0
HSPE1	0	0	0	0	0	1	0	0	0	0
IFNAR1	0	0	0	0	0	1	0	0	0	0
IL10RB-AS1	0	0	0	0	0	1	0	0	0	0
IL17RC	0	0	0	0	0	1	0	0	0	0
ILK	0	0	0	0	0	1	0	0	0	0
INTS6L	0	0	0	0	0	1	0	0	0	0
KIAA0125	0	0	0	0	0	1	0	0	0	0
KIAA1551	0	1	0	0	0	1	0	0	0	0
KLHL9	0	0	0	0	0	1	0	0	0	0
KRIT1	0	1	0	0	0	1	0	0	0	0
KRT25	0	0	0	0	0	1	0	0	0	0
LEPROTL1	1	0	0	0	0	1	0	0	0	0
LETMD1	0	0	0	0	0	1	0	0	0	0
LILRB3	0	0	0	0	0	1	0	0	0	0
LINC01208	0	0	0	0	0	1	0	0	0	0
LINC01272	0	0	0	0	0	1	0	0	0	0
LINC01503	0	0	0	0	0	1	0	0	0	0
LPCAT3	0	0	0	0	0	1	0	0	0	0
LRP10	0	0	0	0	0	1	0	0	0	0
LSM5	0	0	0	0	0	1	0	0	0	0
LYRM5	0	1	0	0	0	1	0	0	0	0
MCEMP1	0	0	0	0	0	1	0	0	0	0
METTL18	0	0	0	0	0	1	0	0	0	0
MEX3C	0	1	0	0	0	1	0	0	0	0
MFSD1	0	0	0	0	0	1	0	0	0	0
MIR3945HG	0	0	0	0	0	1	0	0	0	0
MOCS2	0	0	0	0	0	1	0	0	0	0
MON2	0	1	0	0	0	1	0	0	0	0
MRPL50	0	0	0	0	0	1	0	0	0	0
MTERF2	0	0	0	1	0	1	0	0	0	0
MVP	0	0	0	0	0	1	0	0	0	0
NAA50	0	1	0	0	0	1	0	0	0	0
Ndufaf4	0	1	0	0	0	1	0	0	0	0
NIFK	0	0	0	0	0	1	0	0	0	0
NUP54	0	1	0	0	0	1	0	0	0	0
OGT	0	1	0	0	0	1	0	0	0	0
P2RY10	0	0	0	0	0	1	0	0	0	0
PAXBP1	0	1	0	0	0	1	0	0	0	0
PCYT1A	0	0	0	0	0	1	0	0	0	0
PHF13	0	0	0	0	0	1	0	0	0	0
PIGY	0	0	0	0	0	1	0	0	0	0
PIM3	0	1	0	0	0	1	0	0	0	0
PLPP6	0	0	0	0	0	1	0	0	0	0
PNPLA6	0	0	0	0	0	1	0	0	0	0
POLB	0	0	0	0	0	1	0	0	0	0
POLR3GL	0	0	0	0	0	1	0	0	0	0
PPCS	0	0	0	0	0	1	0	0	0	0
PPP1R2	0	1	0	0	0	1	0	0	0	0
PPWD1	0	0	0	0	0	1	0	0	0	0
PRCC	0	0	0	0	0	1	0	0	0	0
PRELID3B	0	0	0	0	0	1	0	0	0	0
PRKRA	0	0	0	0	0	1	0	0	0	0
PSIP1	0	0	0	0	0	1	0	0	0	0
PSMA3-AS1	0	1	0	0	0	1	0	0	0	0
PSMD10	0	1	0	0	0	1	0	0	0	0
PTAR1	0	1	0	0	0	1	0	0	0	0
PTPN1	0	1	0	0	0	1	0	0	0	0
PTRH2	0	0	0	0	0	1	0	0	0	0
RAB31	0	0	0	0	0	1	0	0	0	0
RABEP1	0	1	0	0	0	1	0	0	0	0
RABGGTB	0	0	0	0	0	1	0	0	0	0
RAD17	0	0	0	0	0	1	0	0	0	0
RAD21-AS1	0	0	0	0	0	1	0	0	0	0
RBM15	0	1	0	0	0	1	0	0	0	0
RBM3	0	1	0	0	0	1	0	0	0	0
RDH14	0	0	0	0	0	1	0	0	0	0
RGL4	0	0	0	0	0	1	0	0	0	0
RNF138	0	0	0	0	0	1	0	0	0	0
RPE	0	1	0	0	0	1	0	0	0	0
RTCA	0	0	0	0	0	1	0	0	0	0
SARAF	0	1	0	0	0	1	0	0	0	0
SDHD	0	0	0	0	0	1	0	0	0	0
SEC11A	0	0	0	0	0	1	0	0	0	0
SGPP1	0	0	0	0	0	1	0	0	0	0
SKIL	0	1	0	0	0	1	0	0	0	0
SLBP	0	0	0	0	0	1	0	0	0	0
SLC25A11	0	0	0	0	0	1	0	0	0	0
SLC25A28	0	1	0	0	0	1	0	0	0	0
SMC4	0	0	0	0	0	1	0	0	0	0
SNHG21	0	0	0	0	0	1	0	0	0	0
SNHG8	0	0	0	0	0	1	0	0	0	0
SNORA71B	0	0	0	0	0	1	0	0	0	0
SNX2	0	0	0	0	0	1	0	0	0	0
SSB	0	1	0	0	0	1	0	0	0	0
ST3GAL4-AS1	0	0	0	0	0	1	0	0	0	0
TAF9	0	0	0	0	0	1	0	0	0	0
TAPT1	0	0	0	0	0	1	0	0	0	0
THAP9-AS1	0	0	0	0	0	1	0	0	0	0
THOC5	0	0	0	0	0	1	0	0	0	0
TIGD1	0	1	0	0	0	1	0	0	0	0
TIMP1	0	1	0	0	0	1	0	0	0	0
TINF2	0	0	0	0	0	1	0	0	0	0
TM2D1	0	0	0	0	0	1	0	0	0	0
TMBIM4	0	1	0	0	0	1	0	0	0	0
TMEM116	0	1	0	0	0	1	0	0	0	0
TMEM14B	0	1	0	0	0	1	0	0	0	0
TMEM8A	0	0	0	0	0	1	0	0	0	0
TRMT61B	0	0	0	0	0	1	0	0	0	0
TRNT1	0	0	0	0	0	1	0	0	0	0
TTC37	0	1	0	0	0	1	0	0	0	0
U2SURP	0	1	0	0	0	1	0	0	0	0
UBA3	0	0	0	0	0	1	0	0	0	0
UBAP1	0	0	0	0	0	1	0	0	0	0
UBE2R2	0	0	0	0	0	1	0	0	0	0
USP16	0	1	0	0	0	1	0	0	0	0
VAPB	0	0	0	0	0	1	0	0	0	0
VBP1	0	0	0	0	0	1	0	0	0	0
VPS35	0	1	0	0	0	1	0	0	0	0
WDFY3-AS2	0	1	0	0	0	1	0	0	0	0
XIAP	0	1	0	0	0	1	0	0	0	0
ZBED5	0	0	0	0	0	1	0	0	0	0
ZBTB20-AS1	0	0	0	0	0	1	0	0	0	0
ZC3H8	0	0	0	0	0	1	0	0	0	0
ZCCHC10	0	0	0	0	0	1	0	0	0	0
ZCCHC9	0	0	0	0	0	1	0	0	0	0
ZDHHC3	0	0	0	0	0	1	0	0	0	0
ZFAND5	0	1	0	0	0	1	0	0	0	0
ZMYM3	0	0	0	0	0	1	0	0	0	0
ZNF195	0	0	0	0	0	1	0	0	0	0
ZNF22	0	1	0	0	0	1	0	0	0	0
ZNF250	0	0	0	0	0	1	0	0	0	0
ZNF430	0	1	0	0	0	1	0	0	0	0
ZNF721	0	1	0	0	0	1	0	0	0	0
ZNF75D	0	0	0	0	0	1	0	0	0	0
ZNF823	0	0	0	0	0	1	0	0	0	0
ZRANB2	0	1	0	0	0	1	0	0	0	0
ZUFSP	0	0	0	0	0	1	0	0	0	0
ADDA	0	0	0	0	0	0	1	0	0	0
ALBU	0	0	0	0	0	0	1	0	0	0
CALX	0	0	0	0	0	0	1	0	0	0
CAN1	0	0	0	0	0	0	1	0	0	0
CPNS1	0	0	0	0	0	0	1	0	0	0
HNRPD	0	0	0	0	0	0	1	0	0	0
HNRPK	0	0	0	0	0	0	1	0	0	0
HS90A	0	0	0	0	0	0	1	0	0	0
HXK3	0	0	0	0	0	0	1	0	0	0
K1C10	0	0	0	0	0	0	1	0	0	0
NHERF	0	0	0	0	0	0	1	0	0	0
PDIA1	0	0	0	0	0	0	1	0	0	0
RNAS2	0	0	0	0	0	0	1	0	0	0
RS15A	0	0	0	0	0	0	1	0	0	0
ST1A2	0	0	0	0	0	0	1	0	0	0
UBIQ	0	0	0	0	0	0	1	0	0	0
UBQL1	0	0	0	0	0	0	1	0	0	0
APEX2	0	0	0	0	0	0	0	1	0	0
C10ORF87	0	0	0	0	0	0	0	1	0	0
C19ORF20	0	0	0	0	0	0	0	1	0	0
C20ORF3	0	0	0	0	0	0	0	1	0	0
C22ORF18	0	0	0	0	0	0	0	1	0	0
C7ORF20	0	0	0	0	0	0	0	1	0	0
CNOT3	0	1	0	0	0	0	0	1	0	0
CRI2	0	0	0	0	0	0	0	1	0	0
CROT	0	0	0	0	0	0	0	1	0	0
ELK1	0	1	0	0	0	0	0	1	0	0
FAM108A2	0	0	0	0	0	0	0	1	0	0
FCGR1A	0	0	0	0	0	0	0	1	0	0
FLJ12886	0	0	0	0	0	0	0	1	0	0
FLJ14466	0	0	0	0	0	0	0	1	0	0
FLJ20294	0	0	0	0	0	0	0	1	0	0
FLJ22688	0	0	0	0	0	0	0	1	0	0
FRAT1	0	0	0	0	0	0	0	1	0	0
IBRDC3	0	0	0	0	0	0	0	1	0	0
IGSF4B	0	0	0	0	0	0	0	1	0	0
IL17C	0	0	0	1	0	0	0	1	0	0
IL8RB	0	0	0	0	0	0	0	1	0	0
KIAA0828	0	0	0	0	0	0	0	1	0	0
KIF2	0	0	0	0	0	0	0	1	0	0
LOC340602	0	0	0	0	0	0	0	1	0	0
LOC402682	0	0	0	0	0	0	0	1	0	0
LOC54103	0	0	0	0	0	0	0	1	0	0
LTC4S	0	0	0	0	0	0	0	1	0	0
MAGEA4	0	0	0	0	0	0	0	1	0	0
MFSD2	0	0	0	0	0	0	0	1	0	0
MGC15416	0	0	0	0	0	0	0	1	0	0
MGC3123	0	0	0	0	0	0	0	1	0	0
MLSTD1	0	0	0	0	0	0	0	1	0	0
MMP1	0	0	0	0	0	0	0	1	0	0
MTAC2D1	0	0	0	0	0	0	0	1	0	0
NOPE	0	0	0	0	0	0	0	1	0	0
NUBP2	0	0	0	0	0	0	0	1	0	0
RAB7B	0	0	0	0	0	0	0	1	0	0
RCE1	0	0	0	0	0	0	0	1	0	0
S100A1	0	1	0	0	0	0	0	1	0	0
SERPINI1	0	0	0	0	0	0	0	1	0	0
SMARCC2	0	1	0	0	0	0	0	1	0	0
SR-A1	0	0	0	0	0	0	0	1	0	0
THEDC1	0	0	0	0	0	0	0	1	0	0
THOC4	0	0	0	0	0	0	0	1	0	0
VNN3	0	0	0	0	0	0	0	1	0	0
2018-03-02	0	0	0	1	0	0	0	0	1	0
2018-03-03	0	0	0	0	0	0	0	0	1	0
2018-03-04	0	0	0	0	0	0	0	0	1	0
2018-03-05	0	0	0	0	0	0	0	0	1	0
2018-03-06	0	1	0	0	0	0	0	0	1	0
2018-03-08	0	1	0	0	0	0	0	0	1	0
2018-03-09	0	0	0	1	0	0	0	0	1	0
2018-03-10	0	0	0	1	0	0	0	0	1	0
2018-03-11	0	0	0	0	0	0	0	0	1	0
2018-09-01	0	0	0	0	0	0	0	0	1	0
2018-09-03	0	0	0	0	0	0	0	0	1	0
2018-09-04	0	0	0	0	0	0	0	0	1	0
2018-09-06	0	1	0	0	0	0	0	0	1	0
2018-09-07	0	1	0	0	0	0	0	0	1	0
2018-09-08	0	0	0	0	0	0	0	0	1	0
2018-09-09	0	1	0	1	0	0	0	0	1	0
2018-09-10	0	1	0	0	0	0	0	0	1	0
2018-09-11	0	1	0	1	0	0	0	0	1	0
2018-09-12	0	0	0	0	0	0	0	0	1	0
2018-09-14	0	0	0	0	0	0	0	0	1	0
2018-12-01	0	0	0	0	0	0	0	0	1	0
A1BG	0	0	0	0	0	0	0	0	1	0
A1CF	0	0	0	0	0	0	0	0	1	0
A2M-AS1	0	0	0	0	0	0	0	0	1	0
A2ML1	0	0	0	0	0	1	0	0	1	0
A3GALT2	0	0	0	0	0	0	0	0	1	0
A4GNT	0	0	0	0	0	0	0	0	1	0
AAAS	0	0	0	0	0	0	0	0	1	0
AACS	0	0	0	0	0	0	0	0	1	0
AACSP1	0	0	0	0	0	0	0	0	1	0
AADACL3	0	0	0	0	0	0	0	0	1	0
AADACL4	0	0	0	0	0	0	0	0	1	0
AADAT	0	0	0	0	0	0	0	0	1	0
AAK1	0	1	0	0	0	0	0	0	1	0
AAMDC	0	0	0	0	0	0	0	0	1	0
AANAT	0	0	0	0	0	0	0	0	1	0
AAR2	0	0	0	0	0	0	0	0	1	0
AARD	0	0	0	1	0	0	0	0	1	0
AARS	0	0	0	0	0	0	0	0	1	0
AASDH	0	1	0	0	0	0	0	0	1	0
AASDHPPT	0	1	0	0	0	1	0	0	1	0
AASS	0	1	0	0	0	0	0	0	1	0
AATBC	0	0	0	0	1	0	0	0	1	0
AATF	0	0	0	0	0	0	0	0	1	0
AATK	0	0	0	0	0	0	0	0	1	0
AATK-AS1	0	0	0	0	0	0	0	0	1	0
ABAT	0	1	0	0	0	0	0	0	1	0
ABCA1	0	1	0	0	0	0	0	0	1	0
ABCA12	0	0	0	0	0	0	0	0	1	0
ABCA13	0	0	0	0	0	0	0	0	1	0
ABCA2	0	0	0	0	0	0	0	0	1	0
ABCA3	0	0	0	1	0	0	0	0	1	0
ABCA4	0	0	0	1	0	0	0	0	1	0
ABCA6	0	0	0	0	0	0	0	0	1	0
ABCA8	0	0	0	0	0	0	0	0	1	0
ABCB1	0	0	0	0	0	0	0	0	1	0
ABCB11	0	0	0	0	0	0	0	0	1	0
ABCB4	0	0	0	0	0	0	0	0	1	0
ABCB5	0	0	0	0	0	0	0	0	1	0
ABCB8	0	0	0	0	0	0	0	0	1	0
ABCB9	0	0	0	0	0	0	0	0	1	0
ABCC1	0	0	0	0	0	0	0	0	1	0
ABCC10	0	0	0	0	0	0	0	0	1	0
ABCC12	0	0	0	0	0	0	0	0	1	0
ABCC2	0	0	0	0	0	0	0	0	1	0
ABCC3	0	1	0	0	0	0	0	0	1	0
ABCC4	0	0	0	0	0	0	0	0	1	0
ABCC5	0	1	0	0	0	0	0	0	1	0
ABCC6	0	0	0	0	0	0	0	0	1	0
ABCC6P1	0	0	0	0	0	0	0	0	1	0
ABCC8	0	0	0	1	0	0	0	0	1	0
ABCC9	0	0	0	0	0	0	0	0	1	0
ABCD3	0	1	0	0	0	0	0	0	1	0
ABCD4	0	0	0	0	0	0	0	0	1	0
ABCF1	0	0	0	0	0	0	0	0	1	0
ABCF3	0	0	0	0	0	0	0	0	1	0
ABCG1	0	0	0	1	0	0	0	0	1	0
ABCG2	0	0	0	0	0	0	0	0	1	0
ABCG5	0	0	0	0	0	0	0	0	1	0
ABCG8	0	0	0	0	0	0	0	0	1	0
ABHD1	0	0	0	0	0	0	0	0	1	0
ABHD11	0	0	0	0	0	0	0	0	1	0
ABHD12	0	0	0	0	0	0	0	0	1	0
ABHD12B	0	0	0	0	0	0	0	0	1	0
ABHD14B	0	0	0	0	0	0	0	0	1	0
ABHD16A	0	0	0	1	0	1	0	0	1	0
ABHD16B	0	0	0	0	0	0	0	0	1	0
ABHD17A	0	0	0	0	0	0	0	0	1	0
ABHD17B	0	1	0	0	0	0	0	0	1	0
ABHD17C	0	0	0	0	0	0	0	0	1	0
ABHD2	0	1	0	0	0	0	0	0	1	0
ABHD3	0	0	0	0	0	1	0	0	1	0
ABHD4	0	0	0	0	0	0	0	0	1	0
ABHD5	0	1	0	0	1	0	0	0	1	0
ABHD6	0	0	0	0	0	0	0	0	1	0
ABHD8	0	0	0	0	0	0	0	0	1	0
ABI1	0	0	0	0	0	0	0	0	1	0
ABI2	0	1	0	0	0	0	0	0	1	0
ABI3	0	0	0	0	0	0	0	0	1	0
ABI3BP	0	0	0	0	0	0	0	0	1	0
ABL2	0	1	0	0	0	1	0	0	1	0
ABLIM1	0	1	0	0	0	0	0	0	1	0
ABLIM2	0	1	0	0	0	0	0	0	1	0
ABLIM3	0	0	0	1	0	0	0	0	1	0
ABO	0	1	0	0	0	0	0	0	1	0
ABRACL	0	0	0	0	0	0	0	0	1	0
ABT1	0	0	0	1	0	0	0	0	1	0
ABTB1	0	0	0	0	0	0	0	0	1	0
ABTB2	0	0	0	0	0	0	0	0	1	0
ACAA2	0	0	0	0	0	0	0	0	1	0
ACACA	0	1	0	0	0	0	0	0	1	0
ACAD10	0	0	0	0	0	0	0	0	1	0
ACAD11	0	0	0	0	0	0	0	0	1	0
ACAD8	0	0	0	0	0	0	0	0	1	0
ACAD9	0	0	0	0	0	0	0	0	1	0
ACADL	0	0	0	0	0	0	0	0	1	0
ACADM	0	0	0	0	0	1	0	0	1	0
ACADS	0	0	0	0	0	0	0	0	1	0
ACADVL	0	0	0	0	0	0	0	0	1	0
ACAN	0	0	0	0	0	0	0	0	1	0
ACAP1	0	0	0	0	0	0	0	0	1	0
ACAP2	0	1	0	1	1	0	0	0	1	0
ACAT1	0	0	0	0	0	0	0	0	1	0
ACAT2	0	0	0	0	0	0	0	0	1	0
ACBD3	0	1	0	0	0	0	0	0	1	0
ACBD4	0	0	0	1	0	0	0	0	1	0
ACBD5	0	1	0	0	0	0	0	0	1	0
ACBD6	0	1	0	0	0	0	0	0	1	0
ACBD7	0	0	0	0	0	0	0	0	1	0
ACCSL	0	0	0	0	0	0	0	0	1	0
ACD	0	0	0	0	0	0	0	0	1	0
ACE	0	0	0	0	0	0	0	0	1	0
ACE2	0	0	0	0	0	0	0	0	1	0
ACER2	0	0	0	0	0	0	0	0	1	0
ACER3	0	1	0	0	0	0	0	0	1	0
ACHE	0	1	0	0	0	0	0	0	1	0
ACIN1	0	1	0	0	0	0	0	0	1	0
ACKR1	0	0	0	0	0	0	0	0	1	0
ACKR2	0	1	0	0	0	0	0	0	1	0
ACKR3	0	1	0	1	0	0	0	0	1	0
ACLY	0	1	0	0	0	0	0	0	1	0
ACMSD	0	0	0	0	0	0	0	0	1	0
ACO1	0	0	0	0	0	0	0	0	1	0
ACO2	0	0	0	0	0	0	0	0	1	0
ACOD1	0	0	0	0	0	0	0	0	1	0
ACOT1	0	0	0	0	0	0	0	0	1	0
ACOT11	0	0	0	0	0	0	0	0	1	0
ACOT13	0	0	0	0	0	0	0	0	1	0
ACOT4	0	0	0	0	0	0	0	0	1	0
ACOT6	0	0	0	0	0	0	0	0	1	0
ACOT7	0	0	0	0	0	1	0	0	1	0
ACOX1	0	1	0	0	0	0	0	0	1	0
ACOX2	0	1	0	0	0	1	0	0	1	0
ACOX3	0	0	0	0	0	0	0	0	1	0
ACOXL	0	1	0	1	0	0	0	1	1	0
ACP1	0	0	0	0	0	0	0	0	1	0
ACP5	0	1	0	0	0	0	0	0	1	0
ACR	0	0	0	0	0	0	0	0	1	0
ACRV1	0	0	0	0	0	0	0	0	1	0
ACSBG1	0	0	0	0	0	0	0	0	1	0
ACSBG2	0	0	0	0	0	0	0	0	1	0
ACSF2	0	0	0	0	0	0	0	0	1	0
ACSL1	0	0	0	0	0	0	0	0	1	0
ACSL3	1	1	0	0	0	0	0	0	1	0
ACSL4	0	1	0	0	0	0	0	0	1	0
ACSL5	0	0	0	0	0	0	0	0	1	0
ACSL6	0	0	0	1	0	0	0	0	1	0
ACSM1	0	0	0	0	0	0	0	0	1	0
ACSM3	0	1	0	1	0	0	0	0	1	0
ACSM4	0	0	0	0	0	0	0	0	1	0
ACSM5	0	0	0	0	0	0	0	0	1	0
ACSS1	0	1	0	0	0	0	0	0	1	0
ACSS3	0	0	0	1	0	0	0	0	1	0
ACTA1	0	1	0	1	0	0	0	0	1	0
ACTB	0	1	0	0	0	0	0	0	1	0
ACTBL2	0	0	0	0	0	0	0	0	1	0
ACTC1	0	1	0	0	0	0	0	0	1	0
ACTG1	0	0	0	1	0	0	0	0	1	0
ACTG1P17	0	0	0	0	0	0	0	0	1	0
ACTG2	0	1	0	0	0	0	0	0	1	0
ACTL6A	0	0	0	0	0	0	0	0	1	0
ACTL6B	0	0	0	0	0	0	0	0	1	0
ACTL7A	0	0	0	0	0	0	0	0	1	0
ACTL7B	0	0	0	0	0	0	0	0	1	0
ACTL8	0	0	0	0	0	0	0	0	1	0
ACTL9	0	0	0	0	0	0	0	0	1	0
ACTN1	0	1	0	0	0	0	0	0	1	0
ACTN1-AS1	0	0	0	0	0	0	0	0	1	0
ACTN2	0	0	0	1	0	0	0	0	1	0
ACTN3	0	0	0	1	0	0	0	0	1	0
ACTR1A	0	0	0	0	0	1	0	0	1	0
ACTR2	0	1	0	0	0	0	0	0	1	0
ACTR3	0	0	0	0	0	0	0	0	1	0
ACTR3B	0	0	0	1	0	0	0	0	1	0
ACTR3BP2	0	0	0	0	0	0	0	0	1	0
ACTR3BP5	0	0	0	0	0	0	0	0	1	0
ACTR3C	0	0	0	0	0	0	0	0	1	0
ACTR5	0	0	0	0	0	0	0	0	1	0
ACTR6	0	0	0	0	0	1	0	0	1	0
ACTRT2	0	0	0	1	0	0	0	0	1	0
ACVR1	0	0	0	0	0	0	0	0	1	0
ACVR1B	0	0	0	0	0	0	0	0	1	0
ACVR1C	0	0	0	0	0	0	0	0	1	0
ACVR2A	0	0	0	0	0	0	0	0	1	0
ACVR2B	0	1	0	0	0	0	0	0	1	0
ACVR2B-AS1	0	0	0	0	0	0	0	0	1	0
ACVRL1	0	1	0	0	0	0	0	0	1	0
ACY3	0	0	0	1	0	0	0	0	1	0
ACYP1	0	0	0	0	0	1	0	0	1	0
ACYP2	0	0	0	1	0	0	0	0	1	0
ADA	0	0	0	0	0	0	0	0	1	0
ADAD1	0	0	0	0	0	0	0	0	1	0
ADAD2	0	0	0	0	0	0	0	0	1	0
ADAM10	0	1	0	0	0	0	0	0	1	0
ADAM11	0	0	0	0	0	0	0	0	1	0
ADAM12	0	1	0	0	0	0	0	0	1	0
ADAM17	0	1	0	0	0	0	0	0	1	0
ADAM18	0	0	0	0	0	0	0	0	1	0
ADAM19	0	0	0	1	0	0	0	0	1	0
ADAM20	0	0	0	0	0	0	0	0	1	0
ADAM21	0	0	0	0	0	0	0	0	1	0
ADAM21P1	0	0	0	0	0	0	0	0	1	0
ADAM23	0	0	0	0	0	0	0	0	1	0
ADAM28	0	0	0	0	0	1	0	0	1	0
ADAM29	0	0	0	0	0	0	0	0	1	0
ADAM32	0	0	0	0	0	0	0	0	1	0
ADAM33	0	1	0	0	0	0	0	0	1	0
ADAM3A	0	0	0	0	0	0	0	0	1	0
ADAM5	0	0	0	0	0	0	0	0	1	0
ADAM6	0	0	0	0	0	0	0	0	1	0
ADAM7	0	0	0	0	0	0	0	0	1	0
ADAM8	0	0	0	0	0	0	0	0	1	0
ADAM9	0	1	0	0	0	0	0	0	1	0
ADAMDEC1	0	0	0	0	0	0	0	0	1	0
ADAMTS10	0	0	0	0	0	0	0	0	1	0
ADAMTS12	0	0	0	0	0	0	0	0	1	0
ADAMTS13	0	0	0	1	0	0	0	0	1	0
ADAMTS14	0	0	0	0	0	0	0	0	1	0
ADAMTS15	1	1	0	0	0	0	0	0	1	0
ADAMTS16	0	0	0	0	0	0	0	0	1	0
ADAMTS17	0	1	0	0	0	0	0	0	1	0
ADAMTS18	0	0	0	0	0	0	0	0	1	0
ADAMTS19	0	1	0	1	0	0	0	0	1	0
ADAMTS2	0	1	0	1	0	0	0	0	1	0
ADAMTS20	0	0	0	0	0	0	0	0	1	0
ADAMTS3	1	1	0	0	0	0	0	0	1	0
ADAMTS5	0	1	0	0	0	0	0	0	1	0
ADAMTS6	0	1	0	0	0	0	0	0	1	0
ADAMTS7P1	0	0	0	0	0	0	0	0	1	0
ADAMTS9	0	0	0	0	0	0	0	0	1	0
ADAMTS9-AS2	0	0	0	0	0	0	0	0	1	0
ADAMTSL1	0	0	0	0	0	0	0	0	1	0
ADAMTSL2	1	0	0	0	0	0	0	0	1	0
ADAMTSL4	0	0	0	0	0	0	0	0	1	0
ADAMTSL5	0	0	0	0	0	0	0	0	1	0
ADAP1	0	0	0	0	0	0	0	0	1	0
ADAP2	0	0	0	0	0	0	0	0	1	0
ADAR	0	0	0	0	0	0	0	0	1	0
ADARB1	0	1	0	0	0	0	0	0	1	0
ADARB2	0	0	0	0	0	0	0	0	1	0
ADAT1	0	1	0	0	0	0	0	0	1	0
ADAT2	0	0	0	0	0	0	0	0	1	0
ADCY1	0	0	0	0	0	0	0	0	1	0
ADCY10	0	0	0	0	0	0	0	0	1	0
ADCY10P1	0	0	0	0	0	0	0	0	1	0
ADCY2	0	0	0	0	0	0	0	0	1	0
ADCY3	0	1	0	0	0	1	0	0	1	0
ADCY4	0	0	0	0	0	0	0	0	1	0
ADCY6	0	0	0	0	0	0	0	0	1	0
ADCY8	0	0	0	0	0	0	0	0	1	0
ADCY9	0	0	0	0	0	0	0	0	1	0
ADCYAP1	0	0	0	0	0	0	0	0	1	0
ADCYAP1R1	0	0	0	0	0	0	0	0	1	0
ADD3	0	0	0	0	0	0	0	0	1	0
ADD3-AS1	0	0	0	1	0	1	0	0	1	0
ADGB	0	0	0	0	0	0	0	0	1	0
ADGRA1	0	0	0	0	0	0	0	0	1	0
ADGRA2	0	0	0	0	0	0	0	0	1	0
ADGRA3	0	1	0	0	0	0	0	0	1	0
ADGRB1	0	1	0	0	0	0	0	0	1	0
ADGRB2	0	0	0	0	0	0	0	0	1	0
ADGRB3	0	0	0	0	0	0	0	0	1	0
ADGRD2	0	0	0	1	0	0	0	0	1	0
ADGRE1	0	0	0	0	0	1	0	0	1	0
ADGRE2	0	0	0	0	0	0	0	0	1	0
ADGRE4P	0	0	0	0	0	0	0	0	1	0
ADGRE5	0	0	0	0	0	0	0	0	1	0
ADGRF2	0	0	0	0	0	0	0	0	1	0
ADGRF3	0	0	0	0	0	0	0	0	1	0
ADGRF4	0	0	0	0	0	0	0	0	1	0
ADGRF5	0	0	0	0	0	0	0	0	1	0
ADGRG1	0	0	0	0	0	0	0	0	1	0
ADGRG4	0	0	0	0	0	0	0	0	1	0
ADGRG5	0	0	0	0	0	0	0	0	1	0
ADGRG6	0	1	0	0	0	0	0	0	1	0
ADGRG7	0	0	0	0	0	0	0	0	1	0
ADGRL1	0	0	0	1	0	0	0	0	1	0
ADGRL2	0	0	0	0	0	0	0	0	1	0
ADGRL3	0	1	0	0	0	0	0	0	1	0
ADGRL4	0	0	0	1	0	0	0	0	1	0
ADGRV1	0	0	0	1	0	0	0	0	1	0
ADH1B	0	0	0	0	0	0	0	0	1	0
ADH1C	0	0	0	0	0	0	0	0	1	0
ADHFE1	0	0	0	0	0	0	0	0	1	0
ADIG	0	0	0	0	0	0	0	0	1	0
ADIPOQ	0	0	0	0	0	0	0	0	1	0
ADIPOR1	0	0	0	0	0	0	0	0	1	0
ADK	0	0	0	0	0	1	0	0	1	0
ADM	0	0	0	0	0	1	0	0	1	0
ADM2	0	0	0	0	0	0	0	0	1	0
ADM5	0	0	0	0	0	0	0	0	1	0
ADNP	0	0	0	0	0	1	0	0	1	0
ADO	0	0	0	0	0	0	0	0	1	0
ADORA1	0	1	0	1	0	0	0	0	1	0
ADORA2A-AS1	0	0	0	0	1	0	0	0	1	0
ADPGK	0	1	0	0	0	0	0	0	1	0
ADPGK-AS1	0	0	0	0	0	0	0	0	1	0
ADPRH	0	0	0	0	0	0	0	0	1	0
ADPRHL1	0	0	0	0	0	0	0	0	1	0
ADPRHL2	0	0	0	0	0	0	0	0	1	0
ADRA1A	0	0	0	0	0	0	0	0	1	0
ADRA1B	0	0	0	0	0	0	0	0	1	0
ADRA1D	0	0	0	0	0	0	0	0	1	0
ADRA2A	0	0	0	0	0	0	0	0	1	0
ADRA2B	0	0	0	1	0	0	0	0	1	0
ADRA2C	0	0	0	1	0	0	0	0	1	0
ADRB3	0	0	0	0	0	0	0	0	1	0
ADRM1	0	1	0	0	0	0	0	0	1	0
ADSL	0	0	0	0	0	0	0	0	1	0
ADSS	0	0	0	0	0	0	0	0	1	0
ADSSL1	0	0	0	0	0	0	0	0	1	0
ADTRP	0	0	0	0	0	0	0	0	1	0
AEBP1	0	0	0	0	0	0	0	0	1	0
AEBP2	0	0	0	0	0	0	0	0	1	0
AEN	0	0	0	0	0	0	0	0	1	0
AES	0	1	0	0	0	0	0	0	1	0
AFAP1	0	0	0	0	0	0	0	0	1	0
AFAP1-AS1	0	0	0	0	0	0	0	0	1	0
AFAP1L1	0	0	0	0	0	0	0	0	1	0
AFAP1L2	0	0	0	1	1	0	0	0	1	0
AFF1	0	1	0	0	0	0	0	0	1	0
AFF2	0	0	0	0	0	0	0	0	1	0
AFF4	0	1	0	0	0	0	0	0	1	0
AFG3L2	0	0	0	0	0	0	0	0	1	0
AFM	0	0	0	0	0	0	0	0	1	0
AFP	0	0	0	0	0	0	0	0	1	0
AGAP1	0	0	0	0	0	0	0	0	1	0
AGAP11	0	0	0	0	0	0	0	0	1	0
AGAP2	0	0	0	0	0	1	0	0	1	0
AGAP3	0	1	0	0	0	0	0	0	1	0
AGAP4	0	1	0	0	0	0	0	0	1	0
AGAP5	0	0	0	0	0	0	0	0	1	0
AGBL1	0	0	0	0	0	0	0	0	1	0
AGBL3	0	0	0	0	0	0	0	0	1	0
AGBL4	0	0	0	0	0	0	0	0	1	0
AGBL5	0	1	0	0	0	0	0	0	1	0
AGFG2	0	0	0	0	0	0	0	0	1	0
AGGF1	0	1	0	0	0	0	0	0	1	0
AGL	0	0	0	0	0	1	0	0	1	0
AGMO	0	0	0	0	0	0	0	0	1	0
AGO1	0	1	0	0	0	0	0	0	1	0
AGO2	0	1	1	0	0	0	0	0	1	0
AGO4	0	0	0	0	0	0	0	0	1	0
AGPAT1	0	0	0	0	0	0	0	0	1	0
AGPAT2	0	0	0	0	0	0	0	0	1	0
AGPAT3	0	1	0	1	0	0	0	0	1	0
AGPAT4	0	0	0	0	0	0	0	0	1	0
AGPAT5	0	0	0	0	0	1	0	0	1	0
AGPS	0	1	0	0	0	0	0	0	1	0
AGR2	0	0	0	0	0	0	0	0	1	0
AGRN	0	0	0	0	0	0	0	0	1	0
AGRP	0	0	0	0	0	0	0	0	1	0
AGT	0	0	0	0	1	0	0	0	1	0
AGTPBP1	0	0	0	0	0	0	0	0	1	0
AGTRAP	0	0	0	0	0	0	0	0	1	0
AGXT	0	0	0	0	0	0	0	0	1	0
AGXT2	0	0	0	0	0	0	0	0	1	0
AHCTF1	0	0	0	0	0	0	0	0	1	0
AHCY	0	1	0	0	0	0	0	0	1	0
AHCYL1	0	1	0	0	0	0	0	0	1	0
AHCYL2	0	0	0	0	0	0	0	0	1	0
AHDC1	0	0	0	1	0	0	0	0	1	0
AHI1	0	1	0	0	0	0	0	0	1	0
AHNAK	0	1	0	0	0	0	0	0	1	0
AHNAK2	1	0	0	0	0	0	0	0	1	0
AHR	0	0	0	0	0	0	0	0	1	0
AHRR	0	1	0	0	0	0	0	0	1	0
AHSG	0	0	0	0	0	0	0	0	1	0
AHSP	0	0	0	1	0	0	0	0	1	0
AICDA	0	1	0	0	0	0	0	0	1	0
AIF1	0	0	0	0	0	0	0	0	1	0
AIF1L	0	0	0	0	0	0	0	0	1	0
AIFM2	0	0	0	0	0	0	0	0	1	0
AIFM3	0	0	0	0	0	0	0	0	1	0
AIG1	0	1	0	0	0	0	0	0	1	0
AIM1	0	0	0	0	0	0	0	0	1	0
AIM1L	0	0	0	0	0	0	0	0	1	0
AIM2	0	0	0	0	0	0	0	0	1	0
AIP	0	0	0	0	0	0	0	0	1	0
AIPL1	0	0	0	0	1	0	0	0	1	0
AIRE	0	0	0	1	0	0	0	0	1	0
AJAP1	0	0	0	0	0	0	0	0	1	0
AJUBA	0	0	0	0	0	0	0	0	1	0
AK1	0	0	0	0	0	0	0	0	1	0
AK2	0	1	0	0	0	0	0	0	1	0
AK3	0	1	0	0	0	0	0	0	1	0
AK5	0	0	0	1	0	0	0	0	1	0
AK7	0	0	0	1	0	0	0	0	1	0
AK8	0	0	0	0	0	0	0	0	1	0
AKAIN1	0	0	0	0	0	0	0	0	1	0
AKAP1	0	1	0	0	0	0	0	0	1	0
AKAP10	0	0	0	0	0	0	0	0	1	0
AKAP11	0	1	0	0	0	1	0	0	1	0
AKAP3	0	0	0	0	0	0	0	0	1	0
AKAP6	0	0	0	0	0	0	0	0	1	0
AKAP8	0	1	0	0	0	0	0	0	1	0
AKAP8L	0	1	0	0	0	0	0	0	1	0
AKAP9	0	1	0	0	0	0	0	0	1	0
AKIP1	0	1	0	0	0	0	0	0	1	0
AKIRIN1	0	0	0	0	0	0	0	0	1	0
AKIRIN2	0	1	0	0	0	0	0	0	1	0
AKNA	0	0	0	0	0	0	0	0	1	0
AKNAD1	0	0	0	0	0	0	0	0	1	0
AKR1A1	0	0	0	0	0	0	0	0	1	0
AKR1B10	0	0	0	0	0	0	0	0	1	0
AKR1C1	0	0	0	0	0	0	0	0	1	0
AKR1C3	0	0	0	1	0	0	0	0	1	0
AKR1C4	0	0	0	0	0	0	0	0	1	0
AKR1C6P	0	0	0	0	0	0	0	0	1	0
AKR1C8P	0	0	0	0	0	0	0	0	1	0
AKR1D1	0	0	0	0	0	0	0	0	1	0
AKR1E2	0	0	0	0	0	0	0	0	1	0
AKR7A3	0	0	0	0	0	0	0	0	1	0
AKR7L	0	0	0	0	0	0	0	0	1	0
AKT1	0	0	0	0	0	0	0	0	1	0
AKT1S1	0	0	0	0	0	0	0	0	1	0
AKT3	0	1	0	0	0	0	0	0	1	0
ALAS2	0	0	0	0	0	0	0	0	1	0
ALB	0	0	0	0	0	0	0	0	1	0
ALCAM	0	0	0	0	0	0	0	0	1	0
ALDH16A1	0	0	0	0	0	0	0	0	1	0
ALDH18A1	0	0	0	0	0	0	0	0	1	0
ALDH1A1	0	0	0	0	0	0	0	0	1	0
ALDH1A2	0	0	0	0	0	0	0	0	1	0
ALDH1A3	0	1	0	1	0	0	0	0	1	0
ALDH1B1	0	1	0	0	0	0	0	0	1	0
ALDH1L1	0	0	0	0	0	0	0	0	1	0
ALDH1L1-AS2	0	0	0	0	0	0	0	0	1	0
ALDH1L2	0	0	0	0	0	0	0	0	1	0
ALDH2	0	0	0	0	0	0	0	0	1	0
ALDH3A1	0	0	1	0	0	0	0	0	1	0
ALDH3A2	0	0	0	0	0	0	0	0	1	0
ALDH3B1	0	0	0	0	0	0	0	0	1	0
ALDH3B2	0	1	0	0	0	0	0	0	1	0
ALDH4A1	0	0	0	0	0	0	0	0	1	0
ALDH7A1	0	0	0	0	0	0	0	0	1	0
ALDH8A1	0	0	0	0	0	0	0	0	1	0
ALDOB	0	0	0	0	0	0	0	0	1	0
ALG1	0	0	0	0	0	0	0	1	1	0
ALG10	0	0	0	1	0	0	0	0	1	0
ALG10B	0	0	0	1	0	0	0	0	1	0
ALG12	0	0	0	0	0	0	0	0	1	0
ALG13	0	1	0	0	0	0	0	0	1	0
ALG14	0	0	0	0	0	0	0	0	1	0
ALG1L	0	0	0	0	0	0	0	0	1	0
ALG1L2	0	0	0	0	0	0	0	0	1	0
ALG1L9P	0	0	0	0	0	0	0	0	1	0
ALG3	0	1	0	0	0	0	0	0	1	0
ALG8	0	0	0	0	0	0	0	0	1	0
ALG9	0	0	0	0	0	0	0	0	1	0
ALK	0	0	0	1	0	0	0	0	1	0
ALKBH2	0	0	0	0	0	0	0	0	1	0
ALKBH3	0	0	0	0	0	0	0	0	1	0
ALKBH3-AS1	0	0	0	0	0	0	0	0	1	0
ALKBH5	0	1	0	0	0	0	0	0	1	0
ALKBH7	0	0	0	0	0	0	0	0	1	0
ALKBH8	0	0	0	0	0	0	0	0	1	0
ALLC	0	0	0	1	0	0	0	0	1	0
ALMS1	0	1	0	0	0	0	0	0	1	0
ALMS1P1	0	0	0	0	0	0	0	0	1	0
ALOX12-AS1	0	0	0	0	0	0	0	0	1	0
ALOX12B	0	0	0	1	0	0	0	0	1	0
ALOX12P2	0	0	0	1	0	0	0	0	1	0
ALOX15	0	0	0	0	0	0	0	0	1	0
ALOX15B	0	0	0	0	0	0	0	0	1	0
ALOX5	0	0	0	0	0	0	0	0	1	0
ALOX5AP	0	0	0	0	0	0	0	0	1	0
ALOXE3	0	0	0	0	0	0	0	0	1	0
ALPI	0	0	0	0	0	0	0	0	1	0
ALPK1	0	1	0	0	0	0	0	0	1	0
ALPK2	0	0	0	0	0	0	0	0	1	0
ALPP	0	0	0	1	0	0	0	0	1	0
ALPPL2	1	0	0	1	0	0	0	0	1	0
ALS2	0	0	0	0	0	0	0	0	1	0
ALS2CL	0	0	0	0	0	0	0	0	1	0
ALS2CR11	0	0	0	0	0	0	0	0	1	0
ALX1	0	0	0	0	0	0	0	0	1	0
ALX3	0	0	0	1	0	0	0	0	1	0
ALX4	0	0	0	1	0	0	0	0	1	0
ALYREF	0	0	0	0	0	0	0	0	1	0
AMACR	0	0	0	0	0	0	0	0	1	0
AMBN	0	0	0	0	0	0	0	0	1	0
AMBP	0	0	0	0	0	0	0	0	1	0
AMD1	0	0	0	0	0	0	0	0	1	0
AMDHD1	0	0	0	0	0	0	0	0	1	0
AMER2	0	0	0	1	0	0	0	0	1	0
AMER3	0	0	0	0	0	0	0	0	1	0
AMFR	0	1	0	0	0	0	0	0	1	0
AMHR2	0	0	0	0	0	0	0	0	1	0
AMIGO1	0	1	0	0	0	0	0	0	1	0
AMIGO2	0	0	0	0	0	0	0	0	1	0
AMMECR1	0	1	0	0	0	0	0	0	1	0
AMMECR1L	0	0	0	0	0	0	0	0	1	0
AMN	0	1	0	0	0	0	0	0	1	0
AMN1	0	0	0	0	0	0	0	0	1	0
AMOT	1	0	0	0	0	0	0	0	1	0
AMOTL1	0	1	0	0	0	0	0	0	1	0
AMOTL2	0	0	0	0	0	0	0	0	1	0
AMPD1	0	0	0	0	0	0	0	0	1	0
AMPD2	0	0	0	1	0	0	0	0	1	0
AMPD3	0	0	0	0	0	0	0	0	1	0
AMPH	0	0	0	0	0	0	0	0	1	0
AMT	0	0	0	0	0	0	0	0	1	0
AMTN	0	0	0	0	0	0	0	0	1	0
AMY2B	0	0	0	0	0	1	0	0	1	0
AMZ2	0	0	0	0	0	0	0	0	1	0
AMZ2P1	0	0	0	0	0	0	0	0	1	0
ANAPC1	0	0	0	0	0	0	0	0	1	0
ANAPC10	0	0	0	0	0	1	0	0	1	0
ANAPC13	0	0	0	0	0	0	0	0	1	0
ANAPC15	0	0	0	0	0	0	0	0	1	0
ANAPC16	0	1	0	0	0	1	0	0	1	0
ANAPC2	0	0	0	0	0	0	0	0	1	0
ANAPC4	0	0	0	0	0	1	0	0	1	0
ANAPC5	0	1	0	0	0	0	0	0	1	0
ANG	0	0	0	0	0	1	0	0	1	0
ANGEL1	0	0	0	0	0	0	0	0	1	0
ANGEL2	0	0	0	0	0	0	0	0	1	0
ANGPT1	0	1	0	0	0	0	0	0	1	0
ANGPTL5	0	0	0	1	0	0	0	0	1	0
ANGPTL6	0	0	0	0	0	0	0	0	1	0
ANK1	0	0	0	0	0	0	0	0	1	0
ANK2	0	0	0	0	0	0	0	0	1	0
ANK3	0	1	0	0	0	0	0	0	1	0
ANKAR	0	0	0	0	0	0	0	0	1	0
ANKDD1B	0	0	0	0	0	0	0	0	1	0
ANKFN1	0	0	0	0	0	0	0	0	1	0
ANKFY1	0	1	0	0	0	0	0	0	1	0
ANKH	0	1	0	1	0	0	0	0	1	0
ANKIB1	0	0	0	0	0	0	0	0	1	0
ANKK1	0	0	0	0	0	0	0	0	1	0
ANKLE2	0	0	0	0	0	0	0	0	1	0
ANKMY1	0	1	0	0	0	0	0	0	1	0
ANKRD1	0	0	0	0	0	0	0	0	1	0
ANKRD10	0	1	0	0	0	0	0	0	1	0
ANKRD11	0	1	0	1	0	0	0	0	1	0
ANKRD13B	0	0	0	1	0	0	0	0	1	0
ANKRD13D	0	0	0	0	0	0	0	0	1	0
ANKRD17	0	1	0	0	0	0	0	0	1	0
ANKRD18DP	0	0	0	0	0	0	0	0	1	0
ANKRD19P	0	0	0	0	0	0	0	0	1	0
ANKRD2	0	0	0	0	0	0	0	0	1	0
ANKRD20A11P	0	0	0	0	0	0	0	0	1	0
ANKRD20A12P	0	0	0	0	0	0	0	0	1	0
ANKRD20A19P	0	0	0	0	0	0	0	0	1	0
ANKRD20A3	0	0	0	0	0	0	0	0	1	0
ANKRD20A4	0	0	0	0	0	0	0	0	1	0
ANKRD20A5P	0	1	0	0	0	0	0	0	1	0
ANKRD20A8P	0	0	0	0	0	0	0	0	1	0
ANKRD20A9P	0	0	0	1	0	0	0	0	1	0
ANKRD22	0	0	0	0	0	0	0	0	1	0
ANKRD23	0	0	0	0	0	0	0	0	1	0
ANKRD24	0	0	0	0	0	0	0	0	1	0
ANKRD26	0	0	0	0	0	0	0	0	1	0
ANKRD26P1	0	0	0	0	0	0	0	0	1	0
ANKRD28	0	0	0	1	0	0	0	0	1	0
ANKRD29	0	0	0	0	0	0	0	0	1	0
ANKRD30A	0	0	0	1	0	0	0	0	1	0
ANKRD30B	0	0	0	0	0	0	0	0	1	0
ANKRD30BL	0	0	0	0	0	0	0	0	1	0
ANKRD30BP2	0	0	0	0	0	0	0	0	1	0
ANKRD30BP3	0	0	0	0	0	0	0	0	1	0
ANKRD31	0	0	0	0	0	0	0	0	1	0
ANKRD33	0	1	0	0	0	0	0	0	1	0
ANKRD33B	0	1	0	0	0	0	0	0	1	0
ANKRD34B	0	0	0	0	0	0	0	0	1	0
ANKRD34C-AS1	0	0	0	0	0	0	0	0	1	0
ANKRD37	0	0	0	1	0	0	0	0	1	0
ANKRD39	0	0	0	0	0	0	0	0	1	0
ANKRD40	0	0	0	0	0	0	0	0	1	0
ANKRD44	0	1	0	1	0	0	0	0	1	0
ANKRD45	0	0	0	0	0	0	0	0	1	0
ANKRD46	0	0	0	0	0	1	0	0	1	0
ANKRD50	0	0	0	1	0	0	0	0	1	0
ANKRD52	0	0	0	0	0	0	0	0	1	0
ANKRD53	0	0	0	0	0	0	0	0	1	0
ANKRD55	0	0	0	0	1	0	0	0	1	0
ANKRD6	0	1	0	0	0	0	0	0	1	0
ANKRD62	0	0	0	0	0	0	0	0	1	0
ANKRD63	0	0	0	0	0	0	0	0	1	0
ANKRD65	1	0	0	0	0	0	0	0	1	0
ANKRD66	0	0	0	0	0	0	0	0	1	0
ANKRD9	0	1	0	0	0	0	0	0	1	0
ANKS1B	0	1	0	0	0	0	0	0	1	0
ANKS3	0	0	0	0	0	0	0	0	1	0
ANKS4B	0	0	0	0	0	0	0	0	1	0
ANKS6	0	0	0	0	0	0	0	0	1	0
ANKUB1	0	0	0	0	0	0	0	0	1	0
ANLN	0	0	0	0	0	0	0	0	1	0
ANO1	0	0	0	0	0	0	0	0	1	0
ANO10	0	0	0	0	0	1	0	0	1	0
ANO2	0	1	0	0	0	0	0	0	1	0
ANO3	0	0	0	0	0	0	0	0	1	0
ANO4	0	0	0	0	0	0	0	0	1	0
ANO6	0	0	0	0	0	0	0	0	1	0
ANO7	0	0	0	0	0	0	0	0	1	0
ANO9	0	0	0	1	0	0	0	0	1	0
ANOS1	0	0	0	0	0	0	0	0	1	0
ANP32A	0	1	0	0	0	0	0	0	1	0
ANP32AP1	0	0	0	0	0	0	0	0	1	0
ANP32B	0	0	0	0	0	1	0	0	1	0
ANP32D	0	0	0	0	0	0	0	0	1	0
ANP32E	0	1	0	0	0	1	0	0	1	0
ANPEP	0	1	0	0	0	0	0	0	1	0
ANTXR1	0	0	0	0	0	0	0	0	1	0
ANXA1	0	1	0	0	0	0	0	0	1	0
ANXA10	0	0	0	0	0	0	0	0	1	0
ANXA11	0	0	0	0	0	0	0	0	1	0
ANXA13	0	0	0	0	0	0	0	0	1	0
ANXA2	0	0	0	0	0	0	0	0	1	0
ANXA2P3	0	0	0	0	0	0	0	0	1	0
ANXA2R	0	0	0	1	0	0	0	0	1	0
ANXA3	0	0	0	0	0	0	0	0	1	0
ANXA4	0	0	0	0	0	0	0	0	1	0
ANXA5	0	0	0	1	0	0	0	0	1	0
ANXA6	0	1	0	0	0	0	1	0	1	0
ANXA7	0	0	0	0	0	0	0	0	1	0
ANXA8	0	0	0	0	0	0	0	0	1	0
ANXA9	0	0	0	0	0	0	0	0	1	0
AOAH	0	0	0	0	0	0	0	0	1	0
AOC1	0	0	0	0	0	0	0	0	1	0
AOC2	0	0	0	0	1	0	0	0	1	0
AOC3	0	1	0	0	0	0	0	0	1	0
AOC4P	0	0	0	0	0	1	0	0	1	0
AOX1	0	0	0	0	0	0	0	0	1	0
AOX2P	0	0	0	0	0	0	0	0	1	0
AP1B1	0	0	0	0	0	0	0	0	1	0
AP1G1	0	1	0	0	0	0	0	0	1	0
AP1G2	0	1	0	0	0	0	0	0	1	0
AP1M1	0	0	0	0	0	0	0	0	1	0
AP1M2	0	0	0	0	0	0	0	0	1	0
AP1S1	0	0	0	0	0	0	0	0	1	0
AP1S2	0	0	0	0	0	0	0	0	1	0
AP1S3	0	0	0	0	0	0	0	0	1	0
AP2A1	0	1	0	0	0	0	0	1	1	0
AP2A2	0	0	0	0	0	0	0	0	1	0
AP2B1	0	1	0	0	0	0	0	0	1	0
AP2M1	0	0	0	0	0	0	0	0	1	0
AP2S1	0	0	0	0	0	0	0	0	1	0
AP3D1	0	1	0	0	0	0	0	0	1	0
AP3M1	0	0	0	0	0	0	0	0	1	0
AP3M2	0	0	0	0	0	0	0	0	1	0
AP3S1	0	0	0	1	0	0	0	0	1	0
AP4B1-AS1	0	0	0	0	0	0	0	0	1	0
AP4E1	0	0	0	0	0	0	0	0	1	0
AP4S1	0	1	0	0	0	0	0	0	1	0
AP5B1	0	1	0	0	0	0	0	0	1	0
AP5S1	0	0	0	0	0	0	0	0	1	0
AP5Z1	0	0	0	0	0	0	0	0	1	0
APBA1	0	0	0	0	0	0	0	0	1	0
APBA2	0	0	0	0	0	0	0	0	1	0
APBA3	0	1	0	0	0	1	0	0	1	0
APBB1	0	0	0	1	0	0	0	0	1	0
APBB1IP	0	0	0	0	0	0	0	0	1	0
APBB2	0	1	0	0	0	0	0	0	1	0
APC	0	1	0	0	0	0	0	0	1	0
APC2	0	0	0	1	0	0	0	0	1	0
APCDD1	0	0	0	1	0	0	0	0	1	0
APCDD1L	0	0	0	0	0	0	0	0	1	0
APCDD1L-AS1	0	0	0	0	0	0	0	0	1	0
APCS	0	0	0	0	0	0	0	0	1	0
APELA	0	0	0	0	0	0	0	0	1	0
APH1B	0	0	0	0	0	0	0	0	1	0
APITD1-CORT	0	0	0	0	0	0	0	0	1	0
APLN	0	0	0	0	0	0	0	0	1	0
APLNR	1	0	0	0	0	0	0	0	1	0
APLP1	0	0	0	0	0	0	0	0	1	0
APLP2	0	1	0	0	0	0	0	0	1	0
APMAP	0	0	0	0	0	0	0	0	1	0
APOA1	0	0	0	0	0	0	0	0	1	0
APOA2	0	0	0	0	0	0	0	0	1	0
APOA4	0	0	0	0	0	0	0	0	1	0
APOA5	0	0	0	1	0	0	0	0	1	0
APOB	1	0	0	1	0	0	0	0	1	0
APOBEC1	0	0	0	0	0	0	0	0	1	0
APOBEC3A_B	0	0	0	0	0	0	0	0	1	0
APOBEC3C	0	1	0	0	0	0	0	0	1	0
APOBEC3G	0	0	0	0	0	0	0	0	1	0
APOBEC3H	0	0	0	0	0	0	0	0	1	0
APOBR	0	0	0	0	0	0	0	0	1	0
APOC1	0	0	0	0	0	0	0	0	1	0
APOC1P1	0	0	0	0	0	0	0	0	1	0
APOC3	0	0	0	0	0	0	0	0	1	0
APOC4-APOC2	0	0	0	0	0	0	0	0	1	0
APOD	1	1	0	0	0	0	0	0	1	0
APOF	0	0	0	0	0	0	0	0	1	0
APOH	0	0	0	0	0	0	0	0	1	0
APOL1	1	0	0	0	0	0	0	0	1	0
APOL3	0	0	0	1	0	0	0	0	1	0
APOL5	0	0	0	0	0	0	0	0	1	0
APOL6	0	1	0	0	0	0	0	0	1	0
APOM	0	0	0	0	0	0	0	0	1	0
APOOL	0	1	0	0	0	0	0	0	1	0
APOOP5	0	0	0	0	0	0	0	0	1	0
APP	0	1	0	0	0	1	0	0	1	0
APPBP2	0	1	0	0	0	0	0	0	1	0
APPL1	0	0	0	0	0	0	0	0	1	0
APPL2	0	0	0	0	0	0	0	0	1	0
APTR	0	0	0	0	0	0	0	0	1	0
APTX	0	0	0	1	0	0	0	0	1	0
AQP1	0	0	0	0	0	0	0	0	1	0
AQP10	0	0	0	0	0	0	0	0	1	0
AQP11	0	0	0	0	0	0	0	0	1	0
AQP12A	0	0	0	0	0	0	0	0	1	0
AQP12B	0	0	0	1	0	0	0	0	1	0
AQP2	0	0	0	1	0	0	0	0	1	0
AQP3	0	0	0	0	0	0	0	1	1	0
AQP4	0	0	0	0	0	0	0	0	1	0
AQP4-AS1	0	0	0	0	0	0	0	0	1	0
AQP6	0	0	0	0	0	0	0	0	1	0
AQP7	0	0	0	0	0	0	0	0	1	0
AQP7P1	0	0	0	0	0	0	0	0	1	0
AQP8	0	0	0	0	0	0	0	0	1	0
AQR	0	1	0	0	0	0	0	0	1	0
ARAP1	0	0	0	0	0	0	0	0	1	0
ARAP2	0	0	0	0	0	0	0	0	1	0
ARAP3	0	0	0	1	0	0	0	0	1	0
ARC	0	0	0	0	0	0	0	0	1	0
AREG	0	1	0	0	0	0	0	0	1	0
AREL1	0	0	0	0	0	0	0	0	1	0
ARF6	0	1	0	0	0	0	0	0	1	0
ARFGAP1	0	1	0	0	0	0	0	0	1	0
ARFGAP3	0	0	0	0	0	0	0	0	1	0
ARFGEF3	0	1	0	0	0	0	0	0	1	0
ARFIP1	0	1	0	0	0	0	0	0	1	0
ARG2	0	0	0	0	0	0	0	0	1	0
ARGFX	0	0	0	0	0	0	0	0	1	0
ARGLU1	0	1	0	0	0	1	0	0	1	0
ARHGAP10	0	0	0	0	0	0	0	0	1	0
ARHGAP12	0	0	0	0	1	0	0	0	1	0
ARHGAP15	0	0	0	0	0	0	0	0	1	0
ARHGAP17	0	0	0	0	0	0	0	0	1	0
ARHGAP18	0	1	0	0	0	0	0	0	1	0
ARHGAP19-SLIT1	0	0	0	0	0	0	0	0	1	0
ARHGAP20	0	1	0	0	0	0	0	0	1	0
ARHGAP21	0	1	0	0	0	0	0	0	1	0
ARHGAP22	0	0	0	1	0	0	0	0	1	0
ARHGAP23	0	1	0	1	0	0	0	0	1	0
ARHGAP24	1	1	0	0	0	0	0	0	1	0
ARHGAP25	0	0	0	0	0	0	0	0	1	0
ARHGAP26	0	1	0	0	0	0	0	0	1	0
ARHGAP27	0	1	0	0	0	0	0	0	1	0
ARHGAP28	0	1	0	0	0	0	0	0	1	0
ARHGAP29	0	1	0	0	0	0	0	0	1	0
ARHGAP30	0	1	0	0	0	0	0	0	1	0
ARHGAP31	0	0	0	0	0	0	0	0	1	0
ARHGAP32	0	1	0	0	0	0	0	0	1	0
ARHGAP35	0	0	0	0	0	0	0	0	1	0
ARHGAP36	0	0	0	0	0	0	0	0	1	0
ARHGAP39	0	0	1	0	0	0	0	0	1	0
ARHGAP4	0	1	0	0	0	0	0	0	1	0
ARHGAP42	0	0	0	0	0	0	0	0	1	0
ARHGAP44	0	0	0	0	0	0	0	0	1	0
ARHGAP5	0	1	0	0	0	1	0	0	1	0
ARHGAP5-AS1	0	0	0	0	0	0	0	0	1	0
ARHGAP9	0	0	0	0	0	0	0	0	1	0
ARHGDIA	0	0	0	0	0	0	0	0	1	0
ARHGEF1	0	1	0	0	0	0	0	0	1	0
ARHGEF10L	0	0	0	0	0	0	0	0	1	0
ARHGEF11	0	0	0	0	0	0	0	0	1	0
ARHGEF12	0	0	0	1	0	0	0	0	1	0
ARHGEF15	0	0	0	1	0	0	0	0	1	0
ARHGEF16	0	0	0	0	0	0	0	1	1	0
ARHGEF17	0	0	0	1	0	0	0	0	1	0
ARHGEF18	0	0	0	0	0	1	0	0	1	0
ARHGEF19	0	0	0	0	0	0	0	0	1	0
ARHGEF2	0	1	0	1	0	0	0	0	1	0
ARHGEF25	0	0	0	0	0	0	0	0	1	0
ARHGEF26	0	0	0	0	0	0	0	0	1	0
ARHGEF26-AS1	0	0	0	0	0	0	0	0	1	0
ARHGEF3	0	0	0	1	0	0	0	0	1	0
ARHGEF33	0	0	0	0	0	0	0	0	1	0
ARHGEF34P	0	0	0	0	0	0	0	0	1	0
ARHGEF38	0	0	0	0	0	0	0	0	1	0
ARHGEF4	0	0	0	1	0	0	0	0	1	0
ARHGEF40	0	0	0	0	0	0	0	0	1	0
ARHGEF5	0	0	0	0	0	0	0	0	1	0
ARHGEF6	0	0	0	0	0	0	0	0	1	0
ARHGEF7	0	1	0	0	0	0	0	0	1	0
ARHGEF9	0	0	0	0	0	0	0	0	1	0
ARID1A	0	1	0	0	0	0	0	0	1	0
ARID1B	0	0	1	0	0	0	0	0	1	0
ARID3A	0	1	1	1	0	0	0	0	1	0
ARID3B	0	0	0	0	0	0	0	0	1	0
ARID3C	0	0	0	0	0	0	0	0	1	0
ARID4B	0	1	0	0	0	0	0	0	1	0
ARID5A	1	0	0	1	0	1	0	0	1	0
ARID5B	0	0	0	1	0	0	0	0	1	0
ARIH1	0	1	0	0	0	0	0	0	1	0
ARIH2OS	0	0	0	0	0	0	0	0	1	0
ARL1	0	0	0	0	0	0	0	0	1	0
ARL10	0	0	0	0	0	0	0	0	1	0
ARL11	0	0	0	0	0	0	0	0	1	0
ARL13B	0	0	0	0	0	0	0	0	1	0
ARL14	0	0	0	0	0	0	0	0	1	0
ARL15	0	0	0	0	0	0	0	0	1	0
ARL2-SNX15	0	0	0	0	0	0	0	0	1	0
ARL2BP	0	1	0	0	0	1	0	0	1	0
ARL4A	0	0	0	0	0	0	0	0	1	0
ARL4C	0	1	0	0	0	0	0	0	1	0
ARL4D	0	0	0	0	0	0	0	0	1	0
ARL5B	0	0	0	0	0	0	0	0	1	0
ARL5C	0	0	0	0	0	0	0	0	1	0
ARL6	0	1	0	0	0	0	0	0	1	0
ARL6IP1	0	0	0	0	0	0	0	0	1	0
ARL6IP6	0	0	0	0	0	0	0	0	1	0
ARL8A	0	1	0	0	0	0	0	0	1	0
ARL8B	0	0	0	0	1	0	0	0	1	0
ARMC1	0	1	0	0	0	0	0	0	1	0
ARMC12	0	0	0	0	0	0	0	0	1	0
ARMC2	0	0	0	0	0	0	0	0	1	0
ARMC3	0	0	0	0	0	0	0	0	1	0
ARMC4	0	0	0	0	0	0	0	0	1	0
ARMC5	0	0	0	1	0	0	0	0	1	0
ARMC8	0	0	0	0	0	0	0	0	1	0
ARMC9	0	1	0	0	0	0	0	0	1	0
ARMCX5	0	0	0	0	0	0	0	0	1	0
ARMCX5-GPRASP2	0	0	0	0	0	0	0	0	1	0
ARMCX6	0	0	0	0	0	0	0	0	1	0
ARMS2	0	0	0	0	0	0	0	0	1	0
ARNT	0	1	0	0	0	0	0	0	1	0
ARNT2	0	0	0	0	0	0	0	0	1	0
ARNTL	0	1	0	0	0	0	0	0	1	0
ARNTL2	0	0	0	0	1	0	0	0	1	0
ARPC1A	0	1	0	0	0	0	0	0	1	0
ARPC4	0	1	0	0	0	0	0	0	1	0
ARPC4-TTLL3	0	0	0	0	0	0	0	0	1	0
ARPP19	0	0	0	0	0	1	0	0	1	0
ARPP21	0	0	0	1	0	0	0	0	1	0
ARRB1	0	1	0	0	0	0	0	0	1	0
ARRB2	0	0	0	0	0	0	0	0	1	0
ARRDC1	0	0	0	0	0	0	0	0	1	0
ARRDC3	0	0	0	0	0	0	0	0	1	0
ARRDC3-AS1	0	0	0	1	0	0	0	0	1	0
ARRDC4	0	0	0	0	0	0	0	0	1	0
ARRDC5	0	0	0	0	0	0	0	0	1	0
ARSB	0	0	0	0	0	0	0	0	1	0
ARSD	0	0	0	0	0	0	0	0	1	0
ARSE	0	0	0	0	0	0	0	0	1	0
ARSF	0	0	0	0	0	0	0	0	1	0
ARSG	0	0	0	0	0	0	0	0	1	0
ARSI	0	0	0	0	0	0	0	1	1	0
ARSJ	0	0	0	1	0	0	0	0	1	0
ARSK	0	1	0	0	0	0	0	0	1	0
ART1	0	0	0	0	0	0	0	0	1	0
ART3	0	0	0	0	0	0	0	0	1	0
ART5	0	0	0	0	0	0	0	0	1	0
ARTN	0	1	0	1	0	0	0	0	1	0
ARV1	0	0	0	0	0	1	0	0	1	0
ARVCF	0	0	0	0	0	0	0	0	1	0
ARX	0	0	0	0	0	0	0	0	1	0
ASAH2B	0	0	0	0	0	0	0	0	1	0
ASAP1	0	1	0	0	0	0	0	0	1	0
ASAP2	0	0	0	1	0	0	0	0	1	0
ASAP3	0	0	0	0	0	0	0	0	1	0
ASB1	0	0	0	0	0	0	0	0	1	0
ASB10	0	0	0	0	0	0	0	0	1	0
ASB13	0	0	0	0	0	0	0	0	1	0
ASB14	0	0	0	0	0	0	0	0	1	0
ASB15	0	0	0	0	0	0	0	0	1	0
ASB16-AS1	0	0	0	0	0	0	0	0	1	0
ASB17	0	0	0	0	0	0	0	0	1	0
ASB18	0	0	0	0	0	0	0	0	1	0
ASB2	0	1	0	0	0	0	0	0	1	0
ASB3	0	0	0	1	0	0	0	0	1	0
ASB4	0	0	0	0	0	0	0	0	1	0
ASB5	0	0	0	0	0	0	0	0	1	0
ASB6	0	0	0	0	0	0	0	0	1	0
ASB7	0	0	0	0	0	0	0	0	1	0
ASB8	0	1	0	0	0	0	0	0	1	0
ASB9P1	0	0	0	0	0	0	0	0	1	0
ASCC2	0	0	0	0	0	0	0	0	1	0
ASCC3	0	0	0	0	0	0	0	0	1	0
ASCL1	0	0	0	0	0	0	0	0	1	0
ASCL2	0	0	0	0	0	0	0	0	1	0
ASCL3	0	0	0	0	0	0	0	0	1	0
ASCL4	0	0	0	0	0	0	0	0	1	0
ASCL5	0	0	0	0	0	0	0	0	1	0
ASF1B	0	0	0	0	0	0	0	0	1	0
ASGR1	0	0	0	1	0	0	0	0	1	0
ASGR2	0	0	0	0	0	0	0	0	1	0
ASIC1	0	0	0	0	0	0	0	0	1	0
ASIC2	0	0	0	0	0	0	0	0	1	0
ASIC4	0	0	0	0	0	0	0	0	1	0
ASIC5	0	0	0	0	0	0	0	0	1	0
ASIP	0	0	0	0	0	0	0	0	1	0
ASL	0	0	0	0	0	0	0	0	1	0
ASNS	0	0	0	0	0	0	0	0	1	0
ASNSD1	0	0	0	0	0	0	0	0	1	0
ASPG	0	0	0	0	0	0	0	0	1	0
ASPH	0	0	0	0	0	0	0	0	1	0
ASPHD2	0	0	0	0	0	0	0	0	1	0
ASPM	0	0	0	0	0	0	0	0	1	0
ASPRV1	0	0	0	0	0	0	0	0	1	0
ASRGL1	0	0	0	0	0	0	0	0	1	0
ASS1	0	0	0	0	0	0	0	0	1	0
ASTL	0	0	0	0	0	0	0	0	1	0
ASTN2	0	0	0	0	0	0	0	0	1	0
ASUN	0	0	0	0	0	0	0	0	1	0
ASXL2	0	1	0	0	0	1	0	0	1	0
ASXL3	0	1	0	0	0	0	0	0	1	0
[truncated: 16,728 more rows]
