# Supplementary material for: integRATE: a desirability-based data integration framework for the prioritization of candidate genes across heterogeneous omics and its application to preterm birth
Source: BMC Med Genomics. 2018 Nov 19;11:107. doi: 10.1186/s12920-018-0426-y (PMC6245874; doi:10.1186/s12920-018-0426-y)
Supplement: Supplementary file 14 — All results without including the Zhang 2017 data set [30]. All desirability scores across all variables in all studies as well as overall desirabilities and normalized overall desirabilities are presented. (XLSX 2908 kb) [file 12920_2018_426_MOESM14_ESM.xlsx]

## Sheet: Additional_File_14
Gene	Ackerman2015.D	Chim2012.D	Cruickshank2013.D	deGoede2017.D	Fernando2015.D	Heng2014.D	Heng2015.D	MayorLynn2011.D	Parets2015.D	Overall.D	Overall.D.normalized
CAPZB	0.0780729	0.613296	0.526903	0.575921	0.0777954	0.470977	0.55302	0.462178	0.57132	0.436609	0.436609
GPSM3	0.0519824	0.32241	0.399355	0.373412	0.56716	0.3875	0.510651	0.525132	0.677463	0.423896	0.423896
STOM	0.303961	0.37935	0.45347	0.308882	0.366057	0.442695	0.505446	0.367799	0.645173	0.419204	0.419204
VWF	0.37075	0.349878	0.567362	0.618872	0.0895422	0.0434943	0.501956	0.266125	0.638678	0.382962	0.382962
WDR1	0.0682952	0.553172	0.297432	0.675074	0.270962	0.240609	0.460333	0.289718	0.570936	0.380726	0.380726
ANXA3	0.0631366	0.281816	0.251838	0.330206	0.442901	0.433359	0.555956	0.447611	0.597815	0.378293	0.378293
ACSL1	0.546901	0.516774	0.322474	0.181941	0.184937	0.274811	0.453962	0.373259	0.541279	0.377371	0.377371
STAT3	0.264191	0.618336	0.0381974	0.506541	0.0414619	0.531717	0.572221	0.205285	0.583541	0.373499	0.373499
DYSF	0.103945	0.39542	0.123711	0.437067	0.0595476	0.644215	0.504441	0.490774	0.595309	0.372714	0.372714
EHD1	0.228681	0.470688	0.548479	0.0245588	0.0545504	0.592486	0.562696	0.0924117	0.71206	0.365179	0.365179
RAB5C	0.445829	0.621274	0.0363099	0.440503	0.00798001	0.384391	0.362636	0.508119	0.475804	0.364761	0.364761
MMP9	0.296791	0.149362	0.315845	0.364824	0.0744042	0.385921	0.588262	0.513248	0.531774	0.357826	0.357826
LYN	0.00396349	0.603752	0.158949	0.304618	0.0994582	0.493128	0.396614	0.43958	0.68446	0.353836	0.353836
GNAI2	0.00193127	0.521797	0.517632	0.259118	0.0336455	0.275467	0.472618	0.421697	0.642383	0.349588	0.349588
TPM4	0.0757521	0.474033	0.319393	0.362412	0.0281177	0.546526	0.322154	0.456387	0.557334	0.349123	0.349123
ANXA4	0.0629849	0.49221	0.45632	0.377618	0.00316006	0.0572981	0.602302	0.483532	0.558426	0.343761	0.343761
GANAB	0.0839605	0.352132	0.155489	0.413765	0.441687	0.23604	0.57879	0.245258	0.566539	0.341518	0.341518
ANXA1	0.121782	0.872385	0.100876	0.0187794	0.191576	0.370763	0.386434	0.437104	0.536613	0.337368	0.337368
ACTN1	0.159523	0.551406	0.415625	0.0285669	0.00897919	0.503792	0.365612	0.395909	0.596705	0.336235	0.336235
ANXA6	0.0108861	0.624096	0.139636	0.112735	0.0458529	0.278031	0.645604	0.500721	0.653886	0.334605	0.334605
ESAM	0.322045	0.595866	0.0303349	0.0120294	0.153294	0.303392	0.576336	0.479398	0.522334	0.332781	0.332781
ACOX1	0.120491	0.582066	0.0475167	0.243102	0.275758	0.31546	0.629873	0.105166	0.654205	0.330404	0.330404
PGM1	0.100924	0.422976	0.169567	0.0216176	0.232264	0.462143	0.455201	0.398281	0.696177	0.328795	0.328795
CALR	0.30931	0.276082	0.246618	0.0368088	0.0212273	0.43842	0.57906	0.461898	0.584702	0.328236	0.328236
TPM3	0.00284678	0.546257	0.267657	0.274176	0.026258	0.51658	0.514467	0.216102	0.586099	0.327827	0.327827
RAB1B	0.0725106	0.436821	0.0336599	0.342426	0.128284	0.451038	0.416486	0.522148	0.517807	0.324576	0.324576
LSP1	0.277866	0.0216589	0.224617	0.250265	0.247752	0.381462	0.483381	0.468581	0.548061	0.322627	0.322627
NCF4	0.118905	0.493502	0.224812	0.0134853	0.0749189	0.507546	0.40352	0.475979	0.559543	0.319134	0.319134
ARL8B	0.00171375	0.466559	0.10645	0.0326471	0.514562	0.551542	0.422786	0.219594	0.550293	0.318461	0.318461
PRDX3	0.00621685	0.458826	0.0737868	0.356675	0.196323	0.547396	0.297794	0.391878	0.519568	0.316496	0.316496
VASP	0.318469	0.572751	0.117969	0.00738235	0.041453	0.525593	0.525615	0.186128	0.549351	0.316079	0.316079
HBB	0.49032	0.679705	0.0457544	0.0898529	0.0217066	0.388971	0.225352	0.258396	0.627793	0.314206	0.314206
PARVB	0.150485	0.56057	0.424879	0.0626176	0.00831106	0.448332	0.460465	0.167229	0.532731	0.312847	0.312847
PLEK	0.187766	0.574392	0.0640974	0.0260294	0.26947	0.277169	0.344546	0.518398	0.551774	0.312627	0.312627
SRGN	0.0121478	0.44686	0.241573	0.124824	0.370968	0.327202	0.400119	0.305228	0.580507	0.312159	0.312159
COX5A	0.116013	0.531881	0.140789	0.05825	0.000805413	0.387519	0.775862	0.277958	0.51131	0.311154	0.311154
CPNE1	0.255791	0.256124	0.169654	0.115176	0.30529	0.309758	0.265601	0.455495	0.663938	0.310759	0.310759
SET	0.00619739	0.572639	0.0483474	0.0242675	0.0711149	0.566259	0.466881	0.455444	0.558464	0.307735	0.307735
LAMP1	0.0807777	0.741572	0.0528973	0.136	0.0467261	0.510515	0.268402	0.390604	0.52797	0.306163	0.306163
ZYX	0.0350322	0.472802	0.203554	0.00947452	0.122115	0.512422	0.478338	0.265535	0.656039	0.306146	0.306146
CD14	0.0336626	0.0499843	0.0770974	0.0490294	0.132758	0.597239	0.733339	0.465929	0.607187	0.305136	0.305136
CBX3	0.0822776	0.688079	0.0575974	0.0207353	0.00556729	0.669102	0.540288	0.175135	0.506523	0.305034	0.305034
HINT2	0.0162381	0.464348	0.0422224	0.00894118	0.401265	0.184075	0.62359	0.456822	0.535733	0.303693	0.303693
AP1B1	0.29148	0.428974	0.326892	0.0141765	0.195522	0.379403	0.259189	0.362442	0.47377	0.303539	0.303539
ANXA5	0.0888735	0.0625147	0.0462224	0.780985	0.202172	0.0644374	0.341561	0.411367	0.729267	0.303045	0.303045
RHOG	0.157659	0.0178211	0.0832635	0.0766029	0.108643	0.57116	0.629374	0.464934	0.614616	0.302675	0.302675
ACTN4	0.0145637	0.573554	0.0537059	0.0120441	0.0846054	0.496728	0.519342	0.466209	0.497047	0.301978	0.301978
RAC2	0.25619	0.334773	0.0795974	0.0205414	0.0519923	0.444144	0.516569	0.476694	0.523135	0.300404	0.300404
FGR	0.0693178	0.0958622	0.439665	0.232941	0.310329	0.437242	0.213535	0.338746	0.561443	0.299898	0.299898
RSU1	0.0544106	0.565048	0.0912194	0.32865	0.280598	0.202212	0.250754	0.350299	0.552221	0.297268	0.297268
CUTA	0.313756	0.170815	0.189495	0.262439	0.0965643	0.392011	0.405361	0.35836	0.474348	0.295906	0.295906
CBL	0.240057	0.606303	0.186654	0.00794118	0.0161906	0.272544	0.408122	0.520719	0.391704	0.294471	0.294471
TLN1	0.380624	0.582136	0.0892854	0.0182941	0.0859594	0.453622	0.538392	0.118252	0.376648	0.29369	0.29369
LDHB	0.00566244	0.176319	0.06597	0.0672353	0.0148153	0.690149	0.629278	0.47256	0.508248	0.292249	0.292249
CD36	0.259154	0.642421	0.0957224	0.0293631	0.169576	0.0122128	0.418383	0.451848	0.543795	0.291386	0.291386
STIP1	0.0765306	0.630093	0.146569	0.163456	0.0576171	0.226506	0.407702	0.391981	0.5116	0.290228	0.290228
PDIA6	0.0550932	0.584527	0.0580186	0.170721	0.113797	0.00875	0.483447	0.471285	0.666258	0.290211	0.290211
CAP1	0.177298	0.602978	0.0330224	0.0411306	0.00510714	0.232279	0.497653	0.329919	0.688458	0.289761	0.289761
ARPC4	0.0430978	0.562803	0.0379724	0.0117834	0.0178302	0.308453	0.561993	0.491386	0.52516	0.284498	0.284498
PGM2	0.00984387	0.512395	0.0508757	0.161235	0.0667715	0.236997	0.449223	0.379072	0.669184	0.281733	0.281733
MYH9	0.0782834	0.209457	0.254395	0.227206	0.000476648	0.33257	0.689901	0.184853	0.545068	0.280246	0.280246
ERP29	0.00215584	0.170456	0.0682224	0.0166618	0.126444	0.482813	0.517264	0.370171	0.72193	0.275124	0.275124
ARPC2	0.299526	0.551533	0.0314822	0.0309118	0.069952	0.00197349	0.39596	0.350019	0.721165	0.272503	0.272503
LIMS1	0.00811968	0.63384	0.0806451	0.0953824	0.201529	0.00258767	0.704568	0.124272	0.586448	0.270821	0.270821
PARK7	0.00200787	0.502962	0.0952643	0.00877941	0.403176	0.238426	0.5407	0.153376	0.490659	0.270595	0.270595
AP2A1	0.237838	0.678827	0.1558	0.0552707	0.0141842	0.148935	0.136449	0.528116	0.476323	0.270194	0.270194
PDIA4	0.167647	0.58439	0.096103	0.350765	0.0233827	0.102092	0.201932	0.395142	0.497366	0.268758	0.268758
RAB21	0.0114438	0.504986	0.0439469	0.00754412	0.0815384	0.371391	0.583762	0.199825	0.584571	0.265445	0.265445
ASAH1	0.00840842	0.570468	0.12148	0.120441	0.0227949	0.323689	0.367485	0.356702	0.491637	0.26479	0.26479
OSTF1	0.195179	0.123692	0.0315849	0.0480882	0.0958676	0.279717	0.657793	0.407233	0.536995	0.264017	0.264017
NCF2	0.269172	0.0646843	0.1719	0.433787	0.233271	0.0139372	0.442148	0.204902	0.535753	0.263284	0.263284
PRDX6	0.357759	0.561674	0.0463474	0.0178382	0.0685497	0.250124	0.57373	0.0328249	0.455106	0.262661	0.262661
CAPG	0.406707	0.0805219	0.11674	0.0860882	0.0897471	0.318084	0.479249	0.206052	0.578553	0.262416	0.262416
MGA	0.0433985	0.738176	0.120997	0.00773529	0.0229636	0.209628	0.400002	0.214672	0.603685	0.262362	0.262362
PDXK	0.0756858	0.49674	0.332504	0.354806	0.0999959	0.0187803	0.206101	0.200872	0.56233	0.260868	0.260868
CLIP2	0.402523	0.569486	0.871506	0.777682	0.054266	0.320348	NA	0.401825	0.741601	0.517405	0.258702
SRC	0.0969527	0.25202	0.284454	0.485088	0.221482	5.28e-06	0.347548	0.0860603	0.552234	0.258427	0.258427
PYGB	0.0168469	0.419351	0.0950911	0.114191	0.0594308	0.296542	0.439532	0.321526	0.541656	0.256019	0.256019
RAB5B	0.0329136	0.253072	0.0844337	0.0280882	0.0456301	0.365155	0.489102	0.475699	0.477002	0.250122	0.250122
PRDX5	0.293752	0.409935	0.0962686	0.00746815	0.0112673	0.00918984	0.447666	0.412973	0.562174	0.250077	0.250077
NPC2	0.193409	0.513489	0.145507	0.00593824	0.0741139	0.00579545	0.501566	0.217708	0.593024	0.250061	0.250061
RTN4	0.074165	0.594443	0.0616911	0.108779	0.139755	0.0795965	0.388518	0.189164	0.606242	0.24915	0.24915
RAC1	0.0639579	0.619877	0.0348514	0.00733824	0.11216	0.203035	0.449658	0.105114	0.645064	0.249006	0.249006
GYS1	0.0850886	0.461095	0.0414417	0.00944118	0.323366	0.164655	0.418026	0.251123	0.473304	0.247504	0.247504
VAT1	0.0315457	0.292043	0.0408474	0.0107941	0.0344755	0.448104	0.410933	0.371829	0.560804	0.244597	0.244597
ANTXR2	0.487891	0.578486	0.635048	0.818372	0.0991391	0.377282	NA	0.312368	0.587762	0.487043	0.243522
CDKN1C	0.596578	0.535764	0.638465	0.0438535	0.576987	0.477015	NA	0.44445	0.566652	0.484971	0.242485
HLA-DMB	0.151566	0.230802	0.815946	0.684521	0.694491	0.359118	NA	0.348082	0.594357	0.48486	0.24243
MYLK	0.229317	0.160106	0.655287	0.677349	0.311053	0.674508	NA	0.46769	0.695649	0.48387	0.241935
S100P	0.0416629	0.306318	0.218462	0.0364706	0.0870878	0.0129545	0.483515	0.441238	0.549563	0.241919	0.241919
TKT	0.0870077	0.537636	0.165275	0.0122293	0.000286607	0.0570915	0.376682	0.43009	0.509074	0.241708	0.241708
VNN2	0.10578	0.288595	0.0596358	0.0219118	0.2033	0.0067803	0.532503	0.414963	0.523709	0.239686	0.239686
ARID3A	0.165534	0.645856	0.925016	0.719159	0.00329651	0.411857	NA	0.211357	0.750755	0.479104	0.239552
PIK3R1	0.658634	0.804191	0.463258	0.532376	0.352697	0.198279	NA	0.169166	0.631246	0.476231	0.238115
SCOC	0.312107	0.521074	0.15334	0.844435	0.0806964	0.878007	NA	0.295914	0.723193	0.476096	0.238048
ITGB3	0.130969	0.636646	0.083625	0.674521	0.804677	0.357799	NA	0.383869	0.716796	0.473613	0.236806
WWTR1	0.350195	0.47906	0.62645	0.931512	0.263196	8.04e-15	NA	0.430753	0.703416	0.473073	0.236536
GSTO1	0.182694	0.193346	0.0518191	0.00907353	0.171932	0.183564	0.523357	0.10986	0.699042	0.236076	0.236076
HTRA4	0.81754	0.660744	0.111118	0.356955	0.575588	0.127303	NA	0.447796	0.675001	0.471506	0.235753
CRLF3	0.0235043	0.110577	0.088342	0.783135	0.82464	0.62095	NA	0.487024	0.826415	0.470573	0.235287
RPN1	0.16124	0.512953	0.167929	0.0844412	0.0963975	0.165012	0.137079	0.340404	0.448181	0.234848	0.234848
NFIX	0.154937	0.504114	0.751151	0.780241	0.174416	0.300523	NA	0.369737	0.708074	0.467899	0.23395
DOCK6	0.0648777	0.451262	0.877215	0.896776	0.0888471	0.414216	NA	0.0492782	0.891144	0.466702	0.233351
SESN3	0.308356	0.519536	0.446531	0.696765	0.12376	0.613201	NA	0.425448	0.559419	0.461627	0.230813
SLC7A8	0.00132683	0.712889	0.642456	0.554971	0.659603	0.086597	NA	0.456593	0.572253	0.460836	0.230418
N4BP3	0.199754	0.206838	0.465911	0.671421	0.619317	0.325856	NA	0.39193	0.793344	0.459296	0.229648
BNIP3	0.619015	0.466522	0.474828	0.644	0.0420964	0.471819	NA	0.416517	0.533313	0.458514	0.229257
LITAF	0.0330566	0.648172	0.246772	0.5025	0.583198	0.488227	NA	0.465929	0.69367	0.457691	0.228845
ARPC5	0.171525	0.512988	0.063112	0.00615924	0.0667998	0.43275	0.209102	0.149066	0.441947	0.228161	0.228161
EPHA2	0.663899	0.587978	0.490733	0.470226	0.302088	0.0492629	NA	0.459039	0.62549	0.456089	0.228045
PRKAG2	0.0250285	0.724803	0.54527	0.286471	0.140279	0.667458	NA	0.45218	0.80562	0.455889	0.227944
MGLL	0.433746	0.52489	0.592711	0.764428	0.0598294	0.59004	NA	0.126873	0.550673	0.455399	0.227699
RTN3	0.0244721	0.513029	0.0403474	0.00860294	0.0636134	0.112814	0.484788	0.123557	0.677105	0.227592	0.227592
PPIB	0.0947285	0.55223	0.0476412	0.00970588	0.0174729	0.113792	0.409875	0.40198	0.398383	0.227312	0.227312
NCOR2	0.176384	0.319961	0.794946	0.935294	0.0122872	0.3438	NA	0.0676176	0.981549	0.45398	0.22699
ZC3H3	0.0415086	0.505192	0.637129	0.754985	0.0295943	0.607629	NA	0.314564	0.73742	0.453503	0.226751
STRA6	0.154327	0.462988	0.585024	0.606607	0.669746	0.000659008	NA	0.483377	0.654192	0.452115	0.226058
PLXNB1	0.0296346	0.398965	0.488278	0.608847	0.580124	0.418599	NA	0.458148	0.62564	0.451029	0.225515
ZFAND3	0.012278	0.525808	0.0471138	0.599471	0.73174	0.56709	NA	0.495976	0.6237	0.450397	0.225199
CTDP1	0.0719682	0.382668	0.401964	0.628104	0.487753	0.582874	NA	0.46052	0.576808	0.449083	0.224541
TOMM20	0.346009	0.484105	0.45834	0.594141	0.0184844	0.708616	NA	0.318004	0.657152	0.448106	0.224053
ATP9A	0.128376	0.500782	0.0735974	0.682891	0.517131	0.815499	NA	0.344994	0.518938	0.447776	0.223888
PPP1R10	0.00680422	0.612463	0.504586	0.638046	0.202725	0.391673	NA	0.465825	0.756451	0.447322	0.223661
RHOA	0.087772	0.538616	0.0375474	0.0478344	0.345521	0.025804	0.283886	0.194624	0.451288	0.223655	0.223655
COTL1	0.107416	0.1485	0.0649231	0.0379618	0.0473347	0.31404	0.214363	0.508679	0.561051	0.222696	0.222696
SLC45A4	0.345134	0.628496	0.693906	0.560839	0.0911539	0.0584619	NA	0.485366	0.69502	0.444797	0.222399
ARL4C	0.532912	0.637791	0.304492	0.592	0.102861	0.303932	NA	0.486434	0.597608	0.444754	0.222377
CMYA5	0.33428	0.42628	0.591938	0.47471	0.577721	0.0587657	NA	0.418175	0.673312	0.444398	0.222199
CDK6	0.402902	0.566397	0.433343	0.889703	0.0980056	0.000212213	NA	0.473451	0.680861	0.443109	0.221555
PDGFRA	0.621138	0.623247	0.483794	0.572452	0.250227	0.0814765	NA	0.286682	0.62329	0.442788	0.221394
CD82	0.199734	0.330121	0.341675	0.601719	0.523954	0.665374	NA	0.275969	0.592835	0.441423	0.220711
BCL9	0.0347343	0.41355	0.592378	0.900037	0.0140146	0.364248	NA	0.281989	0.928042	0.441124	0.220562
STK4	0.0900895	0.542529	0.0969724	0.00688235	0.0852681	0.187322	0.385749	0.0873865	0.501524	0.220414	0.220414
TGFBR3	0.572133	0.618355	0.470816	0.624856	0.186116	0.0123942	NA	0.423355	0.618159	0.440773	0.220387
CLDN5	0.401009	0.460189	0.512296	0.586218	0.316815	0.507973	NA	0.104606	0.625692	0.43935	0.219675
ABHD3	0.211699	0.40543	0.215201	0.474059	0.50206	0.712378	NA	0.46738	0.52647	0.439335	0.219667
TMEM63A	0.0780448	0.670905	0.70454	0.663503	0.0296745	0.15159	NA	0.480953	0.732349	0.438945	0.219472
COPE	0.109357	0.352576	0.0313609	0.00835294	0.0278548	0.190039	0.286363	0.512481	0.453721	0.219123	0.219123
GRB2	0.00922004	0.186087	0.0924917	0.00629706	0.0347778	0.409232	0.170617	0.461618	0.599878	0.218913	0.218913
TOR1A	0.0856364	0.497126	0.0642961	0.0533824	0.106252	0.00168077	0.304354	0.463556	0.390147	0.218492	0.218492
ESRRG	0.100955	0.738701	0.670983	0.701954	0.17208	8.04e-15	NA	0.491438	0.616752	0.436608	0.218304
PTDSS2	0.0185646	0.525295	0.551926	0.673501	0.0414752	0.364173	NA	0.491334	0.826296	0.436571	0.218285
HYAL2	0.0774925	0.402457	0.604019	0.587418	0.260121	0.526376	NA	0.453609	0.569751	0.435155	0.217578
PDK4	0.545422	0.6734	0.0357099	0.578134	0.0328017	0.601317	NA	0.447155	0.563203	0.434643	0.217321
TMEM40	0.484165	0.590161	0.438836	0.410971	0.0817526	0.37275	NA	0.507788	0.586002	0.434053	0.217027
ENC1	0.700759	0.60706	0.566694	0.508618	0.117877	0.0390102	NA	0.265918	0.663951	0.433736	0.216868
ST3GAL1	0.0769889	0.677464	0.867519	0.652914	0.00166559	0.101002	NA	0.451465	0.634976	0.432999	0.2165
ATF3	0.400393	0.593924	0.456384	0.666007	0.242157	0.0447309	NA	0.456645	0.601336	0.432697	0.216349
PYGL	0.231207	0.0599028	0.0330994	0.0142994	0.0138574	0.434149	0.446697	0.194469	0.516219	0.215989	0.215989
LAMB1	0.420732	0.605699	0.228249	0.338147	0.545698	0.231343	NA	0.462355	0.615024	0.430906	0.215453
ILK	0.0552605	0.0836449	0.0574795	0.00994118	0.0211205	0.514009	0.371664	0.355044	0.46613	0.214922	0.214922
SSBP3	0.114852	0.337156	0.458406	0.511618	0.721183	0.0437991	NA	0.526355	0.72508	0.429806	0.214903
CHD4	0.121077	0.633117	0.71288	0.35879	0.0957179	0.485149	NA	0.355376	0.675749	0.429732	0.214866
ABCG1	0.022239	0.492167	0.582378	0.652336	0.117003	0.44326	NA	0.397286	0.725015	0.42896	0.21448
BTN3A2	0.43537	0.580015	0.605203	0.331647	0.159248	0.261673	NA	0.422029	0.626009	0.427649	0.213825
NDRG2	0.530661	0.57053	0.689562	0.125147	0.408346	0.1975	NA	0.304233	0.593649	0.427453	0.213727
AKAP13	0.61216	0.685038	0.228051	0.314382	0.128203	0.485023	NA	0.37614	0.579792	0.426099	0.213049
AGL	0.350398	0.240144	0.0342099	0.467	0.392814	0.827442	NA	0.478477	0.612489	0.425372	0.212686
PKN2	0.146978	0.803438	0.230065	0.524816	0.123036	0.734285	NA	0.290278	0.549813	0.425338	0.212669
GPAM	0.230077	0.487833	0.375756	0.507588	0.56492	0.340965	NA	0.340197	0.553686	0.425128	0.212564
ANXA2	0.175643	0.141904	0.306158	0.175	0.0376423	0.0350264	0.395277	0.101467	0.544729	0.212539	0.212539
ADCY3	0.323958	0.518572	0.517233	0.48085	0.263499	0.576888	NA	0.0921317	0.620809	0.424243	0.212121
PRSS23	0.683538	0.5435	0.111394	0.570648	0.256182	0.215039	NA	0.413077	0.597926	0.423913	0.211957
PPIA	0.0183015	0.395438	0.0454724	0.00938235	0.0770626	0.161269	0.382644	0.284309	0.530399	0.211586	0.211586
RAB10	0.220799	0.379424	0.0611753	0.00960294	0.0509277	0.147819	0.203922	0.251123	0.578572	0.211485	0.211485
SLC44A1	0.352923	0.709075	0.36549	0.040828	0.578045	0.324701	NA	0.378844	0.632858	0.422846	0.211423
GADD45A	0.356952	0.549186	0.0500974	0.530503	0.486671	0.439097	NA	0.419936	0.549818	0.422783	0.211391
CDC5L	0.475806	0.632694	0.233078	0.605235	0.00545904	0.423314	NA	0.462458	0.517687	0.419466	0.209733
DYNC1H1	0.149601	0.726235	0.544613	0.604881	0.0830235	0.227555	NA	0.336985	0.680274	0.419146	0.209573
EIF2B2	0.00115004	0.300765	0.702145	0.595183	0.644863	0.00131802	NA	0.482051	0.624844	0.41904	0.20952
BIRC3	0.218939	0.541579	0.436738	0.0957643	0.400349	0.793504	NA	0.256811	0.603133	0.418352	0.209176
TSC22D4	0.295387	0.603791	0.175982	0.280294	0.512302	0.362424	NA	0.507736	0.593501	0.416427	0.208214
EFS	0.137645	0.578263	0.556167	0.59632	0.0128265	0.35806	NA	0.481056	0.610839	0.416397	0.208199
RASGRP1	0.382585	0.553355	0.115431	0.612472	0.0113003	0.593198	NA	0.486486	0.573536	0.416045	0.208023
STC1	0.318207	0.493441	0.583227	0.600161	0.324873	8.04e-15	NA	0.439189	0.568824	0.41599	0.207995
KLF9	0.725535	0.630197	0.148483	0.551343	0.312589	0.0570512	NA	0.370835	0.530495	0.415816	0.207908
EPHB4	0.577351	0.426253	0.211357	0.151603	0.28864	0.611409	NA	0.508959	0.546805	0.415297	0.207649
GNAS	0.386033	0.610876	0.361937	0.66061	0.43453	0.0731582	NA	0.269286	0.525902	0.415291	0.207646
MINPP1	0.516484	0.660593	0.0384229	0.301235	0.0476355	0.564478	NA	0.455444	0.737295	0.415198	0.207599
CYP19A1	0.389696	0.685482	0.294096	0.567918	0.0214972	0.304569	NA	0.508502	0.544484	0.414531	0.207265
STEAP3	0.131219	0.334435	0.338321	0.675032	0.342084	0.529969	NA	0.33081	0.63349	0.41442	0.20721
CLIC1	0.0205029	0.279543	0.354288	0.0229412	0.0323546	0.0426634	0.29684	0.279668	0.535933	0.207193	0.207193
SERTAD4	0.679049	0.654291	0.193703	0.543021	0.34954	3.19e-05	NA	0.333006	0.561118	0.41422	0.20711
CMAS	0.516396	0.528639	0.0341372	0.461471	0.0776599	0.59604	NA	0.443021	0.654868	0.414029	0.207014
MMP14	0.630089	0.638339	0.0830524	0.295382	0.564146	0.0780617	NA	0.444627	0.577583	0.41391	0.206955
FOSL2	0.443906	0.588322	0.0502224	0.342876	0.353859	0.698039	NA	0.255537	0.571218	0.412997	0.206499
UBE2I	0.0140101	0.663085	0.241097	0.698575	0.530769	0.209455	NA	0.39221	0.552101	0.412663	0.206331
CFLAR	0.081032	0.635238	0.638569	0.662315	0.0357594	0.439481	NA	0.201638	0.600748	0.411848	0.205924
CNN2	0.164147	0.397891	0.135936	0.0148529	0.0277078	0.34635	0.224591	0.137638	0.403467	0.205842	0.205842
ETS2	0.64875	0.187296	0.497019	0.283853	0.29479	0.508377	NA	0.375528	0.497212	0.411603	0.205802
DCTN1	0.551694	0.34478	0.38753	0.057707	0.613559	0.52662	NA	0.137255	0.672507	0.411457	0.205728
MYL4	0.0600093	0.432893	0.626339	0.296952	0.762288	0.0710409	NA	0.334001	0.701863	0.410673	0.205337
CXCL12	0.756616	0.441148	0.438474	0.339353	0.219113	0.0869902	NA	0.339461	0.661376	0.410316	0.205158
RARA	0.0212576	0.469059	0.618362	0.543833	0.018992	0.536842	NA	0.382108	0.688189	0.40983	0.204915
OR51E2	0.688955	0.429986	0.0658353	0.556765	0.465939	8.04e-15	NA	0.511082	0.557902	0.409558	0.204779
TLE3	0.313651	0.502944	0.469984	0.268941	0.0135344	0.61047	NA	0.492764	0.600972	0.409158	0.204579
EXT1	0.06491	0.585662	0.295905	0.649903	0.429417	0.640241	NA	0.0455794	0.557115	0.408592	0.204296
PTBP1	0.0163652	0.468021	0.133882	0.00807325	0.0416488	0.00356711	0.410429	0.203679	0.551969	0.204182	0.204182
RIN3	0.0568149	0.600061	0.10551	0.905975	0.00818096	0.4739	NA	0.508068	0.607467	0.408247	0.204124
PBX1	0.0163354	0.146035	0.654685	0.759324	0.622633	0.22994	NA	0.224111	0.603583	0.407081	0.20354
SSBP2	0.001088	0.46132	0.19051	0.698019	0.246567	0.668333	NA	0.336042	0.654675	0.407069	0.203535
SOCS2	0.568255	0.619183	0.0381724	0.150544	0.532776	0.548696	NA	0.25421	0.541949	0.406723	0.203362
ZNF503	0.0746952	0.397783	0.793364	0.819891	0.0405679	8.04e-15	NA	0.411875	0.706469	0.405581	0.20279
CASP1	0.514964	0.447465	0.0822224	0.383676	0.356471	0.456924	NA	0.413585	0.588478	0.405473	0.202737
IRF8	0.0831729	0.23006	0.799614	0.332353	0.0954506	0.596057	NA	0.442793	0.664201	0.405463	0.202731
NFIB	0.308118	0.674426	0.0725738	0.533045	0.38253	0.338474	NA	0.389122	0.544121	0.405301	0.202651
CDC42EP1	0.0921913	0.206979	0.37277	0.622183	0.470664	0.51661	NA	0.379839	0.579618	0.405107	0.202553
PEX14	0.158099	0.513446	0.455159	0.559206	0.379398	0.0108827	NA	0.532147	0.6298	0.404767	0.202384
HLA-G	0.649113	0.254863	0.418199	0.648097	0.553956	0.0636499	NA	0.0471855	0.602888	0.404744	0.202372
ABR	0.19519	0.541183	0.613628	0.597838	0.0609367	0.267187	NA	0.266302	0.695476	0.404718	0.202359
RRAS2	0.213381	0.390686	0.388385	0.0179412	0.484953	0.68593	NA	0.506026	0.546414	0.404214	0.202107
TPCN2	0.0145071	0.539699	0.474463	0.62567	0.487906	0.0702217	NA	0.310813	0.70496	0.40353	0.201765
DVL3	0.0526132	0.586203	0.438512	0.316029	0.149096	0.462618	NA	0.482942	0.738841	0.403357	0.201678
RAB2A	0.0607543	0.664422	0.50785	0.536294	0.0684308	0.278357	0.480705	NA	0.61354	0.401294	0.200647
SLC11A1	0.345775	0.426621	0.274396	0.0521338	0.74672	0.300954	NA	0.419148	0.644411	0.40127	0.200635
MAP3K11	0.0514504	0.145578	0.225919	0.69324	0.580713	0.587413	NA	0.398944	0.526189	0.401181	0.20059
CD47	0.543816	0.729053	0.0682611	0.386634	0.0367735	0.550943	NA	0.309052	0.584858	0.401174	0.200587
TAPBP	0.154304	0.398263	0.305069	0.303137	0.578195	0.537647	NA	0.40226	0.53032	0.401149	0.200575
PFN2	0.519844	0.542309	0.0369134	0.569645	0.128084	0.402912	NA	0.378129	0.631031	0.401108	0.200554
RYBP	0.142584	0.588769	0.487101	0.651591	0.280373	0.00473485	NA	0.449144	0.603002	0.400912	0.200456
SLC26A2	0.248658	0.705414	0.167476	0.227956	0.557389	0.292534	NA	0.492837	0.513497	0.40072	0.20036
OXR1	0.0532947	0.605075	0.128996	0.516646	0.316565	0.805709	NA	0.213626	0.563114	0.400378	0.200189
RPN2	0.0570459	0.0517761	0.0469673	0.253529	0.253361	0.00882576	0.613347	0.0455277	0.471289	0.200185	0.200185
KLF6	0.159718	0.673418	0.585746	0.583912	0.168167	0.149882	NA	0.264209	0.614451	0.399938	0.199969
LBH	0.144145	0.607678	0.0838269	0.395353	0.494019	0.329916	NA	0.404021	0.739835	0.399849	0.199925
ART4	0.480443	0.602966	0.232462	0.0205882	0.585231	0.171735	NA	0.390272	0.714483	0.399773	0.199886
TXK	0.5427	0.544512	0.153179	0.0557962	0.139521	0.680911	NA	0.519444	0.560126	0.399524	0.199762
SH3TC2	0.0641075	0.516209	0.260111	0.241054	0.639406	0.302358	NA	0.549616	0.621894	0.399345	0.199672
TBC1D9	0.466751	0.608877	0.0319943	0.619846	0.0789456	0.401485	NA	0.402157	0.58445	0.399313	0.199657
MYL6	0.0684877	0.219223	0.28189	0.00646618	0.0339652	0.0046977	0.506681	0.0462425	0.628754	0.199601	0.199601
SMYD2	0.164382	0.147595	0.11918	0.769346	0.298994	0.574196	NA	0.503551	0.616022	0.399158	0.199579
ATP2B4	0.13863	0.619491	0.44149	0.315515	0.0880721	0.628862	NA	0.3466	0.613591	0.399031	0.199516
FUT8	0.404986	0.606544	0.0708474	0.428735	0.108361	0.500464	NA	0.513704	0.554829	0.398559	0.199279
RAI1	0.0148207	0.478646	0.716196	0.749003	0.00215231	0.109708	NA	0.338871	0.778597	0.398499	0.19925
MMP15	0.595272	0.462623	0.196768	0.533146	0.00092407	0.346972	NA	0.485594	0.565977	0.39841	0.199205
FAM76B	0.116669	0.572166	0.162101	0.601647	0.00748754	0.714611	NA	0.367312	0.643702	0.398212	0.199106
CARS	0.0155703	0.477909	0.375197	0.699794	0.312844	0.519386	NA	0.180595	0.602761	0.398007	0.199004
RRBP1	0.547957	0.595428	0.272916	0.0715478	0.283988	0.506261	NA	0.299488	0.60575	0.397917	0.198958
PEG10	0.0129895	0.956333	0.309484	0.311255	0.342001	0.182755	NA	0.540384	0.528076	0.39791	0.198955
MRPS9	0.372206	0.379555	0.237143	0.621594	0.440459	0.387715	NA	0.148963	0.594698	0.397792	0.198896
FOXK1	0.073087	0.193518	0.475804	0.616859	0.357515	0.233203	NA	0.491179	0.739851	0.397627	0.198813
CASZ1	0.112688	0.442048	0.666424	0.597851	0.0753577	0.420445	NA	0.272881	0.586409	0.396763	0.198382
USP47	0.0883156	0.660882	0.324588	0.302204	0.362408	0.455211	NA	0.414704	0.565488	0.396725	0.198363
NCOA1	0.491851	0.501548	0.163847	0.501236	0.0373298	0.572025	NA	0.287345	0.615286	0.396309	0.198154
FEZ2	0.49015	0.516593	0.130601	0.455592	0.157375	0.273147	NA	0.419708	0.727101	0.396283	0.198142
TMEM106B	0.440092	0.640084	0.110472	0.0320701	0.306462	0.665163	NA	0.372006	0.602723	0.396134	0.198067
ZNF274	0.227164	0.67329	0.10155	0.5758	0.567351	0.312061	NA	0.135928	0.573042	0.395773	0.197887
C1QTNF1	0.493988	0.538031	0.183891	0.351059	0.508242	0.000353688	NA	0.499012	0.591168	0.395718	0.197859
RRAD	0.416813	0.415117	0.438502	0.5664	0.201627	0.0995763	NA	0.410777	0.612934	0.395218	0.197609
SMG7	0.0582121	0.661408	0.654786	0.0329412	0.217276	0.44253	NA	0.394914	0.698753	0.395102	0.197551
HES1	0.206243	0.340757	0.241487	0.602439	0.0447517	0.613082	NA	0.499727	0.607417	0.394488	0.197244
ACOT7	0.553227	0.408302	0.518862	0.203803	0.0304519	0.538937	NA	0.347698	0.551404	0.394086	0.197043
WDR19	0.239347	0.534983	0.0403636	0.513135	0.508795	0.450469	NA	0.365655	0.499123	0.393984	0.196992
ATG10	0.0447105	0.567647	0.0562665	0.999908	0.00422547	0.313193	NA	0.431873	0.733921	0.393968	0.196984
TFEB	0.228155	0.607122	0.291141	0.0310294	0.598803	0.371111	NA	0.477813	0.539735	0.393114	0.196557
FBLN1	0.461593	0.53864	0.187997	0.650247	0.316383	8.04e-15	NA	0.467638	0.522094	0.393074	0.196537
ADCY7	0.218109	0.264549	0.505028	0.479147	0.178918	0.383038	NA	0.394479	0.719557	0.392853	0.196427
ETV6	0.127861	0.589419	0.417764	0.3405	0.206377	0.570561	NA	0.269182	0.620787	0.392807	0.196403
PRRC1	0.00874542	0.593796	0.512342	0.293796	0.00540016	0.502761	0.741132	NA	0.483677	0.392706	0.196353
TLR3	0.0720334	0.458026	0.137065	0.676274	0.482739	0.145925	NA	0.530821	0.633905	0.392098	0.196049
PLCL2	0.108098	0.502605	0.319795	0.730831	0.180965	0.178911	NA	0.447921	0.665751	0.39186	0.19593
LYSMD2	0.31026	0.501283	0.124626	0.505977	0.0573329	0.66424	NA	0.393256	0.57599	0.391621	0.19581
DYRK2	0.564958	0.558387	0.411629	0.0592206	0.161464	0.449825	NA	0.31617	0.610945	0.391575	0.195787
SLAMF1	0.131866	0.401587	0.474651	0.177029	0.326804	0.583641	NA	0.35318	0.681418	0.391272	0.195636
TEAD3	0.152115	0.427981	0.332182	0.638675	0.0277901	0.445186	NA	0.486692	0.618838	0.391182	0.195591
CRISPLD2	0.554902	0.666751	0.448007	0.381471	0.0906129	0.095604	NA	0.363385	0.527779	0.391064	0.195532
METRNL	0.0350793	0.0124437	0.483004	0.658894	0.298445	0.577335	NA	0.497074	0.564079	0.390794	0.195397
MAP4K3	0.116481	0.550885	0.372244	0.00726471	0.169249	0.777874	NA	0.459806	0.668742	0.390318	0.195159
CACNA2D3	0.0246328	0.503395	0.7184	0.368588	0.0825546	0.33548	NA	0.422154	0.66522	0.390053	0.195027
SH3YL1	0.430923	0.381056	0.0578557	0.5175	0.0739739	0.759223	NA	0.348207	0.547358	0.389512	0.194756
RPS6KA2	0.348563	0.602355	0.67251	0.503	0.138326	0.134061	NA	0.119527	0.597016	0.38942	0.19471
PTMS	0.0883755	0.512698	0.217593	0.597478	0.230952	0.4325	NA	0.439145	0.595284	0.389253	0.194627
NUP160	0.0444071	0.544059	0.11597	0.0625	0.603502	0.576475	NA	0.48233	0.68352	0.389095	0.194548
ZZEF1	0.00627952	0.397945	0.548898	0.43365	0.557511	0.060567	NA	0.471285	0.632232	0.388546	0.194273
ETS1	0.154567	0.586089	0.320532	0.284688	0.162528	0.504841	NA	0.439808	0.654214	0.388408	0.194204
LRP1	0.226431	0.382895	0.727625	0.185997	0.108277	0.550476	NA	0.391163	0.533701	0.388321	0.19416
NIN	0.00904018	0.552132	0.265293	0.637316	0.19116	0.162657	NA	0.499064	0.789667	0.388291	0.194146
SIAH1	0.457981	0.740078	0.0969713	0.0369118	0.00133624	0.6475	NA	0.525899	0.597774	0.388056	0.194028
FAM46B	0.727336	0.612711	0.184726	0.427971	0.269106	8.04e-15	NA	0.352723	0.529466	0.388005	0.194002
MSI2	0.0562219	0.701839	0.388336	0.655862	0.239411	0.000394196	NA	0.436669	0.623759	0.387812	0.193906
PARVG	0.20208	0.27134	0.469289	0.571559	0.117072	0.382695	NA	0.487739	0.600382	0.387769	0.193885
NAV1	0.0920486	0.614695	0.221172	0.607986	0.612505	8.04e-15	NA	0.334789	0.617337	0.387566	0.193783
AZIN1	0.193067	0.623469	0.269556	0.465029	0.0190711	0.427214	NA	0.485926	0.615252	0.387323	0.193662
SPRED2	0.233633	0.394033	0.565626	0.572248	0.116121	0.177189	NA	0.40856	0.628622	0.387004	0.193502
CCNG2	0.0187219	0.611969	0.0667224	0.368294	0.331237	0.788865	NA	0.359966	0.549934	0.386964	0.193482
SMAD3	0.213829	0.57356	0.765575	0.395353	0.019359	0.337183	NA	0.258241	0.532099	0.3869	0.19345
TNFRSF25	0.0794181	0.32888	0.310176	0.347653	0.492778	0.53262	NA	0.409171	0.594378	0.386884	0.193442
KCMF1	0.0739714	0.337066	0.515846	0.529789	0.328283	0.297427	NA	0.430421	0.58204	0.386855	0.193428
SEMA4B	0.522371	0.0610075	0.396212	0.455643	0.23815	0.464117	NA	0.275689	0.680862	0.386756	0.193378
TNFAIP8	0.0106323	0.534259	0.142921	0.0152647	0.516555	0.784017	NA	0.371726	0.71712	0.386562	0.193281
HTRA1	0.0941966	0.591282	0.044811	0.6206	0.441376	0.00622733	NA	0.472767	0.82076	0.386503	0.193251
SLC16A4	0.0622322	0.547824	0.0694741	0.459035	0.367602	0.521159	NA	0.53281	0.531153	0.386411	0.193206
MBNL1	0.0763835	0.649277	0.0652224	0.344235	0.246169	0.742649	NA	0.283646	0.680109	0.385961	0.192981
ERBB3	0.329049	0.489186	0.336567	0.593419	0.319502	8.04e-15	NA	0.432742	0.585913	0.385797	0.192899
SP6	0.0535958	0.396674	0.416289	0.580543	0.52222	0.000246212	NA	0.501333	0.614932	0.385729	0.192865
BUB3	0.0129331	0.577579	0.284157	0.529466	0.397825	0.65591	NA	0.0395079	0.588428	0.385726	0.192863
SORBS2	0.160408	0.724647	0.265155	0.553585	0.351757	8.04e-15	NA	0.472892	0.555707	0.385519	0.192759
PANX1	0.427868	0.442657	0.451632	0.288265	0.0262602	0.414139	NA	0.383839	0.648916	0.385447	0.192724
AKAP7	0.0929403	0.585614	0.272164	0.450013	0.0146089	0.600857	NA	0.518118	0.548342	0.385332	0.192666
SNAI2	0.408904	0.335778	0.414779	0.630859	0.11774	0.183539	NA	0.4031	0.587468	0.385271	0.192635
TFDP1	0.531839	0.467404	0.639596	0.110706	0.394567	0.248621	NA	0.126644	0.562306	0.385211	0.192605
ZBP1	0.073853	0.0776109	0.256661	0.624125	0.620109	0.335604	NA	0.450802	0.642802	0.385196	0.192598
ARHGEF7	0.0481201	0.781229	0.196564	0.277086	0.437422	0.0912981	NA	0.348641	0.900357	0.38509	0.192545
PMAIP1	0.057022	0.693199	0.258056	0.16186	0.149112	0.798367	NA	0.423863	0.538727	0.385026	0.192513
LSR	0.418534	0.323607	0.060714	0.792249	0.00140654	0.271393	NA	0.498349	0.709627	0.384485	0.192242
SAMD9	0.0464412	0.0992288	0.135704	0.655913	0.499926	0.61953	NA	0.411212	0.607201	0.384395	0.192197
SVIL	0.075503	0.558315	0.566853	0.649798	0.033998	0.16949	NA	0.28663	0.734278	0.384358	0.192179
MAFB	0.464647	0.564201	0.273439	0.515156	0.145219	0.200218	NA	0.336219	0.57542	0.384315	0.192157
GLCCI1	0.348285	0.662237	0.14803	0.329794	0.119519	0.48969	NA	0.367975	0.608885	0.384302	0.192151
DACT2	0.272999	0.566233	0.198039	0.541824	0.137223	0.25625	NA	0.5285	0.572769	0.384229	0.192115
GATA2	0.0351513	0.477079	0.484665	0.488061	0.091362	0.445661	NA	0.441798	0.610045	0.384228	0.192114
BCAR1	0.0105573	0.61476	0.250701	0.582361	0.0944583	0.491934	NA	0.483325	0.544798	0.384112	0.192056
SMAD7	0.0182869	0.510169	0.697066	0.309382	0.213817	0.206128	NA	0.499395	0.618545	0.384099	0.192049
STK10	0.0100849	0.562006	0.302634	0.7131	0.00161046	0.501912	NA	0.338311	0.641081	0.383843	0.191921
LYPD5	0.0862579	0.567989	0.320451	0.543018	0.0604047	0.463029	NA	0.471897	0.556374	0.383677	0.191839
CD34	0.374245	0.426703	0.210256	0.510882	0.454169	8.04e-15	NA	0.406062	0.684317	0.383329	0.191665
NQO2	0.0923798	0.441642	0.201118	0.598111	0.514815	0.246984	NA	0.459422	0.512121	0.383324	0.191662
LANCL1	0.145825	0.595755	0.272314	0.613298	0.0850418	0.575672	NA	0.330375	0.443171	0.382682	0.191341
SLC22A18	0.418827	0.385008	0.559427	0.439949	0.033532	0.188361	NA	0.479803	0.556046	0.382619	0.19131
KLHDC4	0.0555367	0.494223	0.390413	0.712096	0.0611863	0.407377	NA	0.285304	0.654244	0.382547	0.191274
INPP5A	0.184748	0.525148	0.627884	0.300353	0.225625	0.133181	NA	0.427614	0.634158	0.382339	0.191169
ZMYND8	0.56608	0.6956	0.321433	0.288824	0.333146	0.119388	NA	0.21174	0.521138	0.382169	0.191084
TMEM9	0.156258	0.492935	0.320741	0.632904	0.123321	0.475792	NA	0.305736	0.548193	0.381985	0.190993
NOTCH1	0.12319	0.564653	0.513747	0.605079	0.00597706	0.443873	NA	0.170824	0.628181	0.381941	0.19097
DKK3	0.536096	0.444227	0.521894	0.229299	0.271468	0.086868	NA	0.421366	0.544031	0.381906	0.190953
TBXAS1	0.432804	0.392578	0.404901	0.445265	0.00297566	0.291686	NA	0.517071	0.567839	0.38189	0.190945
ZNF83	0.0987835	0.61258	0.206639	0.576603	0.0826183	0.785664	NA	0.0595567	0.630429	0.381609	0.190805
ELF3	0.00195361	0.616315	0.394301	0.659	0.104198	0.239091	NA	0.43986	0.596413	0.381392	0.190696
MAP3K8	0.205774	0.455938	0.73419	0.112426	0.362228	0.389821	NA	0.197504	0.592721	0.381325	0.190663
SPPL2B	0.00721135	0.231797	0.608291	0.633695	0.163884	0.338496	NA	0.531432	0.534054	0.381108	0.190554
PTPRF	0.499275	0.587233	0.373586	0.539242	0.0721912	3.36e-05	NA	0.346372	0.630146	0.38101	0.190505
MBNL2	0.0104872	0.696829	0.322856	0.46	0.166592	0.417585	NA	0.300991	0.672392	0.380967	0.190483
RNF39	0.396021	0.0806461	0.627117	0.582136	0.255894	0.108275	NA	0.385144	0.610688	0.38074	0.19037
BTG2	0.00123842	0.629779	0.0847768	0.211382	0.416984	0.472993	NA	0.502659	0.7258	0.380702	0.190351
HPS3	0.196568	0.562406	0.27902	0.551147	0.11171	0.452452	NA	0.226277	0.665361	0.380618	0.190309
FEZ1	0.00380694	0.503573	0.339089	0.625393	0.51867	0.00149939	NA	0.425676	0.626541	0.380531	0.190266
DOK4	0.556808	0.295999	0.0323986	0.584824	0.142785	0.548739	NA	0.224391	0.65805	0.380499	0.19025
DARS	0.10492	0.594543	0.223856	0.604119	0.0590176	0.577877	NA	0.289386	0.588974	0.380337	0.190168
TCEA3	0.250283	0.395028	0.306628	0.569611	0.457805	0.11237	NA	0.361138	0.588973	0.38023	0.190115
AFAP1L2	0.560448	0.194485	0.132797	0.616147	0.53956	0.398482	NA	0.0461908	0.553618	0.380216	0.190108
EXPH5	0.448606	0.491996	0.455889	0.0183824	0.229136	0.22041	NA	0.485086	0.692058	0.380195	0.190098
LASP1	0.0650996	0.485421	0.473358	0.240059	0.390425	0.421136	NA	0.244543	0.721389	0.380179	0.190089
SLC2A3	0.0235784	0.626863	0.291648	0.502118	0.029038	0.591096	NA	0.399276	0.577092	0.380089	0.190044
DHRS3	0.630408	0.448503	0.424527	0.636685	0.158446	0.0151753	NA	0.107435	0.618962	0.380018	0.190009
FSTL3	0.574213	0.0871469	0.243351	0.696912	0.248469	0.302461	NA	0.254749	0.632699	0.38	0.19
STXBP2	0.097695	0.560849	0.297305	0.354765	0.0875416	0.597086	NA	0.514802	0.529281	0.379916	0.189958
PGF	0.205185	0.613387	0.306716	0.563226	0.0240648	0.307482	NA	0.489728	0.52741	0.37965	0.189825
LIPA	0.200411	0.556993	0.135999	0.542706	0.371129	0.027642	NA	0.452894	0.749075	0.379606	0.189803
DENND2D	0.0840304	0.522282	0.48132	0.020828	0.421044	0.327229	NA	0.504627	0.675482	0.379605	0.189803
ID3	0.23906	0.439832	0.179263	0.533809	0.113403	0.494323	NA	0.464448	0.572436	0.379572	0.189786
GREM2	0.257371	0.750027	0.122585	0.654888	0.215282	8.04e-15	NA	0.504347	0.531123	0.379453	0.189726
CD177	0.0255431	0.4946	0.391088	0.104853	0.0896455	0.972101	0.323068	NA	0.634493	0.379424	0.189712
ICK	0.408744	0.564744	0.151407	0.334706	0.00762621	0.52423	NA	0.495136	0.548793	0.379423	0.189712
IRS2	0.0251467	0.321251	0.460648	0.701015	0.498494	0.0229141	NA	0.388459	0.615595	0.37919	0.189595
SLC12A9	0.139677	0.445622	0.160534	0.480312	0.351043	0.599707	NA	0.314129	0.541502	0.379066	0.189533
GDI2	0.161445	0.65363	0.618229	0.200882	0.255597	0.3381	NA	0.239746	0.564422	0.379006	0.189503
THSD4	0.624483	0.624749	0.248882	0.429131	0.0429736	8.04e-15	NA	0.500007	0.561324	0.378944	0.189472
ARHGAP30	0.266311	0.580414	0.244182	0.0139118	0.492653	0.416711	NA	0.460955	0.556177	0.378914	0.189457
TACC2	0.265107	0.643255	0.239172	0.576003	0.194712	0.0614358	NA	0.502099	0.54909	0.378859	0.18943
EHBP1	0.0441679	0.550614	0.296714	0.386697	0.397156	0.447124	NA	0.304638	0.602074	0.378648	0.189324
SH3TC1	0.0105235	0.521085	0.619828	0.541412	0.334801	0.0974738	NA	0.283035	0.61931	0.378433	0.189217
SPHK2	0.0339134	0.398621	0.798696	0.458822	0.0155739	0.425697	NA	0.342622	0.5521	0.378256	0.189128
CALD1	0.0308412	0.829769	0.246827	0.570415	0.213367	0.143849	NA	0.387774	0.601832	0.378084	0.189042
CMTM7	0.103479	0.485976	0.333241	0.589909	0.347889	0.365935	NA	0.166411	0.625578	0.377302	0.188651
EPHB3	0.130904	0.405196	0.523947	0.50321	0.0276838	0.187225	NA	0.440752	0.79889	0.377226	0.188613
DOCK9	0.0939992	0.57754	0.28487	0.368468	0.426573	0.149062	NA	0.494318	0.621698	0.377066	0.188533
GSTP1	0.0156781	0.0248196	0.370886	0.0150478	0.186529	0.0690222	0.341917	0.125267	0.547323	0.188499	0.188499
ITGB2	0.255498	0.163546	0.598452	0.332015	0.16149	0.414387	NA	0.507456	0.582097	0.376868	0.188434
IQCK	0.322719	0.526121	0.0954288	0.579557	0.615576	0.0419493	NA	0.257194	0.575542	0.376761	0.18838
UBE2D2	0.248666	0.509355	0.241993	0.525374	0.284315	0.421252	NA	0.187506	0.595551	0.376752	0.188376
FLOT1	0.0122224	0.558537	0.131088	0.323022	0.285096	0.662945	NA	0.464654	0.575987	0.376694	0.188347
PLD2	0.0237784	0.208798	0.658706	0.168984	0.491904	0.372663	NA	0.515694	0.571941	0.376558	0.188279
ACSS1	0.414807	0.671613	0.119529	0.0329412	0.326062	0.423715	NA	0.478528	0.545103	0.376537	0.188269
GNA12	0.144933	0.513194	0.34884	0.5535	0.215831	0.101317	NA	0.472457	0.661711	0.376473	0.188236
CISH	0.559276	0.502414	0.232388	0.491029	0.0933139	0.0416192	NA	0.468965	0.621895	0.376363	0.188181
UBE3C	0.10954	0.591773	0.386024	0.342235	0.116161	0.364225	NA	0.3704	0.726933	0.375912	0.187956
TIMP2	0.0233471	0.547277	0.427824	0.484824	0.0191522	0.377542	NA	0.415066	0.710211	0.375655	0.187828
RAB3B	0.0200062	0.683209	0.163923	0.565816	0.570407	8.04e-15	NA	0.433789	0.564468	0.375202	0.187601
CYB561	0.0679809	0.54904	0.541946	0.455265	0.014902	0.342962	NA	0.417387	0.610798	0.375035	0.187518
LHX2	0.543859	0.507462	0.39912	0.0161147	0.519682	8.71e-06	NA	0.505747	0.507661	0.374957	0.187478
CTBP1	0.00733819	0.530858	0.42574	0.664671	0.0433937	0.262317	NA	0.35405	0.709909	0.374785	0.187392
B3GNT6	0.333606	0.322259	0.268847	0.0373248	0.616366	0.363693	NA	0.46654	0.588152	0.374599	0.187299
EML4	0.00256474	0.59379	0.178386	0.579011	0.0347076	0.442586	NA	0.52304	0.642608	0.374587	0.187293
CCDC50	0.0706885	0.517608	0.297721	0.655097	0.156515	0.456204	NA	0.37642	0.465918	0.374521	0.187261
LHFPL2	0.0677454	0.470469	0.707303	0.577236	0.217551	0.0103409	NA	0.309663	0.635146	0.374432	0.187216
NOX4	0.721034	0.521435	0.0729781	0.523551	0.140539	9.55e-06	NA	0.458066	0.55774	0.374419	0.18721
SLC44A4	0.547337	0.320275	0.792169	0.264818	0.319071	0.0941971	NA	0.0927432	0.564558	0.374396	0.187198
TLR5	0.247848	0.584719	0.0908345	0.322647	0.0573091	0.662641	NA	0.439197	0.587955	0.374144	0.187072
MAGEF1	0.0019131	0.425248	0.256638	0.554455	0.189594	0.467868	NA	0.48261	0.613036	0.37392	0.18696
ATF1	0.241751	0.565344	0.104132	0.349588	0.220242	0.697174	NA	0.297955	0.514788	0.373872	0.186936
KCTD18	0.0908734	0.555111	0.168688	0.535335	0.0971937	0.67448	NA	0.36379	0.505468	0.373867	0.186934
NUAK1	0.593578	0.447829	0.200954	0.313765	0.201304	0.12452	NA	0.429986	0.678156	0.373762	0.186881
PIP5K1C	0.00657865	0.549245	0.291093	0.474118	0.321149	0.396451	NA	0.291987	0.657378	0.3735	0.18675
BMP6	0.605683	0.344261	0.204196	0.617771	0.162874	0.199811	NA	0.267193	0.585674	0.373433	0.186716
SNX19	0.0503686	0.543402	0.560564	0.565326	0.0864882	0.0837453	NA	0.465546	0.631234	0.373334	0.186667
PDCD2	0.143402	0.538294	0.418392	0.00600882	0.30895	0.608057	NA	0.446771	0.51579	0.373208	0.186604
KLF5	0.502577	0.57019	0.0297302	0.687897	0.0328546	0.232166	NA	0.29982	0.629647	0.37311	0.186555
RASSF1	0.0334305	0.580017	0.0971463	0.499624	0.361712	0.479635	NA	0.478963	0.452692	0.372903	0.186451
RBMS1	0.0236975	0.586691	0.288979	0.519318	0.0523361	0.561299	NA	0.378895	0.570891	0.372763	0.186382
CD2AP	0.00672141	0.545063	0.165666	0.615065	0.218943	0.565699	NA	0.363945	0.50085	0.372744	0.186372
IMPA1	0.0584465	0.172651	0.471318	0.68904	0.0280784	0.673014	NA	0.307777	0.580377	0.372588	0.186294
RPS6KA1	0.361339	0.367853	0.165017	0.571785	0.291711	0.583458	NA	0.0378501	0.598267	0.37216	0.18608
CD163	0.746455	0.558495	0.0398136	0.348353	0.234513	0.0180682	NA	0.515082	0.515332	0.372014	0.186007
LMAN2	0.158423	0.44411	0.45558	0.483059	0.320426	0.484689	NA	0.113838	0.515813	0.371992	0.185996
CDC42BPB	0.0875729	0.573369	0.350208	0.413088	0.304651	0.105814	NA	0.455112	0.683551	0.371671	0.185835
MLLT1	0.00454123	0.565158	0.372431	0.170941	0.123571	0.622259	NA	0.531815	0.581606	0.37154	0.18577
ANKRD11	0.0635034	0.508286	0.284803	0.669095	0.19952	0.0364265	NA	0.209979	1	0.371452	0.185726
HIVEP2	0.0622855	0.513347	0.548659	0.386147	0.0421589	0.477928	NA	0.201255	0.738005	0.371223	0.185612
RAB7A	0.264084	0.594352	0.233939	0.602935	0.0276613	0.105098	0.56795	NA	0.573538	0.371195	0.185597
SIRT2	0.0901811	0.480586	0.184561	0.535162	0.0194319	0.544909	NA	0.517735	0.596858	0.371178	0.185589
AKAP8L	0.165217	0.560945	0.49503	0.153706	0.381647	0.20182	NA	0.433354	0.577283	0.371125	0.185563
GPR68	0.240486	0.52125	0.558859	0.356029	0.0210428	0.222425	NA	0.422464	0.626331	0.371111	0.185555
TRIM68	0.0265472	0.523096	0.0410974	0.659482	0.425897	0.187303	NA	0.487584	0.61624	0.370906	0.185453
GBAS	0.0492999	0.491011	0.0619269	0.00933824	0.609891	0.670159	NA	0.456335	0.618894	0.370857	0.185428
STIM1	0.519883	0.236208	0.067841	0.415672	0.285657	0.384982	NA	0.501664	0.552782	0.370586	0.185293
HPGD	0.0325631	0.408159	0.252221	0.517021	0.0901105	0.727104	NA	0.535028	0.401561	0.370471	0.185235
FGFR3	0.319962	0.43028	0.31907	0.743148	0.233398	0.0834393	NA	0.24416	0.589752	0.370401	0.185201
PITRM1	0.0204893	0.332594	0.417525	0.872634	0.122287	0.182313	NA	0.291656	0.722725	0.370278	0.185139
SPON1	0.00577756	0.400297	0.599791	0.547222	0.179184	8.04e-15	NA	0.499292	0.729813	0.370172	0.185086
DLK1	0.0904545	0.250882	0.481409	0.65964	0.37893	0.102982	NA	0.399939	0.596834	0.370134	0.185067
MXD3	0.356324	0.0481005	0.252798	0.548882	0.00757242	0.552231	NA	0.529008	0.666077	0.370124	0.185062
PNPLA2	0.183396	0.36078	0.173176	0.256162	0.557178	0.264363	NA	0.492661	0.672758	0.370059	0.18503
CD59	0.00825083	0.420586	0.522997	0.147735	0.36966	0.571086	NA	0.262116	0.656768	0.3699	0.18495
CLUAP1	0.085955	0.218122	0.706506	0.541935	0.571629	0.0684697	NA	0.214776	0.551733	0.369891	0.184945
DAPP1	0.357076	0.618869	0.0853474	0.538912	0.00492896	0.521171	NA	0.172814	0.658803	0.36974	0.18487
BTN3A3	0.17135	0.496999	0.375831	0.621571	0.0263866	0.246283	NA	0.399276	0.616589	0.369286	0.184643
SH3BP1	0.210743	0.280257	0.236981	0.263441	0.50166	0.393395	NA	0.530437	0.535984	0.369112	0.184556
NR1H3	0.142946	0.302901	0.193903	0.367588	0.48308	0.480753	NA	0.307881	0.673266	0.36904	0.18452
EML1	0.421504	0.585888	0.23054	0.410618	0.317136	8.04e-15	NA	0.353998	0.632598	0.369035	0.184518
PHIP	0.198503	0.744701	0.0350806	0.171382	0.44876	0.581775	NA	0.328106	0.441137	0.368681	0.18434
PIGC	0.100897	0.499684	0.201585	0.0508824	0.579984	0.425072	NA	0.477917	0.612478	0.368562	0.184281
TCF3	0.298417	0.539571	0.170006	0.545912	0.17052	0.17904	NA	0.386801	0.657772	0.368505	0.184252
GCLM	0.101792	0.654712	0.189306	0.376647	0.341973	0.369897	NA	0.342135	0.571492	0.368494	0.184247
CLASP1	0.0586375	0.478861	0.535939	0.0792647	0.538058	0.43938	NA	0.179777	0.635178	0.368137	0.184068
UGCG	0.00884731	0.651091	0.200549	0.0385294	0.567174	0.516983	NA	0.379227	0.582635	0.368129	0.184065
CRIP2	0.00508934	0.54397	0.480031	0.578989	0.138723	0.244631	NA	0.491158	0.46079	0.367923	0.183961
MGAT4A	0.234113	0.409485	0.249943	0.0163535	0.217462	0.562227	NA	0.513321	0.739539	0.367805	0.183903
SLC38A1	0.00418095	0.452574	0.21353	0.215853	0.3966	0.594195	NA	0.454552	0.610132	0.367702	0.183851
PGS1	0.586482	0.590867	0.0987697	0.00906051	0.0824922	0.586625	NA	0.462945	0.523377	0.367577	0.183789
CAND1	0.0914473	0.689195	0.0873638	0.358118	0.0960381	0.660567	NA	0.403048	0.554719	0.367562	0.183781
CABLES1	0.0527916	0.689744	0.244712	0.569279	0.312231	0.0191067	NA	0.415398	0.63608	0.367418	0.183709
PTPN6	0.00108128	0.565093	0.562636	0.0894412	0.358963	0.24455	NA	0.492661	0.622162	0.367073	0.183537
FAAH	0.345451	0.470729	0.161347	0.492265	0.20847	0.230705	NA	0.477202	0.550298	0.367058	0.183529
PREP	0.46701	0.49775	0.58602	0.386646	0.0756862	0.0037364	NA	0.335327	0.583407	0.366948	0.183474
CREB5	0.0393711	0.365054	0.409016	0.547111	0.0226421	0.506653	NA	0.466975	0.577782	0.366826	0.183413
EFNA1	0.0106564	0.421956	0.488553	0.636908	0.0272585	0.59212	NA	0.0937379	0.663038	0.366779	0.183389
BIN2	0.710008	0.592825	0.0792224	0.362618	0.193301	0.011628	0.325234	NA	0.657847	0.366585	0.183293
ITPKB	0.00386815	0.603418	0.623592	0.585578	0.268366	0.0221348	NA	0.134322	0.690993	0.366534	0.183267
RARRES3	0.166188	0.140012	0.526162	0.479	0.667911	0.157134	NA	0.2235	0.570988	0.366362	0.183181
HLA-DPA1	0.344477	0.366344	0.433044	0.515647	0.0617119	0.194564	NA	0.37933	0.634954	0.366259	0.183129
MFGE8	0.288113	0.565667	0.416809	0.53157	0.0261356	0.107569	NA	0.424173	0.56999	0.366253	0.183127
FKBP5	0.890338	0.586039	0.293598	0.0238529	0.0791239	0.156841	NA	0.286174	0.613455	0.366178	0.183089
SERINC2	0.0544283	0.443915	0.108947	0.464235	0.540978	0.112398	NA	0.546021	0.657109	0.366004	0.183002
HPSE	0.536904	0.595532	0.073652	0.0252941	0.07536	0.585103	NA	0.495085	0.540655	0.365948	0.182974
MYO5C	0.657321	0.210634	0.133856	0.619082	0.124533	0.135978	NA	0.412259	0.633793	0.365932	0.182966
SLC19A1	0.122889	0.391084	0.401564	0.354221	0.0380192	0.51686	NA	0.537452	0.563711	0.365725	0.182862
TMEM176B	0.2436	0.353667	0.27922	0.524544	0.0937879	0.322167	NA	0.488527	0.618476	0.365498	0.182749
WBP4	0.051932	0.582569	0.148097	0.20075	0.623475	0.45237	NA	0.244005	0.619793	0.365374	0.182687
EVL	0.00708412	0.399051	0.556769	0.407412	0.0401725	0.377852	NA	0.183144	0.95114	0.365328	0.182664
PAPD5	0.0369627	0.516218	0.155597	0.580533	0.236591	0.563725	NA	0.257526	0.57331	0.365058	0.182529
TBL1XR1	0.532401	0.591709	0.492837	0.1285	0.0104651	0.214398	NA	0.397132	0.550286	0.364716	0.182358
LPIN1	0.288596	0.624284	0.637634	0.345824	0.000698381	0.294984	NA	0.134219	0.589885	0.364515	0.182258
LTBP3	0.237959	0.349108	0.219481	0.634519	0.112094	0.210259	NA	0.531764	0.617416	0.364075	0.182037
TBCD	0.0991139	0.548868	0.397558	0.451882	0.209913	0.298279	NA	0.364866	0.541307	0.363973	0.181987
POR	0.302806	0.479739	0.0736329	0.135971	0.160678	0.708454	NA	0.503809	0.546242	0.363917	0.181958
LRRFIP1	0.0505955	0.648737	0.385224	0.434412	0.0424086	0.249533	NA	0.316015	0.784086	0.363876	0.181938
MTSS1	0.0253977	0.499252	0.551341	0.606798	0.0176657	0.121156	NA	0.491563	0.596204	0.363672	0.181836
CPS1	0.659191	0.734146	0.0574107	0.0679412	0.412399	0.0627161	NA	0.366524	0.546956	0.363411	0.181705
VRK1	0.0104921	0.569117	0.265094	0.385074	0.0321088	0.793168	NA	0.320863	0.530817	0.363342	0.181671
UST	0.0962165	0.342798	0.645543	0.588735	0.0395239	0.113318	NA	0.411109	0.669461	0.363338	0.181669
SLC15A3	0.11321	0.542499	0.328972	0.0307353	0.462741	0.560154	NA	0.309258	0.558431	0.36325	0.181625
SLC43A2	0.229091	0.314755	0.15932	0.567079	0.115947	0.47678	NA	0.419376	0.620929	0.36291	0.181455
SERPINB6	0.53573	0.585126	0.154711	0.537554	0.142078	0.347761	NA	0.11389	0.486105	0.362869	0.181435
CRADD	0.0324799	0.237089	0.343609	0.700047	0.598171	0.0105804	NA	0.262603	0.716186	0.362596	0.181298
GOPC	0.078529	0.617431	0.360369	0.284729	0.206488	0.535022	NA	0.264769	0.552694	0.362504	0.181252
LDLR	0.688362	0.530779	0.0412224	0.277838	0.0414363	0.481652	NA	0.220132	0.615816	0.362155	0.181077
ANPEP	0.570714	0.566468	0.266617	0.0942647	0.054553	0.442401	NA	0.201483	0.700675	0.362147	0.181074
NR1D2	0.240538	0.688579	0.0427901	0.0563235	0.108844	0.678022	NA	0.51212	0.569948	0.362146	0.181073
GATAD2B	0.0577681	0.588419	0.268521	0.115441	0.419315	0.388531	NA	0.512481	0.546561	0.36213	0.181065
TLE6	0.322234	0.435119	0.436688	0.599011	0.081511	8.04e-15	NA	0.4281	0.593418	0.36201	0.181005
HBZ	0.754586	0.338559	0.487407	0.535026	0.534661	NA	NA	0.555266	0.594374	0.54284	0.180947
NPHP3	0.0214879	0.68742	0.0358474	0.297353	0.314479	0.719018	NA	0.319227	0.500225	0.361882	0.180941
CCND1	0.648273	0.581444	0.230092	0.586799	0.0960332	0.153894	NA	0.0506045	0.545782	0.361615	0.180808
IQSEC1	0.0339297	0.453719	0.320274	0.460701	0.40159	0.552591	NA	0.0462425	0.619319	0.361046	0.180523
HN1	0.469878	0.463467	0.0685974	0.445366	0.00539875	0.558275	NA	0.313362	0.562125	0.360809	0.180404
ATXN1	0.00821382	0.328806	0.298233	0.671557	0.0972299	0.413075	NA	0.341244	0.727984	0.360793	0.180396
RGMA	0.227107	0.361341	0.321624	0.738088	0.156678	0.000344619	NA	0.379559	0.701486	0.360779	0.180389
TFAP2A	0.15393	0.583839	0.46797	0.635012	0.09885	0.0404559	NA	0.350682	0.554552	0.360662	0.180331
GYG1	0.17133	0.530435	0.0696448	0.610147	0.0991016	0.655365	NA	0.231406	0.517546	0.360622	0.180311
MTIF2	0.0941556	0.509107	0.109526	0.529441	0.22605	0.592254	NA	0.245715	0.578191	0.360555	0.180277
PELI1	0.54024	0.617033	0.0373312	0.112765	0.0484997	0.506845	NA	0.496794	0.524802	0.360539	0.180269
SERTAD2	0.0240245	0.56008	0.320704	0.5925	0.2308	0.34079	NA	0.166742	0.647641	0.36041	0.180205
ABLIM3	0.341225	0.45197	0.0520974	0.598786	0.0415506	0.518048	NA	0.295023	0.58348	0.360272	0.180136
STAT4	0.0303457	0.537716	0.358548	0.239985	0.0657651	0.427809	NA	0.598856	0.622877	0.360238	0.180119
SCAMP2	0.25929	0.465843	0.181486	0.375706	0.0837846	0.461741	NA	0.448149	0.605881	0.360235	0.180118
HOOK1	0.153767	0.295545	0.386297	0.571751	0.032426	0.347078	NA	0.428505	0.664873	0.36003	0.180015
IGF1R	0.0830411	0.669913	0.239573	0.593305	0.180186	0.315473	NA	0.196178	0.602351	0.360003	0.180001
IQGAP2	0.0305361	0.600899	0.0745308	0.253382	0.394156	0.470415	NA	0.491054	0.564469	0.35993	0.179965
NUMA1	0.488401	0.664621	0.283422	0.182074	0.0816153	0.00419589	NA	0.487584	0.685897	0.359726	0.179863
KRCC1	0.0493458	0.631083	0.226083	0.100176	0.0369276	0.745286	NA	0.435851	0.652612	0.359671	0.179835
QTRT1	0.0775128	0.527673	0.18744	0.48	0.10026	0.499775	NA	0.470136	0.533463	0.359533	0.179766
CHMP6	0.057534	0.429174	0.199511	0.418706	0.1551	0.525035	NA	0.500007	0.591121	0.359523	0.179762
PITX2	0.065657	0.619894	0.506774	0.522215	0.0349636	0.0447942	NA	0.539338	0.542351	0.359498	0.179749
TNFSF13B	0.0863933	0.41768	0.0593664	0.0213235	0.617261	0.579798	NA	0.505643	0.588511	0.359497	0.179749
ITGA6	0.191873	0.514673	0.20724	0.0533824	0.215544	0.606835	NA	0.396313	0.68998	0.35948	0.17974
TFPT	0.118732	0.445427	0.0827224	0.535806	0.630454	0.00507576	NA	0.48835	0.569169	0.359467	0.179733
RAB20	0.0359546	0.543547	0.110074	0.349765	0.0464471	0.763221	NA	0.393484	0.629448	0.358992	0.179496
MAP7	0.0133048	0.496607	0.321366	0.424059	0.340485	0.242616	NA	0.443456	0.586789	0.358585	0.179293
CAP2	0.532752	0.336503	0.165876	0.281838	0.464014	0.0726226	NA	0.478963	0.53605	0.358577	0.179289
ZNF423	0.101504	0.409276	0.309518	0.595726	0.229811	0.0905217	NA	0.549057	0.582657	0.358509	0.179254
SERPING1	0.59285	0.586909	0.13064	0.0471975	0.518411	0.131906	NA	0.320428	0.538692	0.358379	0.17919
GABRB1	0.174189	0.742881	0.0513474	0.5255	0.472394	8.04e-15	NA	0.348155	0.551752	0.358277	0.179139
GRTP1	0.294536	0.568294	0.104712	0.430588	0.00483451	0.273906	NA	0.505363	0.683907	0.358268	0.179134
CTNNA1	0.0491085	0.672785	0.135108	0.611691	0.253246	0.368823	NA	0.245206	0.529311	0.35816	0.17908
FAM107B	0.185133	0.483501	0.15438	0.275706	0.372885	0.561593	NA	0.241611	0.59019	0.358125	0.179062
BBS2	0.0453782	0.218303	0.334216	0.598883	0.297071	0.57798	NA	0.295406	0.497721	0.35812	0.17906
NUCB2	0.216588	0.235938	0.0343974	0.355412	0.0313602	0.757724	NA	0.49493	0.738585	0.358117	0.179058
PCMTD2	0.354489	0.410565	0.249305	0.0715735	0.124576	0.785861	NA	0.346269	0.52189	0.358066	0.179033
CAPN1	0.00731256	0.533425	0.0840242	0.63453	0.241415	0.509225	NA	0.296069	0.557537	0.357942	0.178971
PACS2	0.100595	0.538873	0.476772	0.510237	0.22114	0.165112	NA	0.285304	0.564992	0.357878	0.178939
CITED2	0.602349	0.572216	0.0495974	0.205279	0.0397716	0.463598	NA	0.341575	0.587464	0.357731	0.178866
HCK	0.103807	0.556783	0.0563215	0.319529	0.136528	0.574883	NA	0.522428	0.591033	0.357664	0.178832
CDCA7	0.166833	0.534149	0.114799	0.579353	0.0414213	0.504089	NA	0.331805	0.58781	0.357532	0.178766
RRM1	0.0279196	0.571544	0.342621	0.570444	0.0608282	0.537791	NA	0.223013	0.525122	0.35741	0.178705
SLC25A4	0.648099	0.337988	0.122689	0.616049	0.0260688	0.0862246	NA	0.45047	0.571686	0.357409	0.178705
ZBTB20	0.248045	0.722861	0.252892	0.283882	0.534072	0.000154776	NA	0.177176	0.640135	0.357402	0.178701
ARID1A	0.0709831	0.576746	0.686972	0.158427	0.0816581	0.289796	NA	0.434069	0.559983	0.357329	0.178665
TIMD4	0.352658	0.368953	0.0727224	0.544909	0.0785818	0.203649	NA	0.606241	0.630631	0.357293	0.178646
MMD	0.41543	0.523077	0.136051	0.524941	0.205622	0.00289601	NA	0.511155	0.536904	0.357009	0.178505
ANKRD44	0.0303271	0.598113	0.457844	0.60068	0.0387334	0.08378	NA	0.392158	0.652299	0.356742	0.178371
PCCA	0.0443906	0.613364	0.149542	0.562381	0.0907642	0.307349	NA	0.487687	0.597728	0.356651	0.178325
STK40	0.162217	0.584457	0.364037	0.196794	0.00408559	0.405228	NA	0.51215	0.6237	0.356583	0.178292
SNRK	0.153623	0.721498	0.0537059	0.0227941	0.273157	0.650764	NA	0.357594	0.617673	0.356351	0.178176
LPL	0.505073	0.594501	0.0713474	0.249204	0.0718972	0.39878	NA	0.376161	0.583441	0.356301	0.17815
HS3ST3A1	0.491161	0.0988045	0.257619	0.583662	0.243615	0.229219	NA	0.402923	0.543363	0.356296	0.178148
USP46	0.604432	0.607214	0.0343663	0.158206	0.12663	0.311285	NA	0.470571	0.537575	0.356285	0.178142
TMEM123	0.324968	0.154135	0.336717	0.174618	0.177157	0.774184	NA	0.413202	0.49355	0.356066	0.178033
SHQ1	0.00913304	0.511821	0.498361	0.546134	0.012726	0.472835	NA	0.177787	0.619106	0.355988	0.177994
FBXO8	0.0761957	0.557929	0.0774256	0.314841	0.211747	0.624231	NA	0.412642	0.572411	0.355928	0.177964
RBM17	0.0418275	0.576024	0.20391	0.192366	0.554522	0.342511	NA	0.363893	0.570991	0.355756	0.177878
TTLL4	0.0447751	0.50847	0.0346493	0.333029	0.243152	0.556662	NA	0.475647	0.648703	0.355636	0.177818
SSRP1	0.0778318	0.505187	0.646253	0.466029	0.10271	0.190288	NA	0.254594	0.601766	0.355582	0.177791
LHPP	0.206065	0.163759	0.653592	0.717246	0.0116024	0.0530486	NA	0.367696	0.671178	0.355523	0.177762
PAPSS2	0.512754	0.67002	0.0506062	0.0401471	0.0149695	0.530821	NA	0.415729	0.6078	0.355356	0.177678
DNPEP	0.130966	0.53797	0.568685	0.368206	0.0718395	0.148608	NA	0.45047	0.564285	0.355129	0.177564
DIP2C	0.522905	0.580455	0.40305	0.196971	0.038253	0.256473	NA	0.275534	0.565607	0.354906	0.177453
EGFL7	0.0603994	0.254049	0.540178	0.527471	0.334939	0.136011	NA	0.398126	0.587259	0.354804	0.177402
SYNCRIP	0.0229626	0.702957	0.0578838	0.337235	0.273536	0.389481	NA	0.481564	0.571858	0.354685	0.177342
RNASET2	0.495594	0.398607	0.36074	0.0451471	0.552194	0.381708	NA	0.0361922	0.566208	0.354549	0.177274
UQCRC1	0.352233	0.205325	0.0562665	0.573952	0.319157	0.42408	NA	0.493044	0.410422	0.35431	0.177155
CLCN7	0.036512	0.479803	0.51671	0.596032	0.119997	0.4551	NA	0.119858	0.509904	0.35424	0.17712
KIAA1161	0.0520387	0.534982	0.389833	0.219548	0.568036	0.112489	NA	0.420268	0.536535	0.354216	0.177108
HLA-E	0.0122679	0.488198	0.675844	0.68635	0.294039	0.0159241	NA	0.0375185	0.62312	0.354158	0.177079
THUMPD2	0.00833928	0.452022	0.186725	0.310941	0.413112	0.613645	NA	0.281119	0.565406	0.353914	0.176957
PRMT5	0.222714	0.332266	0.354659	0.353529	0.391686	0.389101	NA	0.307777	0.479097	0.353854	0.176927
PHACTR2	0.0512263	0.842152	0.238872	0.3685	0.0350157	0.22307	NA	0.468633	0.602804	0.353784	0.176892
PTPRD	0.50418	0.544833	0.303901	0.524824	0.0192011	8.04e-15	NA	0.365603	0.567298	0.35373	0.176865
HSDL1	0.0106193	0.4097	0.612864	0.496471	0.0824152	0.541809	NA	0.141948	0.533986	0.353727	0.176863
SLC2A9	0.227514	0.293964	0.575591	0.178471	0.111273	0.299711	NA	0.505467	0.63729	0.35366	0.17683
ZADH2	0.0540649	0.597729	0.161964	0.426707	0.11678	0.339219	NA	0.415957	0.716844	0.353658	0.176829
TTC7B	0.00668625	0.51572	0.216312	0.276583	0.438896	0.303032	NA	0.481232	0.590185	0.353581	0.17679
CYP1B1	0.278153	0.40836	0.111523	0.193235	0.485081	0.287987	NA	0.373974	0.69005	0.353546	0.176773
TSC22D1	0.00691174	0.52586	0.506686	0.5339	0.0756454	0.296614	NA	0.288671	0.593618	0.353488	0.176744
ARHGAP21	0.233126	0.558076	0.404852	0.0945	0.316442	0.376237	NA	0.339534	0.50447	0.353405	0.176702
E2F5	0.716997	0.177811	0.0848474	0.0895882	0.0888178	0.592405	NA	0.485823	0.590539	0.353353	0.176677
MAP1LC3A	0.234102	0.341956	0.294546	0.652824	0.179201	0.296319	NA	0.214672	0.611421	0.35313	0.176565
PDE8A	0.0820653	0.517624	0.246313	0.533541	0.0261168	0.536426	NA	0.310202	0.570957	0.352906	0.176453
ADRA2B	0.360948	0.00395713	0.208142	0.659066	0.0297092	0.412862	NA	0.452128	0.695652	0.352808	0.176404
ZNF329	0.179113	0.546382	0.310296	0.579459	0.135488	0.196142	NA	0.4143	0.459905	0.352636	0.176318
SLC2A5	0.42436	0.416882	0.671384	0.139382	0.109502	0.133065	NA	0.332085	0.592272	0.352366	0.176183
FBN1	0.329443	0.702418	0.114614	0.106971	0.305307	0.261647	NA	0.389859	0.607999	0.352282	0.176141
PADI2	0.120085	0.248853	0.17831	0.352494	0.268854	0.607644	0.304857	NA	0.73663	0.352216	0.176108
TMEM108	0.565702	0.481073	0.214628	0.156118	0.031861	0.394214	NA	0.425448	0.546791	0.351979	0.17599
TOP2A	0.0789554	0.603354	0.276071	0.158353	0.647243	0.0258798	NA	0.489676	0.533964	0.351687	0.175844
MARCKS	0.00791846	0.603299	0.0798376	0.612577	0.043572	0.555522	NA	0.37387	0.535258	0.351482	0.175741
DDAH2	0.0588237	0.423152	0.419713	0.509308	0.0215116	0.711965	NA	0.101467	0.565808	0.351468	0.175734
DLX3	0.340329	0.529789	0.183492	0.260441	0.302758	0.224022	NA	0.452843	0.518045	0.351465	0.175732
LMO2	0.205397	0.345493	0.13251	0.418608	0.144709	0.494973	NA	0.509725	0.560047	0.351433	0.175716
PTPRG	0.100179	0.68092	0.186616	0.553388	0.333176	3.62e-06	NA	0.385247	0.571656	0.351398	0.175699
PPM1K	0.0322273	0.678794	0.0318724	0.607265	0.0557543	0.442083	NA	0.262116	0.700444	0.35132	0.17566
VPS37B	0.0616659	0.431503	0.36053	0.449824	0.00169996	0.485176	NA	0.405627	0.614521	0.351318	0.175659
JAZF1	0.170431	0.487765	0.3862	0.506481	0.201239	0.150785	NA	0.207835	0.699043	0.351222	0.175611
EXTL1	0.284964	0.297324	0.339019	0.443265	0.397411	0.0482673	NA	0.34117	0.658346	0.351221	0.17561
CA10	0.261244	0.570393	0.395455	0.191588	0.333356	8.04e-15	NA	0.484143	0.571821	0.351	0.1755
CYR61	0.151693	0.378889	0.222663	0.615742	0.535262	0.305718	NA	0.0462425	0.551749	0.350995	0.175497
HIST1H2BE	0.00854441	0.420584	0.365747	0.521779	0.0591797	0.534396	NA	0.438379	0.458843	0.350931	0.175466
TFIP11	0.200379	0.47288	0.191895	0.366959	0.0151048	0.616647	NA	0.39795	0.544597	0.350801	0.175401
PHF21A	0.153729	0.545932	0.188932	0.479088	0.0662526	0.614277	NA	0.228805	0.528426	0.35068	0.17534
RASSF4	0.195948	0.627798	0.383712	0.396299	0.259524	0.00693182	NA	0.371063	0.56371	0.350623	0.175312
LIN7A	0.362997	0.645025	0.0407224	0.264706	0.0642675	0.319859	NA	0.528883	0.577869	0.350541	0.175271
CDC42	0.111723	0.731729	0.145322	0.171441	0.0561258	0.457387	NA	0.374202	0.755993	0.35049	0.175245
CRIPAK	0.136568	0.551466	0.547769	0.520987	0.0424541	0.130999	NA	0.304078	0.569461	0.350473	0.175236
GRAMD1A	0.556367	0.636777	0.0714724	0.0730441	0.0377788	0.649204	NA	0.2387	0.538831	0.350272	0.175136
CHD5	0.0929318	0.463579	0.93625	0.911746	0.362594	8.04e-15	NA	NA	0.909594	0.525242	0.175081
CRBN	0.0017217	0.295305	0.115472	0.336765	0.730446	0.559001	NA	0.192863	0.569145	0.35009	0.175045
CTDSPL	0.073678	0.613367	0.229745	0.284162	0.0238632	0.616554	NA	0.364711	0.594297	0.350047	0.175024
ARHGEF12	0.250858	0.486108	0.0645974	0.616988	0.447994	0.196047	NA	0.150672	0.586798	0.350008	0.175004
QSOX1	0.145728	0.312398	0.485303	0.0273529	0.156057	0.653322	0.448075	NA	0.571211	0.349931	0.174965
AACS	0.571291	0.243269	0.213312	0.472941	0.064376	0.120181	NA	0.478123	0.635627	0.34989	0.174945
ALPP	0.179506	0.546075	0.153514	0.560858	0.142578	0.221362	NA	0.430856	0.56054	0.349411	0.174706
CLASP2	0.0627596	0.445505	0.0377599	0.323824	0.352165	0.554768	NA	0.477813	0.540094	0.349336	0.174668
MATR3	0.0422566	0.50161	0.466702	0.314412	0.00494988	0.666539	NA	0.18447	0.612481	0.349178	0.174589
PPP1R12A	0.0843389	0.643836	0.0437328	0.224206	0.361124	0.440894	NA	0.428888	0.56562	0.34908	0.17454
PTEN	0.0320743	0.647977	0.0484724	0.752244	0.206099	0.0589632	NA	0.461898	0.584626	0.349044	0.174522
ZBTB38	0.0330094	0.712034	0.426362	0.464312	0.0378763	0.112419	NA	0.381113	0.623257	0.348798	0.174399
HERC6	0.235473	0.399682	0.400039	0.43593	0.173334	0.259623	NA	0.32048	0.564639	0.34865	0.174325
NLGN2	0.145243	0.273714	0.481819	0.57721	0.173827	0.330123	NA	0.22837	0.578468	0.348597	0.174298
RXRA	0.0468557	0.206156	0.525196	0.594674	0.231673	0.358282	NA	0.229696	0.593492	0.348253	0.174127
RAP1A	0.0239066	0.430238	0.302677	0.0308824	0.51177	0.584397	0.277988	NA	0.624001	0.348232	0.174116
CHST12	0.459522	0.500105	0.0966271	0.379529	0.298569	0.00961306	NA	0.431644	0.609924	0.348192	0.174096
ANKRD37	0.221658	0.469428	0.236905	0.643479	0.160678	0.0410286	NA	0.357262	0.653972	0.348051	0.174026
FYB	0.125623	0.559896	0.504557	0.0807353	0.236687	0.0880863	NA	0.512886	0.67579	0.348033	0.174016
MEF2C	0.479018	0.607459	0.0425199	0.139529	0.0386927	0.466793	NA	0.455112	0.554762	0.347986	0.173993
IL1R2	0.742856	0.135422	0.131873	0.192863	0.328745	0.314184	NA	0.414093	0.522948	0.347873	0.173937
CPLX1	0.0956683	0.402865	0.313901	0.458647	0.0388923	0.447472	NA	0.461287	0.563642	0.347797	0.173898
SERPINB1	0.0186035	0.537985	0.552544	0.0080414	0.00846152	0.572969	NA	0.405244	0.677574	0.347678	0.173839
MAP4K1	0.0294823	0.322499	0.448842	0.506197	0.21135	0.192641	NA	0.425779	0.644218	0.347626	0.173813
WASF2	0.127437	0.64226	0.0972369	0.519676	0.0395759	0.396122	NA	0.405804	0.552889	0.347625	0.173813
CTTN	0.0401168	0.560431	0.310233	0.480561	0.0718854	0.569052	NA	0.153988	0.594136	0.34755	0.173775
RAB8B	0.126137	0.695589	0.0660974	0.518029	0.136379	0.250389	NA	0.349636	0.63743	0.347461	0.173731
AGGF1	0.333026	0.575732	0.14016	0.00822059	0.149562	0.580997	NA	0.390294	0.601412	0.347426	0.173713
FAM50B	0.578533	0.352257	0.18861	0.252634	0.127997	0.448724	NA	0.298339	0.530249	0.347168	0.173584
SEMA6B	0.127207	0.463065	0.615492	0.197869	0.194068	0.416548	NA	0.0813667	0.681478	0.347137	0.173568
UBR1	0.00992594	0.543429	0.0637569	0.392382	0.0125144	0.605915	NA	0.472715	0.676153	0.347099	0.173549
EBF1	0.385763	0.643552	0.27683	0.437853	0.690493	0.508473	NA	NA	0.701105	0.520581	0.173527
SHE	0.638359	0.455345	0.141577	0.523551	0.067023	0.0481932	NA	0.333286	0.568027	0.34692	0.17346
DSC2	0.265997	0.680533	0.0457544	0.535404	0.28957	0.112335	NA	0.272115	0.568652	0.346295	0.173148
PROM1	0.0131671	0.496775	0.0522224	0.857976	0.356443	0.0925109	NA	0.247527	0.652682	0.346163	0.173082
CD79B	0.712961	0.405016	0.107574	0.0286765	0.121684	0.461065	NA	0.360556	0.569744	0.34591	0.172955
EIF2AK4	0.121911	0.630568	0.262658	0.551819	0.0603188	0.276832	NA	0.325225	0.537579	0.345864	0.172932
RAB32	0.0881511	0.504468	0.13774	0.0772059	0.475446	0.600993	NA	0.317776	0.564497	0.345784	0.172892
EGFR	0.0850227	0.686896	0.262368	0.530176	0.182478	8.04e-15	NA	0.440472	0.577943	0.345669	0.172835
CCND2	0.336791	0.707709	0.520257	0.206559	0.174496	0.0570271	NA	0.252398	0.509585	0.345603	0.172801
TRPM4	0.112615	0.496487	0.295351	0.55164	0.394863	0.0373274	NA	0.320687	0.554452	0.345428	0.172714
PDIK1L	0.141951	0.462745	0.362159	0.00708824	0.0201485	0.800515	NA	0.400116	0.568667	0.345424	0.172712
ALDH1A3	0.228269	0.613396	0.160385	0.557254	0.184764	0.15023	NA	0.262345	0.606629	0.345409	0.172704
C1QB	0.652638	0.127904	0.110155	0.0880882	0.0940276	0.671644	NA	0.471949	0.546563	0.345371	0.172686
PLCB1	0.589874	0.613319	0.190297	0.0367647	0.0410576	0.182208	NA	0.437259	0.672041	0.345353	0.172676
PTGES	0.635387	0.51516	0.0649724	0.161941	0.387616	0.07673	NA	0.38073	0.539592	0.345266	0.172633
DGKA	0.0566696	0.4507	0.495911	0.121279	0.361776	0.14575	NA	0.452843	0.676295	0.345153	0.172576
AP2A2	0.00305028	0.464369	0.32204	0.412003	0.25811	0.220786	NA	0.481564	0.597547	0.344934	0.172467
NR1H2	0.0524841	0.272042	0.249977	0.452529	0.0849751	0.529673	NA	0.507788	0.608843	0.344789	0.172394
SF3B2	0.47688	0.524185	0.0537224	0.445382	0.0366883	0.291657	NA	0.380833	0.548358	0.344713	0.172357
ADAMTS19	0.388237	0.595514	0.0851491	0.499233	0.0251177	0.0193978	NA	0.469753	0.675171	0.344696	0.172348
METTL7B	0.214237	0.0956994	0.120111	0.509426	0.235083	0.600122	NA	0.384304	0.598587	0.344696	0.172348
SIGIRR	0.0759978	0.419532	0.468524	0.261838	0.449896	0.0714187	NA	0.459246	0.550201	0.344582	0.172291
TSPO	0.296886	0.175706	0.207211	0.103088	0.542939	0.604031	NA	0.260613	0.565041	0.34444	0.17222
CDH1	0.0723397	0.6599	0.479276	0.0128662	0.461594	8.04e-15	NA	0.481284	0.588228	0.344436	0.172218
FN1	0.572363	0.67331	0.145533	0.457723	0.104592	8.04e-15	NA	0.292879	0.508749	0.344393	0.172197
NAV2	0.309587	0.509949	0.247811	0.561542	0.0806752	0.142392	NA	0.337928	0.563467	0.344169	0.172084
CCNT1	0.00282317	0.586043	0.123355	0.0631176	0.47295	0.394628	NA	0.416444	0.693972	0.344167	0.172083
TP53	0.138378	0.406995	0.517875	0.263926	0.270124	0.146907	NA	0.50123	0.506864	0.344037	0.172019
MAD1L1	0.00353021	0.432161	0.553878	0.494029	0.0126395	0.169233	NA	0.383486	0.702928	0.343986	0.171993
MAN1A1	0.212394	0.678667	0.122036	0.655012	0.0657309	0.0136742	NA	0.40884	0.595322	0.343959	0.17198
UBLCP1	0.0121245	0.579284	0.121139	0.512	0.0463625	0.449171	NA	0.42519	0.60577	0.34388	0.17194
MGRN1	0.10273	0.482943	0.39135	0.257059	0.0769107	0.26387	NA	0.536126	0.639935	0.343866	0.171933
COL15A1	0.135649	0.407044	0.211414	0.462115	0.415258	0.162849	NA	0.409709	0.546644	0.343835	0.171918
AGTR1	0.292498	0.436214	0.0547841	0.286029	0.497747	8.04e-15	NA	0.521205	0.661598	0.343759	0.17188
SLC19A3	0.321078	0.647842	0.238465	0.532304	0.0038886	0.15033	NA	0.272653	0.582485	0.343631	0.171815
SND1	0.007331	0.403772	0.353338	0.428912	0.200331	0.201323	NA	0.458531	0.695183	0.34359	0.171795
APCDD1	0.245654	0.07062	0.49693	0.674913	0.0122813	0.420244	NA	0.175083	0.652819	0.343568	0.171784
DLGAP4	0.202138	0.678986	0.0981223	0.410844	0.0584477	0.44546	NA	0.316221	0.536723	0.343368	0.171684
GPAA1	0.113553	0.494903	0.0590974	0.493403	0.0562691	0.464265	NA	0.522811	0.541912	0.343277	0.171638
MRPL42	0.324347	0.523745	0.0278206	0.0332353	0.243582	0.679682	NA	0.345222	0.567673	0.343163	0.171582
TP53INP1	0.163805	0.407628	0.423171	0.062949	0.0198139	0.586852	NA	0.475979	0.602863	0.342883	0.171441
TCF12	0.101642	0.597761	0.489482	0.0311147	0.0926573	0.57888	NA	0.235996	0.615459	0.342874	0.171437
CSNK1E	0.124278	0.328227	0.370648	0.595209	0.0400877	0.447408	NA	0.202964	0.634167	0.342874	0.171437
RAB11FIP3	0.3681	0.483738	0.238381	0.479324	0.0101572	0.271563	NA	0.250791	0.64042	0.342809	0.171405
FBN2	0.0285089	0.664514	0.273031	0.629134	0.0590037	0.0704747	NA	0.422081	0.595123	0.342734	0.171367
THBS1	0.298447	0.786501	0.0539754	0.0176618	0.069928	0.448542	NA	0.403969	0.662195	0.342653	0.171326
SMOC1	0.123771	0.399357	0.277188	0.305824	0.465875	0.124877	NA	0.492101	0.551837	0.342604	0.171302
IRAK2	0.08329	0.373404	0.504255	0.444412	0.0882686	0.126099	NA	0.417439	0.703405	0.342571	0.171286
MKNK1	0.0103568	0.744116	0.369005	0.0126618	0.0853451	0.558712	NA	0.353563	0.606483	0.34253	0.171265
VWA1	0.202694	0.517169	0.0813048	0.430059	0.370467	0.135018	NA	0.427054	0.576141	0.342488	0.171244
SLC30A1	0.032475	0.342935	0.335956	0.0157647	0.493519	0.427615	NA	0.462075	0.629483	0.342478	0.171239
BTBD10	0.388909	0.473643	0.177341	0.0793676	0.455228	0.192297	NA	0.498017	0.474495	0.342412	0.171206
SCD	0.154147	0.540686	0.266429	0.332529	0.546689	0.0895634	NA	0.21202	0.595403	0.342183	0.171092
ZBTB16	0.85227	0.634572	0.546408	0.721221	0.00758164	0.0941371	NA	NA	0.736147	0.513191	0.171064
PRELP	0.146332	0.335201	0.34176	0.532064	0.313374	0.0694682	NA	0.417387	0.580834	0.342052	0.171026
PTPN4	0.550699	0.534056	0.0683474	0.0351176	0.049922	0.636444	NA	0.258801	0.600832	0.341777	0.170889
GMEB2	0.324935	0.556214	0.587889	0.382529	0.192768	0.0689487	NA	0.0565727	0.564163	0.341753	0.170876
ABT1	0.084163	0.324944	0.136387	0.615995	0.118903	0.407938	NA	0.4608	0.584864	0.341749	0.170875
UBE2Q2	0.0225183	0.231728	0.607551	0.0380882	0.273077	0.728596	NA	0.233012	0.59893	0.341688	0.170844
ATP1A1	0.0774926	0.405378	0.28383	0.45835	0.295187	0.176037	NA	0.476362	0.5603	0.341617	0.170809
MPP5	0.586042	0.384689	0.0812359	0.331147	0.0175553	0.305002	NA	0.488962	0.537515	0.341519	0.170759
ARID5B	0.325371	0.410312	0.0446762	0.737732	0.103538	0.0860795	NA	0.403866	0.62008	0.341457	0.170729
ANG	0.1675	0.26204	0.0888053	0.545412	0.139712	0.638109	NA	0.323339	0.565793	0.341339	0.170669
ST3GAL6	0.00878199	0.605358	0.14067	0.220118	0.0439368	0.864382	NA	0.296681	0.55059	0.341315	0.170657
TGOLN2	0.0523077	0.793618	0.170552	0.0905882	0.335166	0.448752	NA	0.281429	0.557081	0.341187	0.170593
BRD1	0.011213	0.381748	0.343476	0.395659	0.126482	0.458847	NA	0.420983	0.590928	0.341167	0.170584
APP	0.081748	0.585977	0.291665	0.0363235	0.270097	0.542492	NA	0.389889	0.530971	0.341145	0.170573
ULK1	0.079153	0.48651	0.242007	0.587626	0.0555147	0.301256	NA	0.313186	0.662545	0.340975	0.170487
KIAA0907	0.063897	0.777893	0.147372	0.0147206	0.061682	0.65158	NA	0.459526	0.551123	0.340974	0.170487
HSP90AA1	0.0435615	0.683878	0.180906	0.419941	0.0999633	0.580364	NA	0.089096	0.629731	0.34093	0.170465
HECW2	0.461534	0.215779	0.112222	0.343912	0.108244	0.497357	NA	0.36956	0.61764	0.340781	0.17039
MDH2	0.276601	0.54881	0.626384	0.128794	0.078293	0.344298	NA	0.184905	0.537781	0.340733	0.170367
SF3B1	0.0145242	0.717502	0.0482224	0.260605	0.0096665	0.605204	NA	0.348921	0.721138	0.340723	0.170361
PLEKHB2	0.00228855	0.559208	0.434575	0.486529	0.240159	0.0733036	NA	0.367747	0.561278	0.340636	0.170318
MAPK13	0.037223	0.54836	0.122978	0.0383824	0.522148	0.514991	NA	0.356194	0.582804	0.340385	0.170193
IRX2	0.227668	0.542586	0.44017	0.560421	0.111682	8.04e-15	NA	0.254055	0.586309	0.340361	0.170181
PLXNA2	0.00324854	0.416123	0.299344	0.624104	0.0405756	0.202001	NA	0.407078	0.729494	0.340246	0.170123
CRYL1	0.230441	0.446701	0.488291	0.502176	0.00193144	0.145032	NA	0.315838	0.591151	0.340195	0.170098
CLU	0.560054	0.385404	0.311111	0.653694	0.452885	0.630999	NA	NA	0.575421	0.509938	0.169979
DDX10	0.0818894	0.281561	0.650795	0.347	0.0372675	0.417293	NA	0.393816	0.509569	0.339899	0.169949
TBC1D22A	0.0350427	0.462	0.0357349	0.249506	0.389827	0.332552	NA	0.503809	0.710206	0.339835	0.169917
JTB	0.051381	0.376069	0.514902	0.5115	0.00118481	0.254853	NA	0.461898	0.546841	0.339828	0.169914
TBX2	0.0544964	0.332214	0.429561	0.209588	0.667384	0.00808256	NA	0.381548	0.635528	0.3398	0.1699
DIO3	0.395731	0.65993	0.215592	0.306853	0.225201	0.088319	NA	0.284641	0.540754	0.339628	0.169814
PPM1M	0.0773311	0.205197	0.169316	0.636064	0.377987	0.595038	NA	0.117206	0.538727	0.339608	0.169804
TSPAN13	0.0485085	0.351891	0.0367382	0.0401471	0.233597	0.866783	NA	0.480569	0.658419	0.339582	0.169791
TOM1	0.0449338	0.29723	0.191202	0.583656	0.132392	0.58019	NA	0.296121	0.590787	0.339564	0.169782
PHLDB1	0.551691	0.0446392	0.605056	0.465548	0.0971366	0.159842	NA	0.168223	0.62371	0.339481	0.16974
NUPR1	0.702693	0.484245	0.0522234	0.0146618	0.285496	0.29565	NA	0.339254	0.541428	0.339457	0.169728
HLX	0.143702	0.38971	0.920568	0.760786	0.171185	0.348604	NA	NA	0.829151	0.509101	0.1697
TTYH1	0.244156	0.120655	0.0390024	0.603098	0.425206	0.0856905	NA	0.566018	0.631326	0.339394	0.169697
NDUFS4	0.00100292	0.346163	0.67107	0.127691	0.211659	0.47618	NA	0.327774	0.553443	0.339373	0.169686
ATP5D	0.287236	0.553693	0.23224	0.475206	0.0924987	0.0869157	NA	0.470571	0.51629	0.339331	0.169666
ACTR2	0.00834126	0.765708	0.122978	0.390662	0.250737	0.286049	NA	0.318771	0.570676	0.33924	0.16962
ZNF22	0.198908	0.651439	0.175943	0.0330255	0.198707	0.730727	NA	0.274539	0.44828	0.338946	0.169473
PLK3	0.100209	0.718472	0.209845	0.0174265	0.0459699	0.661807	NA	0.482175	0.475632	0.338942	0.169471
UBE2J1	0.588132	0.56143	0.0320349	0.332794	0.224172	0.119765	NA	0.349916	0.503008	0.338907	0.169453
HECA	0.0211588	0.591353	0.267994	0.0378529	0.06236	0.634119	NA	0.43037	0.662877	0.338511	0.169255
TOB2	0.374939	0.55708	0.332143	0.0114412	0.121332	0.486903	NA	0.237705	0.585639	0.338398	0.169199
MAP3K6	0.362019	0.3737	0.514149	0.264471	0.356336	8.04e-15	NA	0.241942	0.594045	0.338333	0.169166
SEMA4A	0.0523618	0.370655	0.0851075	0.0625	0.467016	0.600544	NA	0.521257	0.54659	0.338254	0.169127
MRPS35	0.0300626	0.333003	0.0379512	0.510179	0.32269	0.557066	NA	0.443736	0.47126	0.338243	0.169122
IFITM1	0.04265	0.403175	0.503851	0.257475	0.131832	0.38531	NA	0.374585	0.606996	0.338234	0.169117
IREB2	0.269201	0.581342	0.0355599	0.140258	0.0632758	0.557042	NA	0.424578	0.634151	0.338176	0.169088
RAF1	0.137851	0.571416	0.140457	0.522824	0.197625	0.233287	NA	0.415678	0.486206	0.338168	0.169084
MAEA	0.043378	0.505073	0.163098	0.601195	0.183975	0.0619178	NA	0.513424	0.632043	0.338013	0.169007
DENND1A	0.0402349	0.575478	0.175745	0.0457647	0.274246	0.564833	NA	0.443559	0.584209	0.338009	0.169004
SLC9A1	0.0036126	0.481544	0.561125	0.0272059	0.00973801	0.543449	NA	0.444222	0.633135	0.338004	0.169002
CLPTM1	0.340745	0.639914	0.0449458	0.291324	0.0193023	0.465037	NA	0.509166	0.393552	0.337998	0.168999
TLE1	0.0819546	0.538408	0.243686	0.734071	0.107518	0.140164	NA	0.221252	0.636586	0.337955	0.168977
SLC16A5	0.0354184	0.588604	0.65329	0.0252941	0.470616	0.120703	NA	0.236711	0.572777	0.337927	0.168963
MIB2	0.124207	0.503923	0.304009	0.230059	0.385583	0.311999	NA	0.195567	0.648005	0.337919	0.16896
LIMK2	0.00514069	0.569197	0.129823	0.175029	0.128204	0.63102	NA	0.502711	0.561888	0.337877	0.168938
PDE5A	0.511589	0.387917	0.110714	0.140265	0.412757	0.137805	NA	0.381113	0.62045	0.337826	0.168913
UXS1	0.267638	0.537476	0.204599	0.182441	0.408668	0.139244	NA	0.381673	0.579524	0.337658	0.168829
FYN	0.153704	0.6341	0.278966	0.346206	0.241896	0.0889242	NA	0.299716	0.65741	0.337615	0.168808
FTO	0.175178	0.544027	0.392157	0.185118	0.498607	0.00973398	NA	0.337265	0.558108	0.337524	0.168762
C1GALT1	0.0147192	0.526035	0.0485846	0.501706	0.00490345	0.632889	NA	0.414911	0.555464	0.337402	0.168701
GRAMD3	0.0741152	0.623218	0.170221	0.472411	0.000407245	0.459145	NA	0.309767	0.589523	0.337351	0.168675
ZCCHC14	0.281236	0.291145	0.344506	0.578732	0.00941638	0.075996	NA	0.402385	0.713685	0.337138	0.168569
CITED4	0.600544	0.498785	0.181588	0.0472059	0.211535	0.00458333	NA	0.501613	0.649896	0.336969	0.168484
CDKN1A	0.238704	0.48175	0.374291	0.114941	0.0775294	0.613186	NA	0.112284	0.68287	0.336944	0.168472
NEDD4L	0.373568	0.641177	0.242972	0.161	0.25324	0.100883	NA	0.32706	0.594936	0.336854	0.168427
MAFF	0.0714524	0.368961	0.671979	0.457315	0.0457494	0.0776601	NA	0.459909	0.541163	0.336774	0.168387
CBS	0.339116	0.41744	0.137611	0.154559	0.102122	0.62708	NA	0.358132	0.557838	0.336737	0.168369
SLC25A36	0.191205	0.658174	0.0323849	0.121691	0.146752	0.592148	NA	0.410932	0.540518	0.336726	0.168363
MCPH1	0.0112866	0.502587	0.407949	0.491559	0.0751442	0.00122727	NA	0.443072	0.760859	0.33671	0.168355
MRPL19	0.189975	0.43103	0.190621	0.397968	0.117624	0.475268	NA	0.387516	0.503113	0.336639	0.16832
DMWD	0.0593059	0.553778	0.243532	0.0412647	0.274849	0.438409	NA	0.493604	0.587368	0.336514	0.168257
FZD1	0.644781	0.618104	0.0507092	0.0238235	0.0121823	0.163997	NA	0.45218	0.726131	0.336489	0.168244
SPIRE2	0.00817495	0.628809	0.137071	0.186897	0.403856	0.261513	NA	0.462561	0.601365	0.336281	0.16814
TBK1	0.0338195	0.415288	0.0484724	0.131325	0.365215	0.548452	NA	0.497966	0.649279	0.336227	0.168114
ZBTB10	0.231305	0.577004	0.0445974	0.35829	0.0855948	0.344153	NA	0.483708	0.564954	0.336201	0.1681
CKB	0.684982	0.445864	0.0355927	0.0111765	0.00812283	0.58376	NA	0.373767	0.545332	0.336075	0.168037
BANP	0.0199968	0.348279	0.521305	0.544015	0.0155564	0.109526	NA	0.508834	0.620755	0.336033	0.168017
ZFP36L2	0.178773	0.487368	0.594467	0.435353	0.605916	0.526796	NA	NA	0.699261	0.503991	0.167997
DNAJC10	0.208254	0.427491	0.139782	0.00954412	0.247127	0.742781	NA	0.368204	0.544261	0.335931	0.167965
USF2	0.0213764	0.27774	0.712324	0.189206	0.00517433	0.438939	NA	0.460241	0.581714	0.335839	0.16792
CA4	0.0611479	0.380724	0.351097	0.458588	0.130873	0.457914	NA	0.246968	0.599291	0.335825	0.167913
ANKRD46	0.326758	0.386281	0.0446762	0.0150294	0.0803892	0.88313	NA	0.402488	0.547168	0.33574	0.16787
SH2B1	0.00673399	0.544449	0.230451	0.229838	0.409948	0.196308	NA	0.518346	0.549748	0.335728	0.167864
SPATA20	0.00977237	0.427661	0.0587092	0.252971	0.430329	0.534445	NA	0.404912	0.565764	0.33557	0.167785
ZGPAT	0.239833	0.472351	0.117072	0.449559	0.0758117	0.320916	NA	0.442513	0.566332	0.335548	0.167774
ABCB10	0.307762	0.470478	0.0829512	0.0429412	0.029594	0.896041	NA	0.428225	0.425966	0.335495	0.167747
PFKL	0.205205	0.358202	0.23539	0.635369	0.0237891	0.179223	NA	0.471006	0.574843	0.335378	0.167689
ACOXL	0.255375	0.576918	0.0572067	0.563555	0.0691549	0.00328788	NA	0.586244	0.571224	0.335371	0.167685
DUSP16	0.12791	0.548786	0.0786678	0.401185	0.0371238	0.461064	NA	0.507788	0.519235	0.33522	0.16761
EXOC6	0.54775	0.47285	0.225346	0.330239	0.1321	0.031485	NA	0.402157	0.538648	0.335072	0.167536
STOML1	0.120879	0.54761	0.483476	0.441235	0.0210982	0.00329546	NA	0.418993	0.643321	0.334989	0.167494
SERPINF1	0.21836	0.319443	0.581294	0.0548529	0.1801	0.419732	NA	0.361727	0.544054	0.334945	0.167473
ADAM19	0.356459	0.324958	0.0957503	0.528738	0.0556664	0.370092	NA	0.383154	0.56474	0.334945	0.167472
SREBF1	0.394675	0.106672	0.143207	0.44543	0.100227	0.45352	NA	0.504089	0.531564	0.334923	0.167461
FOXC1	0.0909241	0.438526	0.44129	0.589041	0.0990656	0.113133	NA	0.296297	0.611017	0.334912	0.167456
SPINT1	0.142321	0.155421	0.274463	0.647231	0.10936	0.282006	NA	0.532147	0.535896	0.334855	0.167428
TBC1D14	0.0165644	0.485596	0.234603	0.411456	0.0877708	0.52396	NA	0.244057	0.674165	0.334772	0.167386
ADAMTSL2	0.630109	0.0866367	0.499553	0.0555882	0.111393	0.177423	NA	0.441311	0.676128	0.334768	0.167384
NAMPT	0.0107782	0.577186	0.0499323	0.342735	0.479553	0.134438	0.549502	NA	0.533835	0.334745	0.167372
ZBTB7B	0.175468	0.452022	0.349742	0.0175	0.00257055	0.493518	NA	0.419325	0.767512	0.334707	0.167354
HIVEP1	0.000323539	0.503544	0.605619	0.00561912	0.272348	0.330926	NA	0.203193	0.756047	0.334702	0.167351
ADORA2B	0.627125	0.458076	0.217766	0.00636912	0.234854	0.283054	NA	0.175746	0.674552	0.334693	0.167346
PAK1	0.212512	0.567224	0.0635442	0.561112	0.17091	0.00737606	NA	0.485418	0.609411	0.334688	0.167344
ZNF644	0.0396236	0.672491	0.0924748	0.150513	0.134861	0.674547	NA	0.370348	0.54252	0.334672	0.167336
IGSF8	0.432826	0.436137	0.134114	0.363235	0.0862339	0.226336	NA	0.491158	0.507158	0.33465	0.167325
SPRYD3	0.0209151	0.361896	0.298781	0.645882	0.0156772	0.319835	NA	0.37012	0.643802	0.334614	0.167307
BIRC6	0.00168144	0.259275	0.384811	0.602412	0.357347	0.252692	NA	0.232069	0.586377	0.334583	0.167291
NUDT14	0.0806768	0.508675	0.163378	0.5995	0.0932717	0.145861	NA	0.542705	0.54237	0.334555	0.167277
OCIAD1	0.0258395	0.626847	0.451061	0.0334118	0.21334	0.588681	NA	0.215667	0.521464	0.334539	0.16727
D2HGDH	0.550342	0.579686	0.144538	0.348588	0.0158704	0.336772	NA	0.0893759	0.611091	0.334533	0.167267
TGFBR2	0.500695	0.610923	0.0738474	0.0207353	0.159838	0.416074	NA	0.299002	0.594974	0.334511	0.167256
CEBPB	0.213274	0.558112	0.114828	0.0125441	0.371957	0.442164	NA	0.354433	0.607956	0.334409	0.167204
PIK3C2B	0.185186	0.341483	0.0768474	0.138941	0.585958	0.338261	NA	0.443279	0.564969	0.334365	0.167183
GRK6	0.0813621	0.445029	0.342441	0.160176	0.0400575	0.564242	NA	0.469856	0.571249	0.334302	0.167151
NAPB	0.00110713	0.732462	0.0599054	0.511144	0.0307412	0.328023	NA	0.320148	0.689877	0.334176	0.167088
HS1BP3	0.119189	0.5251	0.199868	0.0438971	0.260287	0.534308	NA	0.457153	0.533465	0.334158	0.167079
MR1	0.0175518	0.538033	0.0453501	0.507874	0.215861	0.54269	NA	0.28691	0.518707	0.334122	0.167061
MBD6	0.0133756	0.580646	0.0810644	0.581057	0.155061	0.309167	NA	0.331908	0.620499	0.334097	0.167049
DEXI	0.0070299	0.340837	0.325445	0.61855	0.321969	0.332603	NA	0.071648	0.654447	0.334066	0.167033
BMP2	0.836809	0.349976	0.0633609	0.476487	0.017221	0.265362	NA	0.0991979	0.563756	0.334021	0.167011
SMAD5	0.310856	0.694177	0.119891	0.0199363	0.378068	0.314008	NA	0.302317	0.532285	0.333942	0.166971
ZNF621	0.0799274	0.639322	0.272668	0.570975	0.265842	0.0856471	NA	0.217936	0.539158	0.333935	0.166967
CHD2	0.0330509	0.619599	0.188823	0.0829265	0.40248	0.266962	NA	0.497406	0.580201	0.333931	0.166966
TP53INP2	0.502696	0.53751	0.196628	0.122882	0.139507	0.327958	NA	0.377518	0.466302	0.333875	0.166938
RIPK2	0.63079	0.296693	0.0488541	0.29765	0.0109058	0.404507	NA	0.387465	0.593885	0.333844	0.166922
PTGER4	0.0137981	0.209052	0.657033	0.322412	0.130247	0.632609	NA	0.0843508	0.620261	0.33372	0.16686
ATF6	0.113213	0.477727	0.0527625	0.345162	0.0303806	0.651732	NA	0.418433	0.57948	0.333611	0.166806
GBP4	0.528803	0.36621	0.0866332	0.477971	0.315361	0.0319164	NA	0.275689	0.585925	0.333563	0.166782
CCDC47	0.111952	0.430763	0.0767224	0.299706	0.3022	0.296771	NA	0.515414	0.63448	0.333501	0.16675
ZFP36L1	0.0104249	0.579512	0.413372	0.132882	0.0116174	0.549834	NA	0.310098	0.65969	0.333429	0.166714
HSPH1	0.0958228	0.634246	0.0605974	0.484471	0.0200506	0.545523	NA	0.258189	0.568369	0.333409	0.166704
CST6	0.488435	0.150831	0.0763492	0.53065	0.164079	0.371761	NA	0.214518	0.670446	0.333384	0.166692
FBXO21	0.0177802	0.450095	0.444013	0.426831	0.0208228	0.403412	NA	0.370451	0.533457	0.333358	0.166679
COG6	0.0175428	0.463733	0.60393	0.0161618	0.321406	0.41925	NA	0.257091	0.567387	0.333313	0.166656
HOXA13	0.190681	0.586707	0.306343	0.533471	0.306781	8.04e-15	NA	0.188655	0.55364	0.333285	0.166642
RBM12B	0.0160396	0.623518	0.0482224	0.503176	0.13926	0.555539	NA	0.19567	0.584484	0.333239	0.166619
ADARB1	0.35943	0.72792	0.318982	0.26325	0.0168026	0.00165659	NA	0.412362	0.56516	0.333195	0.166598
HIBADH	0.0155529	0.575393	0.389029	0.0366176	0.0516025	0.616419	NA	0.385527	0.594917	0.333132	0.166566
FAM111A	0.313197	0.207332	0.032183	0.544029	0.0979311	0.661428	NA	0.251403	0.556352	0.332982	0.166491
BRE	0.155226	0.36733	0.645719	0.0114412	0.0268727	0.537709	NA	0.239746	0.679751	0.332975	0.166487
TUBB3	0.659805	0.425949	0.102865	0.0529412	0.405202	0.0974133	NA	0.416952	0.502191	0.332915	0.166457
MKL2	0.0967504	0.468487	0.443365	0.55333	0.00767648	0.149542	NA	0.336985	0.607127	0.332908	0.166454
TRAPPC11	0.220364	0.55	0.637321	0.64086	0.277993	0.469635	NA	NA	0.699169	0.499335	0.166445
MUC20	0.817581	0.505813	0.0954724	0.0204412	0.075783	0.264928	NA	0.312316	0.570314	0.332831	0.166416
COL6A3	0.142248	0.609616	0.690636	0.0273529	0.0774048	0.161628	NA	0.363002	0.58916	0.332631	0.166315
DCTN2	0.115556	0.383815	0.0723043	0.519441	0.0244543	0.52556	NA	0.327929	0.691863	0.332615	0.166308
RFWD3	0.572119	0.508641	0.0578474	0.227926	0.196795	0.320187	NA	0.273648	0.502733	0.332487	0.166244
NR3C2	0.388118	0.481339	0.0869943	0.296768	0.0868765	0.634389	NA	0.159344	0.525549	0.332422	0.166211
TCF4	0.614774	0.598123	0.141037	0.0242941	0.0471005	0.368552	NA	0.26625	0.598834	0.332371	0.166185
APOL3	0.268435	0.306374	0.150259	0.546138	0.182543	0.164702	NA	0.358795	0.6803	0.332193	0.166097
NUP54	0.0777846	0.548593	0.117992	0.439426	0.118801	0.724643	NA	0.32076	0.308902	0.332113	0.166056
CANT1	0.00857493	0.522223	0.390205	0.0690441	0.040818	0.549627	NA	0.491334	0.584167	0.331999	0.166
RBP1	0.342287	0.260481	0.0759431	0.609997	0.246423	0.154932	NA	0.402716	0.562936	0.331964	0.165982
CTNNB1	0.0126383	0.620864	0.374484	0.324912	0.233543	0.0193046	NA	0.409171	0.660676	0.331949	0.165975
PKIA	0.2513	0.544393	0.0988474	0.0120588	0.0460714	0.721334	NA	0.461412	0.520067	0.331935	0.165968
CSNK1A1	0.0604152	0.695513	0.0306224	0.484774	0.169204	0.50651	NA	0.116491	0.591382	0.331864	0.165932
GRINA	0.324824	0.488475	0.0996375	0.113235	0.0638448	0.524831	NA	0.488579	0.551419	0.331856	0.165928
ZC3H15	0.0310161	0.656046	0.0508474	0.183882	0.117539	0.688027	NA	0.431313	0.495515	0.331773	0.165887
SNX4	0.0266059	0.316962	0.0729724	0.311074	0.0852209	0.799009	NA	0.401545	0.640373	0.33172	0.16586
ATP5G2	0.0067247	0.494508	0.202997	0.569461	0.0434504	0.456652	NA	0.32048	0.559331	0.331701	0.16585
EIF4G1	0.262567	0.582989	0.0756735	0.39842	0.0247863	0.296087	NA	0.424733	0.588023	0.33166	0.16583
TSPAN4	0.103548	0.552231	0.435008	0.315318	0.254092	0.221927	NA	0.182481	0.588566	0.331646	0.165823
RPS24	0.051347	0.41178	0.0368099	0.0112941	0.442839	0.879613	NA	0.273544	0.545836	0.331633	0.165816
PSTPIP2	0.062395	0.375671	0.0619724	0.1035	0.643624	0.375097	NA	0.476104	0.55463	0.331624	0.165812
PPP1CA	0.145405	0.386637	0.359874	0.485794	0.0252486	0.00713422	NA	0.510388	0.732443	0.331616	0.165808
KCNN4	0.17393	0.361744	0.522558	0.506118	0.0292216	0.00753788	NA	0.451133	0.600498	0.331593	0.165796
PGLS	0.114019	0.529726	0.0555927	0.541329	0.176792	0.182778	NA	0.481896	0.569137	0.331409	0.165704
YWHAE	0.304588	0.556216	0.195795	0.335618	0.0864179	0.14292	NA	0.492049	0.537638	0.331405	0.165703
TLR4	0.230014	0.589981	0.12783	0.409559	0.267214	0.0667095	NA	0.423738	0.535875	0.331365	0.165683
FRAS1	0.0240385	0.396905	0.426308	0.490914	0.17393	8.04e-15	NA	0.488247	0.650429	0.331347	0.165673
STIM2	0.19004	0.458589	0.0351349	0.420353	0.0470022	0.53592	NA	0.293645	0.669693	0.331297	0.165649
ATG5	0.00432884	0.421129	0.184077	0.329206	0.0696162	0.737527	NA	0.243394	0.660411	0.331211	0.165606
SLMAP	0.0103846	0.628279	0.302513	0.289882	0.0753348	0.539116	NA	0.159013	0.64462	0.331143	0.165571
ARHGEF10	0.00372332	0.514627	0.434994	0.316471	0.406943	6.25e-05	NA	0.257526	0.713846	0.331024	0.165512
NEXN	0.562059	0.0925258	0.0545145	0.0693312	0.636523	0.432303	NA	0.149066	0.651524	0.330981	0.16549
SESTD1	0.222775	0.65523	0.0513474	0.140147	0.608755	0.00547158	NA	0.273441	0.690353	0.33094	0.16547
USP6NL	0.172816	0.555455	0.094269	0.0126471	0.0197237	0.60521	NA	0.503374	0.683102	0.330825	0.165412
CFDP1	0.13032	0.827919	0.323965	0.0161465	0.0372989	0.525946	NA	0.219314	0.564473	0.330673	0.165336
SMAD4	0.0110836	0.668785	0.0895975	0.410353	0.111559	0.364936	NA	0.458251	0.530534	0.330637	0.165319
RFX5	0.206392	0.462192	0.198714	0.361294	0.00384922	0.381528	NA	0.484651	0.546212	0.330604	0.165302
BLCAP	0.045298	0.234504	0.207239	0.662248	0.184642	0.577542	NA	0.198882	0.534466	0.330603	0.165301
ANAPC10	0.0412009	0.382477	0.0418461	0.208809	0.0626207	0.915395	NA	0.296349	0.695954	0.330581	0.165291
DDX18	0.156022	0.552557	0.267618	0.343294	0.0196937	0.383372	NA	0.373612	0.547993	0.33052	0.16526
AXL	0.0467123	0.571996	0.0492585	0.550118	0.0285343	0.36535	NA	0.417719	0.614213	0.330488	0.165244
MYO10	0.0298907	0.520821	0.148903	0.176176	0.390113	0.416813	NA	0.395525	0.565579	0.330478	0.165239
VGLL4	0.0959458	0.500827	0.529586	0.514264	0.149647	0.0340541	NA	0.256811	0.561957	0.330387	0.165193
ACVR1	0.078845	0.424982	0.182101	0.455176	0.137196	0.516086	NA	0.275306	0.573397	0.330386	0.165193
FNBP1	0.0497825	0.635072	0.411609	0.445353	0.336832	0.0527466	NA	0.141057	0.568714	0.330146	0.165073
SERINC5	0.0878087	0.0602223	0.363224	0.189016	0.238573	0.555371	NA	0.504472	0.642271	0.33012	0.16506
AKR1C3	0.0650873	0.408745	0.129402	0.705562	0.27175	0.281723	NA	0.18335	0.595314	0.330117	0.165058
MAF	0.124565	0.518106	0.186245	0.0688535	0.272463	0.409938	NA	0.444399	0.615823	0.330049	0.165024
BIN1	0.112369	0.455209	0.253234	0.438382	0.0809915	0.295206	NA	0.451362	0.553606	0.330045	0.165023
CRH	0.224561	0.438065	0.0804724	0.318559	0.125742	0.398266	NA	0.508937	0.545419	0.330003	0.165001
OTUB1	0.0155486	NA	0.0983741	0.530495	0.517961	0.102643	0.440023	0.420371	0.514473	0.329986	0.164993
PLOD2	0.0103689	0.752389	0.183355	0.501676	0.264866	0.0242786	NA	0.389122	0.5137	0.32997	0.164985
PITPNM2	0.00600557	0.581037	0.350593	0.135721	0.0708693	0.351471	NA	0.475368	0.668491	0.329944	0.164972
AUH	0.123653	0.322593	0.315154	0.277441	0.0271406	0.36289	NA	0.420983	0.789666	0.32994	0.16497
HSD17B12	0.0542839	0.488371	0.162592	0.486618	0.342301	0.255118	NA	0.303695	0.546183	0.329895	0.164948
RUFY3	0.010205	0.837832	0.120472	0.0538529	0.229077	0.504157	NA	0.330582	0.552723	0.329863	0.164931
HLA-DRA	0.153429	0.232549	0.340188	0.448882	0.135133	0.347839	NA	0.428587	0.552272	0.32986	0.16493
MLPH	0.55676	0.344102	0.0700212	0.61179	0.0577979	0.00857889	NA	0.380605	0.609134	0.329849	0.164924
HOOK2	0.0289878	0.0987451	0.219781	0.518003	0.318149	0.479427	NA	0.480849	0.494785	0.329841	0.16492
FLT4	0.0610533	0.589407	0.260343	0.549037	0.0687817	0.0569809	NA	0.499219	0.55337	0.329774	0.164887
ANGEL2	0.107477	0.463828	0.0330725	0.540941	0.11097	0.613693	NA	0.291935	0.476095	0.329751	0.164876
CTSZ	0.564985	0.458822	0.17237	0.0254412	0.000865006	0.42707	NA	0.415066	0.572295	0.329614	0.164807
BIN3	0.137678	0.509124	0.560212	0.0535441	0.142126	0.36783	NA	0.304078	0.562125	0.32959	0.164795
ZNF706	0.0900104	0.507476	0.151486	0.453118	0.0264603	0.526796	NA	0.240026	0.640676	0.329506	0.164753
FNBP4	0.108029	0.562824	0.0568056	0.257882	0.0836943	0.712024	NA	0.284538	0.56965	0.329431	0.164715
CLEC2D	0.22237	0.49912	0.216566	0.0596178	0.0311759	0.751959	NA	0.268343	0.584344	0.329187	0.164593
SYT7	0.0109367	0.214952	0.339147	0.457016	0.577375	8.04e-15	NA	0.455547	0.578156	0.329141	0.164571
ICMT	0.0368674	0.348581	0.374261	0.386147	0.344539	0.1099	NA	0.438865	0.593816	0.329122	0.164561
QKI	0.072702	0.625283	0.159055	0.400118	0.0642358	0.279846	NA	0.486537	0.545027	0.3291	0.16455
GH1	0.618396	0.513557	0.217589	0.0389706	0.206717	0.00183797	NA	0.466032	0.569685	0.329098	0.164549
GLIPR1	0.446023	0.613787	0.0225344	0.0238235	0.0312178	0.638507	NA	0.32048	0.535765	0.329017	0.164509
PKD2	0.00194814	0.323909	0.0642224	0.134941	0.391863	0.806938	NA	0.382564	0.525466	0.328982	0.164491
PRNP	0.247482	0.608873	0.0349474	0.27593	0.118379	0.455933	NA	0.304587	0.585201	0.328917	0.164458
SDC4	0.0891216	0.334335	0.45834	0.371927	0.0673757	0.427199	NA	0.337265	0.544846	0.328801	0.164401
TAF1B	0.0146376	0.601908	0.231185	0.330824	0.171152	0.390374	NA	0.242399	0.647924	0.3288	0.1644
MGAT1	0.452163	0.242147	0.342593	0.184146	0.0160693	0.476372	NA	0.405347	0.511221	0.328757	0.164379
TRIB2	0.31682	0.330192	0.249494	0.0320441	0.223719	0.687562	NA	0.16409	0.626005	0.328741	0.16437
PFKFB3	0.0213509	0.380055	0.228373	0.106294	0.136044	0.727872	NA	0.334612	0.695247	0.328731	0.164366
GAS1	0.749221	0.377144	0.0484724	0.345099	0.0911093	0.0425615	NA	0.412943	0.56213	0.328585	0.164292
NPAT	0.0747894	0.253725	0.0365496	0.563735	0.0441009	0.551499	NA	0.47715	0.627072	0.328578	0.164289
RAB11FIP4	0.0376448	0.532435	0.222041	0.600255	0.0842903	0.102846	NA	0.432359	0.616577	0.328556	0.164278
DERL1	0.0194392	0.519969	0.0418461	0.377559	0.52901	0.339852	NA	0.151335	0.649288	0.328537	0.164269
PLAC8	0.568417	0.0794147	0.0367349	0.0651471	0.72443	0.164994	NA	0.234441	0.754579	0.32852	0.16426
MSC	0.148506	0.199478	0.343456	0.62258	0.138037	0.0797437	NA	0.516637	0.579659	0.328512	0.164256
TMF1	0.00467139	0.670382	0.0349593	0.241701	0.120083	0.580265	NA	0.431209	0.544607	0.328485	0.164242
FRMD4A	0.108578	0.649126	0.238194	0.612174	0.0591949	0.0033447	NA	0.368742	0.588464	0.328477	0.164239
CD52	0.011842	0.0786202	0.668462	0.122971	0.246249	0.40477	NA	0.42323	0.671398	0.328443	0.164221
GADD45B	0.49008	0.363623	0.375513	0.106	0.0674964	0.511346	NA	0.133887	0.578646	0.328324	0.164162
SMARCD1	0.00457404	0.459545	0.0568119	0.558656	0.114794	0.358717	NA	0.490671	0.581708	0.328185	0.164092
AHCY	0.0659009	0.553604	0.0724601	0.0752941	0.332815	0.389851	NA	0.481439	0.654084	0.328181	0.164091
BRD8	0.07319	0.586917	0.0639485	0.160941	0.343577	0.334973	NA	0.485978	0.575279	0.3281	0.16405
THBS3	0.0497755	0.488164	0.180297	0.492643	0.215023	0.245277	NA	0.425448	0.527034	0.327958	0.163979
BCR	0.0354258	0.593675	0.280358	0.092	0.204185	0.349792	NA	0.455215	0.612903	0.327944	0.163972
SPAG9	0.163827	0.64061	0.245741	0.446176	0.12998	0.260055	NA	0.0997577	0.63727	0.327927	0.163964
UNC93B1	0.136711	0.47514	0.540209	0.389441	0.0130579	0.00757576	NA	0.460137	0.600112	0.327798	0.163899
B3GALT4	0.0401512	0.149504	0.191395	0.4195	0.480608	0.255275	NA	0.434172	0.65129	0.327737	0.163868
PLEKHA7	0.00285702	0.498659	0.463658	0.372901	0.120372	0.283758	NA	0.3265	0.552384	0.327636	0.163818
CASP3	0.0492554	0.392318	0.0411722	0.377	0.136552	0.568853	NA	0.399173	0.656715	0.32763	0.163815
RAD21	0.00150038	0.679901	0.117454	0.00813235	0.304719	0.494052	NA	0.423915	0.590943	0.327577	0.163788
FAM65B	0.632348	0.360508	0.701793	0.517235	0.460001	0.10616	NA	NA	0.660872	0.491274	0.163758
PLEKHA1	0.00340861	0.608141	0.0807224	0.256118	0.0309388	0.586461	NA	0.485418	0.568836	0.327505	0.163753
AIG1	0.0144413	0.545182	0.201516	0.0836765	0.253756	0.493281	NA	0.439602	0.587504	0.32737	0.163685
PIK3CB	0.533446	0.754741	0.0392224	0.0252941	0.0596003	0.241863	NA	0.408228	0.556443	0.327355	0.163677
TGFBRAP1	0.0744564	0.602401	0.273585	0.0659706	0.481786	0.245933	NA	0.199214	0.674933	0.327285	0.163642
ACADS	0.0557871	0.437682	0.420404	0.364659	0.0591298	0.265823	NA	0.505415	0.50854	0.32718	0.16359
C2	0.186579	0.310694	0.725368	0.180882	0.0301497	0.140519	NA	0.413305	0.629327	0.327103	0.163551
TMEM127	0.00350737	0.473282	0.0567224	0.548859	0.214613	0.524508	NA	0.275917	0.519411	0.327102	0.163551
CSF1R	0.585859	0.213499	0.549597	0.0457353	0.0939604	0.202019	NA	0.279719	0.646386	0.327097	0.163548
KIF1B	0.0301765	0.579549	0.140523	0.0138971	0.458632	0.641531	NA	0.157075	0.595272	0.327082	0.163541
OSBPL10	0.00473228	0.540548	0.164148	0.701521	0.00833434	0.263664	NA	0.191816	0.741696	0.327057	0.163529
ATP11A	0.0162495	0.551175	0.632872	0.697541	0.428294	0.325418	NA	NA	0.782245	0.490542	0.163514
GRASP	0.00949596	0.433915	0.189556	0.44636	0.164723	0.354801	NA	0.472892	0.544307	0.327006	0.163503
BCL7C	0.0681454	0.0100381	0.51739	0.355441	0.237793	0.154842	NA	0.493655	0.776682	0.326748	0.163374
PLXNA1	0.142961	0.29823	0.307109	0.560349	0.258517	0.000241667	NA	0.472125	0.574269	0.326725	0.163363
JARID2	0.0898407	0.529468	0.455802	0.149324	0.0203149	0.113283	NA	0.506358	0.749077	0.326683	0.163342
EXOC7	0.111514	0.641482	0.0429724	0.386048	0.104704	0.463663	NA	0.297447	0.565621	0.326681	0.163341
BET1	0.148524	0.439618	0.0374224	0.05	0.120389	0.79846	NA	0.466872	0.551845	0.326641	0.163321
FAM49A	0.317493	0.511815	0.587316	0.0948235	0.0113006	0.00209849	NA	0.520387	0.567224	0.326557	0.163279
EDARADD	0.0214259	0.267735	0.252517	0.459831	0.646994	3.02e-05	NA	0.395245	0.568537	0.32654	0.16327
BBS1	0.0478452	0.440314	0.174283	0.452971	0.194937	0.430706	NA	0.371674	0.499564	0.326537	0.163268
MRGPRF	0.0998556	0.503547	0.225601	0.516382	0.0551181	0.114178	NA	0.495645	0.601793	0.326515	0.163257
CLDN15	0.180632	0.542705	0.405347	0.618839	0.0684345	0.0562509	NA	0.0991463	0.640665	0.326502	0.163251
ABHD5	0.0127908	0.588735	0.126066	0.264382	0.533221	0.0330176	NA	0.458199	0.595426	0.32648	0.16324
NANS	0.289943	0.260262	0.0554724	0.568197	0.120986	0.629949	NA	0.0994262	0.586861	0.326387	0.163194
KCTD5	0.05906	0.538231	0.158569	0.181382	0.554136	0.006711	NA	0.438865	0.673876	0.326354	0.163177
LDLRAP1	0.0163654	0.413043	0.274052	0.57674	0.0428364	0.204091	NA	0.482662	0.600506	0.326287	0.163144
LUC7L	0.221603	0.5293	0.193217	0.428824	0.213727	0.331618	NA	0.159116	0.532849	0.326282	0.163141
PLEKHF2	0.0022906	0.590497	0.0729724	0.293764	0.0148903	0.646528	NA	0.45019	0.538562	0.326212	0.163106
KPNA6	0.00431732	0.711935	0.0601749	0.0229412	0.295575	0.508385	NA	0.432794	0.572354	0.326059	0.16303
DUSP22	0.0562537	0.513038	0.287667	0.416147	0.0764668	0.433765	NA	0.240078	0.584925	0.326043	0.163021
ZNF609	0.23856	0.634899	0.392888	0.0173824	0.189191	0.110134	NA	0.47858	0.546239	0.325984	0.162992
PURA	0.105672	0.627896	0.160346	0.50208	0.0252094	0.350812	NA	0.253547	0.581796	0.32592	0.16296
PTGFRN	0.0538991	0.500484	0.485971	0.55495	0.0045535	1.25e-06	NA	0.439042	0.568434	0.325917	0.162958
DCUN1D2	0.0230224	0.553563	0.282686	0.615069	0.00105907	0.358271	NA	0.230359	0.543136	0.325896	0.162948
DPYSL3	0.413893	0.4059	0.0377895	0.584167	0.0289969	0.0862044	NA	0.456615	0.592868	0.325804	0.162902
CD44	0.0624417	0.671638	0.0554579	0.102067	0.0149859	0.682244	NA	0.384864	0.632162	0.325733	0.162866
TUSC1	0.0610137	0.466121	0.204958	0.310882	0.554892	0.0029053	NA	0.510109	0.494931	0.325726	0.162863
VPS13C	0.178755	0.633291	0.0600401	0.0198248	0.335911	0.567332	NA	0.279108	0.531313	0.325697	0.162848
SERPINI1	0.369086	0.514751	0.0297625	0.427471	0.0354385	0.24977	NA	0.575965	0.403263	0.325688	0.162844
RWDD1	0.0161375	0.540999	0.0522224	0.102882	0.239518	0.747351	NA	0.352569	0.553715	0.325674	0.162837
H2AFY	0.00858086	0.609184	0.611185	0.145676	0.00996849	0.26963	NA	0.356039	0.594799	0.325633	0.162816
CNOT6	0.135518	0.320304	0.255337	0.407382	0.00278434	0.549528	NA	0.353998	0.579943	0.325599	0.1628
TAP1	0.241292	0.0788895	0.571301	0.572238	0.0261972	0.147236	NA	0.352775	0.614337	0.325533	0.162767
FMNL2	0.0334307	0.59634	0.142575	0.442178	0.485188	0.00419589	NA	0.334406	0.565867	0.325523	0.162761
LBR	0.413652	0.348263	0.105476	0.303912	0.0431476	0.485322	NA	0.349408	0.554974	0.325519	0.16276
ADAMTS3	0.601778	0.684829	0.0611222	0.0499412	0.236816	0.116831	NA	0.291707	0.559976	0.325375	0.162688
SPATA13	0.0121656	0.591255	0.247279	0.500294	0.0241051	0.238052	NA	0.370503	0.619189	0.325355	0.162678
AK3	0.157776	0.547864	0.147222	0.0152206	0.359584	0.51843	NA	0.343285	0.513415	0.32535	0.162675
RUFY1	0.0267822	0.236677	0.214154	0.547412	0.0916321	0.465682	NA	0.424785	0.595445	0.325321	0.162661
AHDC1	0.0845197	0.293398	0.444491	0.541424	0.0451331	0.342661	NA	0.281657	0.569171	0.325307	0.162653
PRDM8	0.262554	0.186624	0.662662	0.160777	0.19928	8.04e-15	NA	0.388894	0.74036	0.325144	0.162572
PRICKLE1	0.105797	0.553044	0.233831	0.56941	0.0977037	0.0283377	NA	0.408611	0.60349	0.325028	0.162514
C1QC	0.597131	0.399706	0.0528474	0.0146176	0.0097456	0.515303	NA	0.469628	0.541197	0.325022	0.162511
TMEM88	0.145412	0.542871	0.075404	0.0180735	0.0905725	0.677518	NA	0.480061	0.5698	0.324964	0.162482
LONRF1	0.592449	0.389726	0.22013	0.0142647	0.0976134	0.62149	NA	0.139959	0.523031	0.324833	0.162416
MYO6	0.091838	0.615054	0.0882224	0.368265	0.453597	0.0554781	NA	0.353003	0.572617	0.324759	0.16238
RCSD1	0.118354	0.528324	0.0539724	0.250971	0.0803779	0.555428	NA	0.416672	0.593292	0.324674	0.162337
SCAND1	0.454464	0.520715	0.0805253	0.100294	0.260716	0.124793	NA	0.523754	0.532079	0.324668	0.162334
LRP8	0.0231354	0.202025	0.507653	0.632521	0.302573	0.000596131	NA	0.383537	0.545274	0.324664	0.162332
ABI3BP	0.399156	0.413601	0.0860509	0.408277	0.179139	8.04e-15	NA	0.491989	0.61771	0.32449	0.162245
ABHD8	0.0248421	0.474233	0.349705	0.405809	0.121692	0.213834	NA	0.433354	0.572366	0.324479	0.16224
ARHGEF2	0.136703	0.557822	0.182022	0.631421	0.0513257	0.303207	NA	0.0519307	0.680408	0.324355	0.162177
LTBR	0.182915	0.431946	0.192241	0.152912	0.0168385	0.582995	NA	0.483605	0.550429	0.324235	0.162118
PDCD6	0.0467212	0.656662	0.126417	0.442404	0.0493224	0.409714	NA	0.351014	0.511599	0.324232	0.162116
BRAF	0.222439	0.513475	0.0392719	0.298882	0.0148543	0.438368	NA	0.507943	0.558568	0.324225	0.162113
ATP1B1	0.0032777	0.647372	0.152107	0.590239	0.0361484	0.318829	NA	0.263111	0.582642	0.324216	0.162108
BTG3	0.291658	0.509483	0.183018	0.00786765	0.0964126	0.580674	NA	0.309767	0.61475	0.324204	0.162102
TMEM154	0.106015	0.260295	0.417537	0.0419427	0.581094	0.434293	NA	0.211305	0.540869	0.324169	0.162084
GOSR2	0.126529	0.523108	0.521496	0.186265	0.0675166	0.0821926	NA	0.480673	0.605252	0.324129	0.162064
VAMP2	0.0403007	0.583144	0.576196	0.0101912	0.0613282	0.206334	NA	0.49294	0.622484	0.324115	0.162057
EIF5	0.0144451	0.615046	0.0354983	0.185529	0.0892857	0.512621	NA	0.434348	0.705852	0.324078	0.162039
NFKBIZ	0.198842	0.749724	0.0673178	0.184941	0.0454615	0.466056	NA	0.364432	0.515406	0.324022	0.162011
SEC24D	0.046501	0.640109	0.20659	0.5441	0.0412172	0.0907283	NA	0.449424	0.573289	0.323995	0.161997
SPATA33	NA	0.460351	1	1	0.096211	0.39409	NA	NA	0.937269	0.647987	0.161997
TNS3	0.00628531	0.529687	0.267694	0.629534	0.0174596	0.131386	NA	0.39596	0.613867	0.323984	0.161992
HIF1AN	0.157261	0.342212	0.107825	0.5702	0.043146	0.479019	NA	0.337317	0.554682	0.323958	0.161979
F5	0.0143012	0.684403	0.077213	0.0171178	0.0452366	0.650697	NA	0.556351	0.545999	0.323915	0.161957
TMEM173	0.161704	0.513243	0.147102	0.540626	0.134221	0.0844814	NA	0.435395	0.574273	0.323881	0.16194
TXNDC9	0.288924	0.545489	0.213376	0.0482516	0.0295231	0.607608	NA	0.379352	0.478522	0.323881	0.16194
RAB33B	0.171007	0.25845	0.297687	0.317618	0.197605	0.585923	NA	0.282932	0.479779	0.323875	0.161938
PXDN	0.129259	0.473017	0.290857	0.181206	0.0516862	0.333921	NA	0.416061	0.714458	0.323808	0.161904
TIAM1	0.279844	0.560882	0.2457	0.0652059	0.445681	0.261163	NA	0.208321	0.523572	0.323796	0.161898
SV2B	0.474631	0.479817	0.0488474	0.498091	0.0271967	0.172676	NA	0.338518	0.550368	0.323768	0.161884
AHNAK	0.123126	0.606742	0.640603	0.409175	0.121669	0.0388286	NA	0.0940695	0.555874	0.323761	0.161881
TIPARP	0.507089	0.232081	0.118347	0.0545588	0.185092	0.564334	NA	0.419936	0.508286	0.323716	0.161858
TMEM115	0.103407	0.456333	0.278125	0.493499	0.0904094	0.392466	NA	0.304182	0.470845	0.323658	0.161829
ATP6V0A1	0.160858	0.041085	0.0873474	0.814527	0.435252	0.00498791	NA	0.33599	0.708412	0.323557	0.161779
LARS2	0.0848337	0.141022	0.299932	0.518185	0.470515	0.0903602	NA	0.449196	0.534302	0.323543	0.161772
BCAT1	0.0799825	0.445203	0.392099	0.0885191	0.297525	0.242032	NA	0.368992	0.673645	0.3235	0.16175
PRMT6	0.0138323	0.0383971	0.125972	0.505618	0.0789768	0.792552	NA	0.506358	0.526194	0.323487	0.161744
COPS8	0.0587265	0.568655	0.0666796	0.604291	0.0105971	0.486532	NA	0.205845	0.584289	0.323202	0.161601
ITGAM	0.0133639	0.317429	0.162521	0.462706	0.0312461	0.580202	NA	0.469244	0.54871	0.323178	0.161589
ZDHHC20	0.175971	0.573476	0.103948	0.109265	0.137915	0.452058	NA	0.502483	0.52971	0.323103	0.161552
DNAJB6	0.00266099	0.234904	0.178943	0.535418	0.181885	0.574106	NA	0.320583	0.556179	0.323085	0.161542
PUM1	0.0163868	0.612801	0.0806668	0.302471	0.311924	0.226339	NA	0.405627	0.628437	0.323082	0.161541
SLC23A2	0.335376	0.349302	0.046024	0.377475	0.151136	0.300469	NA	0.459143	0.564976	0.322987	0.161494
WWC1	0.117756	0.559285	0.196323	0.282917	0.338144	8.04e-15	NA	0.501996	0.58724	0.322958	0.161479
TSC2	0.00382534	0.517127	0.321177	0.399824	0.00263117	0.317249	NA	0.490671	0.530798	0.322913	0.161456
SS18	0.020734	0.58979	0.055997	0.243265	0.133919	0.488064	NA	0.396012	0.655486	0.322908	0.161454
B4GALT5	0.0660564	0.300844	0.0668474	0.303235	0.538847	0.210725	NA	0.433685	0.662881	0.32289	0.161445
RPL3	0.00978301	0.245732	0.201204	0.494765	0.221668	0.679313	NA	0.14774	0.582897	0.322888	0.161444
SIAE	0.0552765	0.535197	0.0621965	0.373089	0.162196	0.389582	NA	0.470291	0.534875	0.322838	0.161419
RNGTT	0.00226147	0.586274	0.122966	0.585794	0.0145085	0.54533	NA	0.194852	0.530536	0.322815	0.161408
GSTA4	0.0275782	0.434203	0.707447	0.135866	0.0959824	0.101026	NA	0.485263	0.594773	0.322767	0.161384
ACAP2	0.330465	0.533948	0.226458	0.650668	0.757347	0.16317	NA	NA	0.726935	0.484141	0.16138
MMP11	0.16243	0.553696	0.599733	0.164459	0.0656674	0.00016445	NA	0.489448	0.546415	0.322752	0.161376
PIGF	0.541119	0.475055	0.0355253	0.01025	0.00770789	0.548044	NA	0.396468	0.567766	0.322742	0.161371
FNTA	0.0639419	0.608942	0.0350474	0.0630882	0.17917	0.650908	NA	0.377466	0.603086	0.322706	0.161353
FOLR1	0.0662891	0.660173	0.0727224	0.0335294	0.162554	0.451851	NA	0.502762	0.631572	0.322682	0.161341
MAP3K7	0.0332606	0.574987	0.049528	0.580194	0.0322933	0.448784	NA	0.297012	0.565116	0.322647	0.161323
METTL3	0.0608656	0.617822	0.0392224	0.226732	0.0719819	0.558731	NA	0.481336	0.522687	0.322422	0.161211
BAIAP2L1	0.642612	0.39967	0.287181	0.356745	0.0237177	1.09e-05	NA	0.272601	0.596443	0.322373	0.161186
ANKRD33	0.628568	0.618723	0.154836	0.278706	0.0395754	0.0128843	NA	0.293033	0.552515	0.322355	0.161178
PSMC5	0.31364	0.242457	0.486742	0.387206	0.192067	0.0466831	NA	0.260945	0.648859	0.322325	0.161162
WFS1	0.160829	0.558931	0.256797	0.188088	0.159682	0.347031	NA	0.29352	0.613652	0.322316	0.161158
AHCTF1	0.00740063	0.34161	0.119339	0.179436	0.520696	0.604946	NA	0.283543	0.521296	0.322283	0.161142
PITPNC1	0.0828262	0.551094	0.082683	0.627465	0.111726	0.224075	NA	0.084734	0.813653	0.322282	0.161141
SF3B4	0.0198245	0.539464	0.420883	0.0354853	0.0674982	0.352665	NA	0.515134	0.627265	0.322277	0.161139
ATP6V0E1	0.294194	0.505875	0.637401	0.155441	0.0320543	0.0297059	NA	0.0690472	0.854243	0.322245	0.161123
NOTCH4	0.114251	0.283091	0.481974	0.209271	0.186227	0.462575	NA	0.197991	0.642314	0.322212	0.161106
PAPOLA	0.0180929	0.624399	0.264265	0.395206	0.0111739	0.560924	NA	0.0997577	0.603341	0.322145	0.161072
SLC25A1	0.242024	0.457016	0.0763474	0.438088	0.0244957	0.368437	NA	0.49896	0.471191	0.32207	0.161035
MON1A	0.00255099	0.436301	0.465311	0.327045	0.11742	0.241531	NA	0.458428	0.527905	0.322061	0.161031
REEP5	0.193611	0.549111	0.144946	0.00791176	0.268912	0.577636	NA	0.268799	0.565428	0.322044	0.161022
DLAT	0.0198048	0.470148	0.0349458	0.503294	0.118783	0.66006	NA	0.233675	0.535478	0.322024	0.161012
ARHGAP24	0.599759	0.643423	0.0742634	0.127838	0.0219156	0.150436	NA	0.403638	0.554797	0.322009	0.161004
DIDO1	0.0924482	0.455477	0.178151	0.426529	0.061918	0.291226	NA	0.487635	0.582559	0.321993	0.160997
TFAP2C	0.300542	0.623661	0.0415974	0.586456	0.159664	2.83e-05	NA	0.36438	0.497632	0.321745	0.160872
TTC14	0.0870449	0.640712	0.0402224	0.338796	0.00182231	0.683291	NA	0.255382	0.526343	0.321702	0.160851
DTNBP1	0.00500535	0.504524	0.319279	0.0217647	0.167251	0.55781	NA	0.399607	0.598322	0.321696	0.160848
SP2	0.0160398	0.294481	0.328869	0.372265	0.439451	0.0570452	NA	0.492764	0.572468	0.321673	0.160836
NT5E	0.281029	0.604754	0.0535974	0.0716471	0.00766994	0.59002	NA	0.307166	0.656954	0.321605	0.160802
ZDHHC18	0.0147994	0.50934	0.0578474	0.479441	0.0606044	0.453612	NA	0.424018	0.572896	0.32157	0.160785
FAM89B	0.0439268	0.189134	0.351317	0.475294	0.0806387	0.386601	NA	0.481336	0.563914	0.32152	0.16076
MNAT1	0.221416	0.341869	0.186793	0.281206	0.436469	0.0901147	NA	0.345937	0.668356	0.32152	0.16076
EFHD2	0.143422	0.578712	0.123539	0.0123824	0.199777	0.547528	NA	0.301374	0.665178	0.321489	0.160744
FBLN5	0.49043	0.590584	0.127937	0.142279	0.0677455	0.557754	NA	0.0682807	0.52657	0.321448	0.160724
OTUB2	0.0173878	0.656098	0.100202	0.0751471	0.417682	0.256414	NA	0.418153	0.630267	0.321419	0.160709
PFKFB4	0.589845	0.0678775	0.18734	0.272824	0.18734	0.327594	NA	0.320863	0.617101	0.321348	0.160674
ZCCHC7	0.0799202	0.537245	0.350922	0.0296815	0.0728186	0.643454	NA	0.321526	0.534119	0.321211	0.160605
COMMD10	0.274557	0.381933	0.179767	0.0258599	0.225464	0.648699	NA	0.278953	0.55442	0.321207	0.160603
TSPAN9	0.302084	0.529878	0.238019	0.314059	0.230633	0.194806	NA	0.107207	0.652856	0.321193	0.160596
GRB10	0.594575	0.389889	0.640963	0.475471	0.186169	0.367119	NA	NA	0.717701	0.481698	0.160566
KLHL20	0.0727694	0.595912	0.0307544	0.315952	0.114866	0.389879	NA	0.447714	0.601143	0.321124	0.160562
TCERG1	0.0024097	0.570627	0.0508757	0.101341	0.144221	0.638046	NA	0.333183	0.72809	0.321099	0.16055
CHSY1	0.147468	0.283816	0.525089	0.180941	0.13476	0.561096	NA	0.136643	0.598937	0.321094	0.160547
HINT1	0.0509313	0.485181	0.072308	0.222471	0.366176	0.550809	NA	0.28691	0.53392	0.321088	0.160544
TGDS	0.0520575	0.137375	0.429421	0.290564	0.0283749	0.757222	NA	0.295914	0.577667	0.321074	0.160537
BTF3	0.00647765	0.469882	0.152505	0.351647	0.043261	0.605555	NA	0.399887	0.539252	0.321058	0.160529
LRRC15	NA	0.207905	0.669746	0.52065	0.592266	0.366639	NA	0.382543	0.631121	0.481553	0.160518
CD200	0.0117016	0.556548	0.0389724	0.367971	0.0382508	0.495004	NA	0.493044	0.56627	0.32097	0.160485
MTMR7	0.0401473	0.415036	0.448354	0.281029	0.173037	0.186456	NA	0.463121	0.559395	0.320822	0.160411
PUM2	0.00512765	0.423474	0.0620617	0.229088	0.310644	0.566137	NA	0.388459	0.581555	0.320818	0.160409
IBTK	0.0192469	0.501688	0.0762224	0.230515	0.0359772	0.649445	NA	0.362132	0.691079	0.320788	0.160394
MTF2	0.0212876	0.538794	0.0331129	0.403647	0.133212	0.657501	NA	0.217605	0.560875	0.320754	0.160377
TMEM18	0.0175648	0.367348	0.269005	0.652498	0.0513164	0.238318	NA	0.357874	0.611891	0.320727	0.160363
APOD	0.628944	0.627371	0.161494	0.0203981	0.10305	0.00646257	NA	0.40341	0.614259	0.320674	0.160337
TUSC3	0.215998	0.363276	0.0375099	0.279627	0.36069	0.240787	NA	0.492049	0.57538	0.320665	0.160332
PLSCR1	0.0636475	0.408181	0.367572	0.312265	0.281923	0.505154	NA	0.138632	0.487411	0.320598	0.160299
MAN1C1	0.0422653	0.55493	0.257749	0.205083	0.0219479	0.297252	NA	0.50557	0.679875	0.320584	0.160292
CRK	0.00192224	0.655732	0.0660553	0.569675	0.0568271	0.431936	NA	0.322138	0.459677	0.320495	0.160248
KBTBD7	0.0380201	0.63529	0.141564	0.524324	0.0154029	0.240859	NA	0.513829	0.454576	0.320483	0.160242
EI24	0.010281	0.62513	0.0657005	0.532462	0.0134811	0.382208	NA	0.400167	0.534325	0.320469	0.160235
TOPBP1	0.00949932	0.390864	0.183986	0.391235	0.322349	0.377793	NA	0.31905	0.568968	0.320468	0.160234
CYP26B1	0.0696133	0.0743222	0.273626	0.49551	0.560532	0.0886166	NA	0.408456	0.591284	0.320245	0.160123
IVD	0.00298124	0.57386	0.134222	0.176574	0.290476	0.419191	NA	0.490568	0.473863	0.320217	0.160108
NDFIP1	0.158186	0.471145	0.155703	0.465873	0.0801062	0.54228	NA	0.116823	0.571255	0.320171	0.160086
MAN2B1	0.118805	0.357684	0.542858	0.354265	0.0691626	0.141571	NA	0.471234	0.504795	0.320047	0.160023
DEPDC5	0.0178809	0.533874	0.636299	0.288485	0.0786357	0.0350151	NA	0.440803	0.529324	0.32004	0.16002
CLDN23	0.397274	0.282048	0.0760779	0.591652	0.105028	0.0513363	NA	0.49465	0.562005	0.320009	0.160004
POLR2F	0.296329	0.548609	0.129388	0.554711	0.0123263	0.0366698	NA	0.413357	0.568355	0.319968	0.159984
PRKCZ	0.0357179	0.208776	0.315605	0.595021	0.141348	0.207597	NA	0.473658	0.581871	0.319949	0.159975
EPM2AIP1	0.334754	0.600992	0.0332349	0.0124522	0.114624	0.573229	NA	0.403711	0.486009	0.319876	0.159938
DNASE1L3	0.719572	0.0857125	0.316337	0.355912	0.00108842	0.0649109	NA	0.360711	0.654243	0.319811	0.159905
AHSA2	0.0612672	0.490292	0.108053	0.562938	0.0194863	0.457346	NA	0.180388	0.678508	0.319785	0.159892
TWSG1	0.114534	0.608694	0.038652	0.468938	0.0648501	0.457642	NA	0.25704	0.547788	0.319767	0.159884
RPS6KA5	0.0709013	0.595959	0.0431938	0.134515	0.0986575	0.573873	NA	0.52077	0.520119	0.319749	0.159874
TFRC	0.00588096	0.678283	0.332374	0.198265	0.374651	0.00100758	NA	0.2562	0.711193	0.319732	0.159866
ZFP90	0.147504	0.355051	0.51091	0.175382	0.172469	0.263895	NA	0.364888	0.567579	0.31971	0.159855
TCEA2	0.0281064	0.266763	0.501421	0.611424	0.275802	0.0107795	NA	0.29436	0.567101	0.31947	0.159735
RBPMS	0.122652	0.600161	0.274401	0.696615	0.013492	8.04e-15	NA	0.138581	0.708437	0.319292	0.159646
RASAL2	0.00945008	0.655349	0.292952	0.563471	0.05315	8.04e-15	NA	0.383154	0.59581	0.319167	0.159584
ELOVL5	0.335678	0.504107	0.105722	0.208035	0.101991	0.483422	NA	0.0970536	0.717223	0.319154	0.159577
PLVAP	0.622975	0.586233	0.139959	0.0202941	0.163305	0.0893701	NA	0.381496	0.549343	0.319122	0.159561
KCTD1	0.596465	0.565732	0.121676	0.479096	0.0244312	0.147348	NA	0.0840192	0.533826	0.319074	0.159537
MYO1E	0.585773	0.314148	0.0596358	0.0747353	0.367154	0.0911048	NA	0.425345	0.634589	0.319061	0.15953
TREML2	0.153789	0.315396	0.202851	0.0335294	0.0735483	0.611065	NA	0.552394	0.609475	0.319006	0.159503
NEO1	0.0861799	0.507201	0.0809712	0.196742	0.363139	0.370767	NA	0.413636	0.532785	0.318928	0.159464
TRIOBP	0.256004	0.623971	0.0948632	0.0998676	0.124903	0.33205	NA	0.505415	0.514242	0.318915	0.159457
GULP1	0.299279	0.570773	0.0555927	0.185059	0.325032	0.000119318	NA	0.489625	0.625686	0.318896	0.159448
ZNF217	0.00655161	0.0621776	0.0765974	0.2525	0.399805	0.47583	NA	0.463225	0.814012	0.318837	0.159419
ZNF25	0.267848	0.356069	0.0978474	0.0891029	0.199195	0.507979	NA	0.373001	0.659384	0.318803	0.159402
RAB40B	0.0809676	0.366575	0.197574	0.584354	0.0453105	0.338396	NA	0.40198	0.534949	0.318763	0.159382
PDHX	0.0260289	0.530822	0.139073	0.0279412	0.0934747	0.712995	NA	0.477202	0.542525	0.318758	0.159379
PTPRE	0.351759	0.522728	0.323796	0.535353	0.00542079	0.0838392	NA	0.128862	0.598133	0.318736	0.159368
FAM43A	0.485797	0.231312	0.0478834	0.369561	0.151619	0.523785	NA	0.207886	0.530867	0.318589	0.159294
TSPAN14	0.0624069	0.704669	0.157118	0.153029	0.0142624	0.425005	NA	0.446211	0.585878	0.318573	0.159286
PSMA4	0.306575	0.0469648	0.0378164	0.494638	0.0129553	0.641833	NA	0.450802	0.556687	0.318534	0.159267
MTMR9	0.0220393	0.733948	0.170848	0.508412	0.0518796	0.169987	NA	0.340477	0.550504	0.318512	0.159256
ATPIF1	0.181344	0.521285	0.0776951	0.189882	0.168174	0.62658	NA	0.33655	0.446302	0.318477	0.159238
ARHGAP26	0.185556	0.606997	0.104501	0.133118	0.00530731	0.274607	NA	0.453506	0.784123	0.318464	0.159232
DEDD2	0.631832	0.215147	0.22722	0.151618	0.0251642	0.358717	NA	0.260613	0.677136	0.318431	0.159215
IMMT	0.0734343	0.45153	0.0692072	0.509924	0.459579	0.00943168	NA	0.476259	0.497963	0.318416	0.159208
RARRES2	0.00249015	0.573868	0.0484724	0.367206	0.400571	0.100586	NA	0.517735	0.536327	0.318407	0.159203
MTMR3	0.196763	0.529512	0.0605792	0.311529	0.340573	0.306339	NA	0.287728	0.513958	0.318373	0.159186
ARHGAP1	0.00230888	0.535643	0.0493474	0.330603	0.34623	0.332886	NA	0.400882	0.54817	0.318259	0.159129
MTMR14	0.0428534	0.376011	0.0926547	0.480391	0.0779767	0.480324	NA	0.507073	0.48863	0.318239	0.15912
MERTK	0.454116	0.35014	0.0578838	0.144426	0.113089	0.441706	NA	0.378616	0.605564	0.318193	0.159096
APBB1IP	0.208237	0.371949	0.0356735	0.296941	0.0537576	0.482017	NA	0.41833	0.678612	0.31819	0.159095
MICAL1	0.00737613	0.457449	0.374088	0.1875	0.0814602	0.407391	NA	0.371498	0.657862	0.318078	0.159039
SKI	0.0153683	0.603505	0.484293	0.0989204	0.251242	0.256104	NA	0.264209	0.57062	0.318033	0.159016
IL1RAP	0.195106	0.42905	0.21344	0.120441	0.136697	0.502062	NA	0.308595	0.638719	0.318014	0.159007
RFC4	0.00988786	0.39853	0.0530997	0.182206	0.291981	0.672908	NA	0.441363	0.493753	0.317966	0.158983
GRAMD1C	0.117206	0.491063	0.0420974	0.0306369	2.8e-05	0.823205	NA	0.47914	0.558893	0.317784	0.158892
GUCY1A3	0.273913	0.529312	0.168402	0.388441	0.110167	0.118877	NA	0.395474	0.55538	0.317496	0.158748
SLC6A4	0.138856	0.539384	0.07712	0.561529	0.150296	0.000852273	NA	0.506741	0.5649	0.31746	0.15873
RB1CC1	0.168785	0.456234	0.0346224	0.202221	0.41662	0.52509	NA	0.163706	0.571768	0.317381	0.15869
MAPRE3	0.641384	0.477912	0.226884	0.184824	0.113679	2.95e-05	NA	0.3704	0.523909	0.317378	0.158689
ZNF408	0.133125	0.437124	0.0712624	0.250412	0.204232	0.55187	NA	0.472177	0.41847	0.317334	0.158667
GRB7	0.0141459	0.517731	0.262007	0.0647134	0.561523	6.89e-05	NA	0.506026	0.61218	0.317299	0.15865
SH3PXD2B	0.762428	0.240062	0.295925	0.169497	0.0656137	0.185978	NA	0.203628	0.614687	0.317227	0.158614
CLMP	0.620611	0.689597	0.334624	0.552588	0.410067	0.0788072	NA	NA	0.64432	0.475802	0.158601
OLFM4	NA	0.0885716	0.0590967	0.613118	0.33142	0.0314994	0.341924	0.480238	0.591428	0.317162	0.158581
NDRG1	0.120372	0.237404	0.089136	0.179608	0.375204	0.574836	NA	0.342497	0.617711	0.317096	0.158548
MAPK8IP3	0.111317	0.514495	0.283745	0.129338	0.213412	0.204613	NA	0.375322	0.70423	0.317059	0.15853
COPG2	0.171141	0.433937	0.0322599	0.341853	0.194877	0.347796	NA	0.480009	0.534215	0.317011	0.158505
ZMYND15	0.147258	0.230315	0.156727	0.0309554	0.361555	0.476183	NA	0.486464	0.646519	0.316997	0.158499
GATA3	0.406594	0.466852	0.454565	0.165	0.0688042	0.268934	NA	0.0766732	0.628259	0.31696	0.15848
EEFSEC	0.0197539	0.34926	0.573917	0.234061	0.000251377	0.288089	NA	0.446926	0.623078	0.316917	0.158458
TMC6	0.137581	0.0587283	0.551025	0.0463235	0.413345	0.329384	NA	0.346755	0.651958	0.316887	0.158444
TMEM106C	0.211223	0.540894	0.197347	0.0613235	0.528618	0.135296	NA	0.268954	0.591279	0.316867	0.158433
IRF1	0.15214	0.340705	0.389421	0.195985	0.366288	0.170467	NA	0.271047	0.647699	0.316719	0.15836
TMEM117	0.0290144	0.386505	0.0400974	0.522824	0.17223	0.175394	NA	0.438047	0.769372	0.316685	0.158343
USP16	0.0179705	0.695523	0.0389724	0.00923529	0.169474	0.753572	NA	0.439654	0.40867	0.316634	0.158317
TICAM1	0.188914	0.477724	0.0363474	0.156206	0.168555	0.542312	NA	0.35405	0.608665	0.316596	0.158298
TACC3	0.031762	0.28858	0.177561	0.330353	0.11307	0.46765	NA	0.502048	0.621522	0.316568	0.158284
RHOD	0.030124	0.531632	0.446212	0.169265	0.263468	0.0724055	NA	0.451848	0.567019	0.316497	0.158248
ERBB2	0.309893	0.56592	0.222094	0.237941	0.0127484	0.143249	NA	0.454604	0.584879	0.316416	0.158208
ZZZ3	0.0323882	0.517533	0.146751	0.0238235	0.184528	0.86378	NA	0.255433	0.506771	0.316376	0.158188
TMEM87B	0.0457445	0.538019	0.0636789	0.248118	0.00270694	0.612398	NA	0.465494	0.5541	0.316282	0.158141
GTF2H4	0.00445955	0.51775	0.281701	0.280207	0.453604	0.000738636	NA	0.383103	0.60799	0.316194	0.158097
PHF10	0.267336	0.520963	0.113892	0.0198529	0.226953	0.435244	NA	0.401928	0.543373	0.316193	0.158096
ZNF529	0.10938	0.410371	0.0705974	0.298368	0.273937	0.557805	NA	0.286579	0.522117	0.316144	0.158072
CSNK1D	0.0984553	0.372174	0.224337	0.0537059	0.360291	0.547156	NA	0.271887	0.600822	0.316103	0.158052
NKIRAS2	0.0298231	0.525627	0.347371	0.327794	0.0186737	0.346032	NA	0.422081	0.510385	0.315973	0.157987
IGF1	0.059958	0.54499	0.0676979	0.693223	0.0437723	0.0833233	NA	0.462635	0.572164	0.31597	0.157985
TNFSF15	0.666538	0.598802	0.0552224	0.0477941	0.196134	0.0557085	NA	0.323796	0.583555	0.315944	0.157972
CRY2	0.201782	0.291108	0.26985	0.4125	0.0810161	0.360024	NA	0.347927	0.562881	0.315886	0.157943
NFE2	0.0456708	0.167604	0.129678	0.0932353	0.422106	0.558436	NA	0.479118	0.630916	0.315846	0.157923
SSH1	0.0539105	0.650536	0.298718	0.175088	0.10601	0.588701	NA	0.0682807	0.585452	0.315837	0.157918
CYTL1	0.167046	0.495151	0.0768865	0.514588	0.00102157	0.295792	NA	0.513424	0.462217	0.315766	0.157883
TNFRSF1A	0.0499483	0.492993	0.0414982	0.0425	0.363991	0.571153	NA	0.396572	0.567433	0.315761	0.15788
AQP3	0.143417	0.051041	0.180566	0.118559	0.530031	0.517994	NA	0.492027	0.492	0.315704	0.157852
PPP1CC	0.140019	0.335276	0.19407	0.500777	0.0299612	0.644341	NA	0.102462	0.578599	0.315688	0.157844
PPP2R5C	0.139077	0.496385	0.101429	0.413353	0.299336	0.343231	NA	0.183092	0.548196	0.315512	0.157756
RPE	0.121638	0.50153	0.0859161	0.338353	0.0146737	0.716699	NA	0.312419	0.432071	0.315413	0.157706
SLC37A1	0.0208469	0.463433	0.58585	0.339029	0.157083	0.000882709	NA	0.408	0.548102	0.315403	0.157702
KIF6	0.0409297	0.574735	0.0863271	0.335841	0.167082	0.304552	NA	0.446366	0.567176	0.315376	0.157688
SCIN	0.00247337	0.584452	0.33509	0.245242	0.179359	0.104926	NA	0.523526	0.547621	0.315336	0.157668
NOLC1	0.0574091	0.564204	0.0864742	0.173221	0.0404809	0.563242	NA	0.48233	0.555133	0.315312	0.157656
AGTRAP	0.0037012	0.251139	0.607471	0.0164412	0.28501	0.415303	NA	0.338591	0.60468	0.315292	0.157646
ZNF451	0.072748	0.72272	0.0638474	0.0132803	0.100563	0.74195	NA	0.240306	0.566917	0.315291	0.157646
F13A1	0.191872	0.21933	0.13276	0.170824	0.148919	0.561384	NA	0.536074	0.560722	0.315236	0.157618
TMEM132A	0.0379301	0.574856	0.429104	0.281147	0.00198945	0.12734	NA	0.495976	0.57322	0.315195	0.157598
TRADD	0.316273	0.151411	0.217199	0.593506	0.0289999	0.168265	NA	0.447206	0.598602	0.315183	0.157591
TNRC6B	0.0317678	0.739189	0.0673474	0.478265	0.0969582	0.093704	NA	0.353998	0.660075	0.315163	0.157582
SMARCA5	0.0717126	0.540873	0.0767448	0.255794	0.0120183	0.635209	NA	0.478477	0.450356	0.315148	0.157574
NLK	0.0585568	0.502924	0.268416	0.0344118	0.293635	0.391699	NA	0.376036	0.594893	0.315071	0.157536
EPSTI1	0.0560086	0.188381	0.486078	0.320809	0.214636	0.169497	NA	0.388946	0.695737	0.315012	0.157506
SCARB1	0.0386699	0.540055	0.530182	0.122735	0.00143751	0.209518	NA	0.462716	0.61438	0.314962	0.157481
SDHC	0.0223747	0.612845	0.0322224	0.562626	0.112416	0.544677	NA	0.12621	0.50607	0.31493	0.157465
CKAP2	0.0267598	0.080771	0.0544402	0.467432	0.363186	0.695322	NA	0.434297	0.39707	0.31491	0.157455
ZNF598	0.0180967	0.131359	0.185988	0.655441	0.0932094	0.237336	NA	0.426339	0.771205	0.314872	0.157436
FXR2	0.019844	0.22621	0.510504	0.0105441	0.213617	0.412589	NA	0.50039	0.624908	0.314826	0.157413
GGA2	0.0323081	0.512663	0.26033	0.562652	0.258743	0.243691	NA	0.0897591	0.557992	0.314767	0.157384
DNAJB12	0.136162	0.267906	0.203702	0.238441	0.283966	0.333165	NA	0.406674	0.647246	0.314658	0.157329
ERGIC3	0.189269	0.481564	0.0487224	0.297912	0.156367	0.273084	NA	0.461898	0.607554	0.314546	0.157273
YY1	0.113758	0.685111	0.633483	0.0270588	0.00379889	0.176661	NA	0.359966	0.516457	0.314537	0.157268
SP3	0.0132407	0.649681	0.264388	0.113503	0.144583	0.53296	NA	0.222298	0.575568	0.314528	0.157264
AASDHPPT	0.00828635	0.626372	0.0348599	0.266603	0.0397002	0.625815	NA	0.322035	0.592501	0.314521	0.157261
COL5A1	0.0882198	0.18643	0.738696	0.131588	0.301215	8.04e-15	NA	0.440928	0.628603	0.31446	0.15723
MAPK9	0.189605	0.578501	0.0461587	0.0101911	0.0358918	0.587029	NA	0.516792	0.551381	0.314444	0.157222
H1FX	0.0224181	0.223585	0.0422504	0.561644	0.598281	0.170902	NA	0.304358	0.591531	0.314371	0.157186
MKNK2	0.251487	0.367986	0.207079	0.0175796	0.242219	0.469312	NA	0.410601	0.547731	0.314249	0.157125
KIAA0040	0.580125	0.547309	0.360406	0.538888	0.0342668	0.573192	NA	NA	0.664923	0.471301	0.1571
CLIC5	0.363286	0.440161	0.110667	0.443382	0.0321481	0.133817	NA	0.416879	0.57272	0.314133	0.157066
CBFA2T2	0.0885381	0.512423	0.234526	0.497921	0.0720066	0.20147	NA	0.365375	0.540795	0.314132	0.157066
PCM1	0.0025912	0.513783	0.0353771	0.0494268	0.513188	0.554046	NA	0.193142	0.651364	0.314115	0.157057
MFHAS1	0.164449	0.499881	0.159789	0.650385	0.00641215	0.0301006	NA	0.39652	0.60506	0.314075	0.157037
DHX15	0.0188802	0.552639	0.117199	0.427745	0.0612194	0.50355	NA	0.252501	0.577706	0.31393	0.156965
SPRY4	0.154334	0.367572	0.0690698	0.343882	0.40316	0.0873299	NA	0.499447	0.586616	0.313926	0.156963
GTF2E1	0.0699023	0.403078	0.0490974	0.304941	0.0395653	0.625156	NA	0.475927	0.543605	0.313909	0.156955
API5	0.00455372	0.561663	0.0358487	0.494185	0.0331249	0.400495	NA	0.438276	0.542689	0.313854	0.156927
RANBP9	0.0514015	0.566877	0.0599054	0.514545	0.0207	0.380205	NA	0.436286	0.480351	0.313784	0.156892
MIDN	0.259619	0.464579	0.185539	0.214382	0.000619978	0.595251	NA	0.220641	0.569591	0.313778	0.156889
TAGLN2	0.030942	0.518505	0.368043	0.255485	0.0106318	0.281388	NA	0.335276	0.709574	0.313731	0.156865
ESPN	0.293635	0.434972	0.301886	0.479324	0.156203	0.0419184	NA	0.298545	0.502718	0.31365	0.156825
C1QA	0.551845	0.15742	0.115706	0.123794	0.198462	0.416143	NA	0.467255	0.478505	0.313641	0.156821
COL17A1	0.456263	0.102024	0.114722	0.564601	0.0940346	0.143761	NA	0.455362	0.578251	0.313627	0.156814
GLS	0.00979273	0.653258	0.665114	0.00646338	0.0314108	0.369667	NA	0.182097	0.591185	0.313624	0.156812
RIOK2	0.14909	0.538505	0.0376349	0.245735	0.0343747	0.626362	NA	0.3328	0.543377	0.313485	0.156742
PLA2G2A	0.154412	0.59455	0.0745954	0.2185	0.217982	0.21749	NA	0.502504	0.527451	0.313436	0.156718
ZBED5	0.341287	0.456378	0.0404983	0.406589	0.110923	0.61525	NA	0.169395	0.366891	0.313401	0.156701
SERPINB2	0.0172578	0.209038	0.370916	0.0129265	0.159364	0.675286	NA	0.47973	0.582633	0.313394	0.156697
CDC37	0.0522493	0.112178	0.0474724	0.0113088	0.0381279	0.138532	0.325938	0.107207	0.577248	0.156696	0.156696
ZNF226	0.00731399	0.531084	0.217696	0.182038	0.0444309	0.647675	NA	0.387185	0.489156	0.313322	0.156661
LNX2	0.323929	0.372108	0.0422504	0.238382	0.0960853	0.473298	NA	0.323516	0.636987	0.313319	0.15666
USP10	0.00573563	0.67893	0.313145	0.0258824	0.218712	0.233541	NA	0.460137	0.569748	0.313229	0.156614
PPP3CC	0.175261	0.450311	0.049528	0.229029	0.115162	0.602874	NA	0.364711	0.517995	0.313109	0.156554
PRG2	0.475316	0.0593588	0.248486	0.565506	0.394694	0.0984244	NA	0.0338196	0.629242	0.313106	0.156553
USP7	0.0436047	0.560189	0.238595	0.452481	0.0233241	0.312322	NA	0.313134	0.560921	0.313071	0.156536
KHDRBS1	0.0512918	0.506939	0.0756506	0.209147	0.197597	0.382686	NA	0.432028	0.648987	0.313041	0.15652
AFF1	0.314096	0.74512	0.0774455	0.143441	0.15133	0.0193935	NA	0.5047	0.548761	0.313036	0.156518
RAPGEF1	0.00736154	0.3582	0.306929	0.541765	0.0586425	0.531441	NA	0.166846	0.532837	0.313003	0.156501
ATP6V1C2	0.47434	0.459861	0.0710397	0.368676	0.19792	8.04e-15	NA	0.387288	0.544787	0.312989	0.156494
ALOX5	0.0441074	0.332123	0.176981	0.350544	0.110483	0.420505	NA	0.396468	0.67219	0.312925	0.156463
DTNB	0.0351104	0.556406	0.0812521	0.530415	0.2439	0.000352652	NA	0.251455	0.804416	0.312913	0.156457
MARVELD2	0.263964	0.567176	0.0460974	0.0247452	0.220473	0.460525	NA	0.512761	0.407534	0.31291	0.156455
SWAP70	0.157055	0.579459	0.194115	0.00799363	0.218161	0.311658	NA	0.433405	0.600742	0.312824	0.156412
PRR5	0.629219	0.181244	0.306899	0.276412	0.00352504	0.0405017	NA	0.522811	0.540983	0.312699	0.15635
PLPPR2	NA	0.378241	0.979379	0.588292	0.651056	0.425091	NA	NA	0.729661	0.625287	0.156322
DNAJC15	0.150757	0.506563	0.158107	0.0264706	0.0845948	0.580853	NA	0.412435	0.581335	0.312639	0.15632
TJP1	0.102413	0.618567	0.175392	0.2875	0.213746	0.228515	NA	0.326168	0.548216	0.312565	0.156282
OS9	0.571208	0.0227363	0.0384724	0.201441	0.0880937	0.519998	NA	0.480238	0.578092	0.312535	0.156267
BCLAF1	0.00238848	0.821803	0.0573474	0.02025	0.266876	0.477491	NA	0.370348	0.483695	0.312525	0.156263
VPS4A	0.103409	0.572101	0.308025	0.138176	0.124086	0.40314	NA	0.431033	0.420022	0.312499	0.15625
KRT23	0.0644094	0.548524	0.0503366	0.0835294	0.537251	0.127523	NA	0.506845	0.581167	0.312448	0.156224
PON2	0.203418	0.546416	0.0894716	0.541763	0.043598	0.235274	NA	0.243062	0.59654	0.312443	0.156221
RNASE4	0.451554	0.464681	0.0716304	0.0804118	0.188465	0.209915	NA	0.374533	0.658239	0.312429	0.156214
ZNF559	0.0604347	0.546044	0.0464283	0.181235	0.00639999	0.730092	NA	0.373715	0.554582	0.312366	0.156183
SEC23B	0.096005	0.458619	0.0366224	0.574579	0.136807	0.0913253	NA	0.383486	0.721326	0.312346	0.156173
PKP1	0.597997	0.506902	0.0457544	0.434672	0.0919624	8.04e-15	NA	0.289946	0.531257	0.312311	0.156156
MGEA5	0.0875473	0.607997	0.285323	0.103589	0.134198	0.572458	NA	0.283978	0.423339	0.312304	0.156152
TXNL1	0.0101723	0.364198	0.199265	0.528971	0.244412	0.277635	NA	0.33683	0.536621	0.312263	0.156131
WIPI2	0.253558	0.556727	0.154195	0.417235	0.215322	0.0496355	NA	0.211688	0.639699	0.312258	0.156129
TBC1D10A	0.542117	0.618245	0.0399724	0.0170735	0.138827	0.126336	NA	0.462893	0.552495	0.312245	0.156122
TFCP2L1	0.115639	0.560765	0.200159	0.2885	0.305917	8.04e-15	NA	0.484931	0.54204	0.312244	0.156122
KIAA1522	0.0011925	0.408721	0.203659	0.442294	0.193792	0.14289	NA	0.511383	0.593662	0.312199	0.1561
RSRC1	0.160682	0.565901	0.208381	0.0147941	0.296387	0.332561	NA	0.4232	0.495634	0.312193	0.156096
FOXJ3	0.424685	0.523879	0.209205	0.250676	0.0882931	0.32912	NA	0.0873865	0.583493	0.312092	0.156046
ITM2C	0.227412	0.253235	0.134262	0.597685	0.0319494	0.232554	NA	0.472995	0.546188	0.312035	0.156018
SLC35A3	0.0923537	0.74268	0.124477	0.00688235	0.0642349	0.723535	NA	0.166027	0.575935	0.312016	0.156008
OPA3	0.00191786	0.583166	0.268078	0.532235	0.01374	0.297927	NA	0.215667	0.583216	0.311993	0.155997
WDR59	0.146768	0.40455	0.0444067	0.360324	0.104759	0.441573	NA	0.366421	0.627085	0.311986	0.155993
PHF11	0.126151	0.368343	0.259073	0.360794	0.378459	0.135556	NA	0.268903	0.598573	0.311982	0.155991
ARL2BP	0.0412957	0.556277	0.100715	0.211574	0.254312	0.621011	NA	0.219926	0.490683	0.311974	0.155987
ADPRH	0.0409161	0.337554	0.253378	0.0768153	0.602553	0.122072	NA	0.405524	0.656781	0.311949	0.155975
ALPL	0.071099	0.394069	0.165107	0.259029	0.131347	0.658616	NA	0.233933	0.581173	0.311797	0.155898
PPHLN1	0.0429317	0.629408	0.203085	0.192765	0.0695827	0.546136	NA	0.26222	0.54809	0.311777	0.155889
HECTD1	0.0165323	0.687909	0.402628	0.0592647	0.0540521	0.250925	NA	0.477254	0.545408	0.311746	0.155873
LRRFIP2	0.0522719	0.630817	0.0803905	0.334265	0.0124822	0.503034	NA	0.3001	0.580499	0.311732	0.155866
ARHGDIA	0.18155	0.458648	0.180782	0.211015	0.122745	0.241217	NA	0.441798	0.65513	0.31161	0.155805
LMNA	0.0634099	0.516411	0.189463	0.371176	0.0936401	0.448699	NA	0.201255	0.608237	0.311536	0.155768
CFD	0.387218	0.253326	0.162346	0.0747059	0.153665	0.894505	NA	0.0689439	0.497414	0.311515	0.155758
GALNT2	0.262249	0.218742	0.432792	0.716008	0.315208	0.59787	NA	NA	0.727442	0.467187	0.155729
ELMOD2	0.317723	0.53337	0.0582224	0.302088	0.108766	0.527545	NA	0.0666229	0.577236	0.311447	0.155723
LYPLAL1	0.143038	0.39642	0.0347474	0.0174412	0.0979493	0.71185	NA	0.479243	0.610299	0.311374	0.155687
WDR20	0.0146842	0.490593	0.237964	0.307176	0.0981387	0.386883	NA	0.432079	0.523433	0.311369	0.155685
RALGDS	0.122814	0.290869	0.192953	0.569847	0.279263	0.0985898	NA	0.374813	0.560909	0.311257	0.155629
FNDC3A	0.209247	0.690571	0.106669	0.00697059	0.00213487	0.49382	NA	0.461567	0.519068	0.311256	0.155628
FBXO31	0.0516784	0.153515	0.54551	0.752088	0.00273324	0.0289873	NA	0.106824	0.848708	0.311256	0.155628
PHF12	0.00739413	0.540175	0.0657005	0.391912	0.174852	0.188478	NA	0.475927	0.644234	0.311084	0.155542
MS4A6A	0.213748	0.550369	0.240719	0.0722059	0.358792	0.0354451	NA	0.5047	0.512156	0.311017	0.155508
CEP192	0.0522663	0.0901867	0.0340428	0.195647	0.512572	0.647218	NA	0.269794	0.686072	0.310975	0.155487
MRPS5	0.122055	0.546089	0.510864	0.161029	0.0333027	0.222373	NA	0.194572	0.697272	0.310945	0.155472
RCOR2	0.0368952	0.237914	0.709695	0.453185	0.0302371	0.193449	NA	0.15348	0.672298	0.310894	0.155447
TNKS1BP1	0.121936	0.574281	0.173885	0.259721	0.267572	0.00524184	NA	0.507124	0.576316	0.31076	0.15538
FAM129B	0.0641163	0.506277	0.148323	0.0286765	0.0370701	0.575612	NA	0.487304	0.638406	0.310723	0.155362
SEC23IP	0.173206	0.625385	0.123033	0.00679412	0.0915691	0.570628	NA	0.373384	0.521781	0.310723	0.155361
ITGAV	0.00578776	0.423642	0.136676	0.125	0.15085	0.550658	NA	0.395805	0.69731	0.310716	0.155358
UACA	0.260242	0.598582	0.650365	0.567496	0.401402	0.10653	NA	NA	0.677665	0.46604	0.155347
ALPK1	0.517879	0.636647	0.329239	0.0257353	0.0302651	0.286177	NA	0.112461	0.546951	0.310669	0.155335
NFE2L3	0.0141804	0.192256	0.249343	0.513118	0.107744	0.356415	NA	0.486641	0.565123	0.310603	0.155301
PPP1R8	0.0381101	0.519048	0.0698474	0.238603	0.132718	0.583638	NA	0.400271	0.502413	0.310581	0.155291
MRPS28	0.0246293	0.19582	0.118029	0.589087	0.0199174	0.580321	NA	0.403535	0.553085	0.310553	0.155276
LATS2	0.0895684	0.416932	0.155662	0.354515	0.251942	0.295076	NA	0.349636	0.570732	0.310508	0.155254
NRGN	0.184966	0.428617	0.0313474	0.201515	0.0242759	0.526222	NA	0.487687	0.59919	0.310477	0.155239
SOD2	0.193336	0.24005	0.162808	0.338147	0.00652048	0.544752	NA	0.388842	0.609208	0.310458	0.155229
CBR4	0.101593	0.40017	0.0566709	0.120303	0.295879	0.614623	NA	0.387641	0.506355	0.310404	0.155202
MARK2	0.0180143	0.620131	0.182254	0.0277707	0.0655727	0.450059	NA	0.514802	0.60399	0.310324	0.155162
CUL4A	0.0469792	0.730131	0.213007	0.232258	0.10484	0.337656	NA	0.283315	0.533365	0.310194	0.155097
DEDD	0.190016	0.574352	0.0776951	0.173676	0.00770493	0.466052	NA	0.474653	0.517348	0.310187	0.155094
APBA3	0.125453	0.551636	0.0724724	0.0130732	0.20759	0.510809	NA	0.482765	0.517238	0.31013	0.155065
SH3PXD2A	0.0659464	0.402939	0.456729	0.485647	0.0512915	8.04e-15	NA	0.361602	0.656819	0.310122	0.155061
SORL1	0.097793	0.509945	0.184583	0.552794	0.00957418	0.333919	NA	0.259899	0.531708	0.310027	0.155013
DYRK1A	0.0406691	0.579065	0.0652962	0.616656	0.159609	0.0432062	NA	0.367032	0.608486	0.310003	0.155001
TMEM128	0.00899181	0.535244	0.155097	0.107765	0.00647085	0.810793	NA	0.32678	0.528749	0.309986	0.154993
AUTS2	0.134183	0.623682	0.270582	0.622278	0.016235	0.0649329	NA	0.15376	0.593947	0.30995	0.154975
TRAPPC3	0.0476542	0.469983	0.28567	0.522529	0.535563	0.00416667	NA	0.0709849	0.54292	0.309934	0.154967
ABCA1	0.176668	0.6178	0.393505	0.203735	2.34e-06	0.438766	NA	0.0505528	0.598342	0.309921	0.154961
PITPNA	0.184106	0.38977	0.194772	0.108029	0.0377383	0.552189	NA	0.438814	0.573944	0.30992	0.15496
TFPI	0.245322	0.451705	0.184253	0.431471	0.00439207	0.249282	NA	0.348082	0.564818	0.309916	0.154958
AIF1	0.123086	0.445544	0.0462224	0.490559	0.302179	0.0498375	NA	0.479295	0.542297	0.309878	0.154939
EEF2	0.118232	0.5667	0.327389	0.212088	0.159358	0.410096	NA	0.0947326	0.590116	0.309839	0.154919
ZNF266	0.0965181	0.10885	0.149246	0.711105	0.0869392	0.553251	NA	0.217273	0.555428	0.309826	0.154913
FBP1	0.152948	0.00521757	0.375208	0.263265	0.246005	0.284177	NA	0.50932	0.642376	0.309815	0.154907
MRPL35	0.241186	0.56138	0.0236893	0.0201471	0.271504	0.534815	NA	0.355656	0.470031	0.309801	0.154901
ARID4B	0.00862057	0.631713	0.0337733	0.194315	0.350684	0.473999	NA	0.116543	0.668449	0.309762	0.154881
DPEP2	0.102249	0.454302	0.189588	0.0745318	0.229239	0.406649	NA	0.499064	0.521807	0.309679	0.154839
ANKRD10	0.269073	0.49791	0.123225	0.310647	0.000945159	0.556511	NA	0.187454	0.531591	0.30967	0.154835
DIAPH1	0.171112	0.4126	0.256809	0.149941	0.02873	0.530039	NA	0.193629	0.734469	0.309666	0.154833
RAP2A	0.112651	0.515961	0.432221	0.071242	0.0324268	0.557773	NA	0.181766	0.573249	0.309661	0.154831
CLK1	0.00935156	0.339063	0.367549	0.0462229	0.316503	0.738038	NA	0.0669545	0.592903	0.309573	0.154787
CDYL	0.0949561	0.280172	0.551287	0.616984	0.00832373	0.202164	NA	0.143938	0.577631	0.309432	0.154716
ARHGEF17	0.00308107	0.238247	0.463149	0.665965	0.0881667	0.127184	NA	0.316884	0.572073	0.309344	0.154672
ARHGEF16	0.00510247	0.148901	0.36485	0.543764	0.190363	0.16942	NA	0.509549	0.542225	0.309272	0.154636
TRIM62	0.190087	0.528285	0.210293	0.294176	0.0938439	0.133491	NA	0.459857	0.563864	0.309237	0.154619
CBX5	0.0201151	0.738697	0.0551571	0.628731	0.0136948	0.115382	NA	0.394914	0.506768	0.309182	0.154591
RALGPS1	0.0188911	0.537568	0.0377724	0.33686	0.410285	0.00131197	NA	0.518014	0.612373	0.309134	0.154567
PAIP2	0.0404875	0.569714	0.0352849	0.0130096	0.288858	0.539645	NA	0.378741	0.606772	0.309064	0.154532
STXBP3	0.16699	0.437677	0.0366574	0.304588	0.0617205	0.504824	NA	0.426516	0.533522	0.309062	0.154531
NAP1L4	0.123409	0.599385	0.0619269	0.232412	0.00794076	0.310105	NA	0.45649	0.680412	0.30901	0.154505
ARRB1	0.275244	0.53114	0.293963	0.314088	0.038295	0.0318715	NA	0.451185	0.535599	0.308923	0.154462
EMILIN1	0.157219	0.0368208	0.607654	0.131147	0.476388	0.0384652	NA	0.4232	0.600287	0.308898	0.154449
CRB3	0.215655	0.140263	0.104708	0.434825	0.469608	0.0028416	NA	0.492712	0.610305	0.308865	0.154432
ACSL3	0.565942	0.608423	0.131113	0.0582739	0.0773893	0.172664	NA	0.295303	0.561737	0.308856	0.154428
ADK	0.00495139	0.392977	0.0794724	0.253353	0.0555269	0.675364	NA	0.429427	0.579327	0.3088	0.1544
CLDN4	0.306657	0.126745	0.383276	0.345	0.0251298	0.238375	NA	0.453683	0.591117	0.308748	0.154374
ATAD1	0.018093	0.594289	0.0359224	0.011	0.107576	0.784984	NA	0.46654	0.451396	0.308725	0.154363
GOLT1B	0.0817971	0.504028	0.0442224	0.341235	0.149222	0.568227	NA	0.349864	0.431046	0.308705	0.154353
HERC4	0.0486637	0.600876	0.0343797	0.497814	0.0112285	0.408908	NA	0.384605	0.482822	0.308662	0.154331
DNMT3A	0.00494492	0.59176	0.587869	0.614065	0.499056	0.377498	NA	NA	0.564407	0.4628	0.154267
ASB8	0.0257235	0.636055	0.0538407	0.245735	0.069742	0.457734	NA	0.432742	0.546553	0.308516	0.154258
APTX	0.00421838	0.374111	0.240118	0.610426	0.268229	0.227685	NA	0.129577	0.613587	0.308494	0.154247
RFC5	0.244667	0.591098	0.0333724	0.264691	0.15128	0.475721	NA	0.239415	0.467637	0.308485	0.154243
APPBP2	0.0950778	0.60814	0.405566	0.0245	0.00332471	0.458734	NA	0.379072	0.492477	0.308361	0.154181
BIRC2	0.0339278	0.329689	0.248652	0.399927	0.0617515	0.601054	NA	0.283263	0.508556	0.308352	0.154176
BECN1	0.109683	0.499824	0.0330724	0.0470382	0.614336	0.162613	NA	0.414351	0.585883	0.30835	0.154175
ANP32B	0.149965	0.401454	0.0569724	0.0322293	0.525313	0.597382	NA	0.0897075	0.61353	0.308319	0.15416
ADAP1	0.452397	0.458827	0.48254	0.501324	0.227447	0.415751	NA	NA	0.698569	0.462408	0.154136
N4BP2	0.0954974	0.648306	0.213039	0.197382	0.322676	0.153896	NA	0.307063	0.528154	0.308252	0.154126
MINA	0.163602	0.467901	0.0930752	0.0769745	0.149496	0.545036	NA	0.402105	0.567339	0.308191	0.154096
ACTB	0.0761215	0.68508	0.480586	0.0414853	0.51156	0.00779927	NA	0.0843508	0.578526	0.308189	0.154094
RAB28	0.0186262	0.538686	0.0844235	0.229559	0.0440401	0.662719	NA	0.363997	0.523455	0.308188	0.154094
SPTLC3	0.101171	0.722759	0.0345416	0.0456051	0.491344	0.000115909	NA	0.495851	0.573996	0.308173	0.154086
IGF2BP3	0.0270908	0.856415	0.0386099	0.218103	0.14337	0.0286843	NA	0.512481	0.640275	0.308129	0.154064
PHC2	0.148595	0.290977	0.440027	0.253176	0.0307055	0.262333	NA	0.488527	0.550591	0.308116	0.154058
TNS1	0.0253909	0.417609	0.374987	0.485021	0.244205	0.128806	NA	0.233447	0.555286	0.308094	0.154047
ATG4B	0.0041298	0.522545	0.441662	0.141927	0.0279456	0.291901	NA	0.510109	0.524401	0.308077	0.154039
ST6GAL1	0.124025	0.406662	0.054245	0.0133599	0.263357	0.521982	NA	0.418713	0.66146	0.307976	0.153988
TMEM55A	0.391243	0.446881	0.105637	0.0125147	0.0507541	0.662293	NA	0.280176	0.514117	0.307952	0.153976
SLC39A14	0.784328	0.66218	0.101405	0.474433	0.561877	0.0877343	NA	NA	0.561312	0.461896	0.153965
SQRDL	0.00474324	0.155183	0.097638	0.565767	0.342121	0.405934	NA	0.330914	0.560724	0.307878	0.153939
SNAP29	0.165824	0.586448	0.0397224	0.616246	0.0315115	0.341759	NA	0.35721	0.32297	0.307711	0.153856
COMT	0.17717	0.538333	0.241726	0.473147	0.0457133	0.0791839	NA	0.364483	0.541884	0.307705	0.153853
SOCS3	0.0584183	0.521966	0.218583	0.607196	0.399377	0.788684	NA	NA	0.635527	0.461393	0.153798
RRAGD	0.194557	0.52203	0.128626	0.170765	0.374795	0.196836	NA	0.187786	0.685335	0.307591	0.153796
BNIP3L	0.219056	0.599948	0.0514724	0.0523971	0.0838357	0.463287	NA	0.36295	0.627762	0.307588	0.153794
GADD45GIP1	0.130284	0.403142	0.103706	0.528489	0.111557	0.152213	NA	0.437591	0.593623	0.307576	0.153788
KRT86	0.00950383	NA	0.485109	0.618809	0.389876	0.499621	NA	0.50529	0.721247	0.461351	0.153784
WDFY1	0.0925915	0.713173	0.07881	0.0145147	0.168571	0.581702	NA	0.159013	0.651985	0.307545	0.153773
HIP1	0.276737	0.54086	0.0503133	0.266353	0.27973	0.177206	NA	0.284796	0.582833	0.307353	0.153677
COPS4	0.0278413	0.389638	0.0504724	0.4855	0.00116336	0.480408	NA	0.46279	0.560046	0.307232	0.153616
GOLGA4	0.00810203	0.61724	0.0316349	0.0772353	0.167374	0.59565	NA	0.458096	0.502424	0.30722	0.15361
ANK3	0.429276	0.578464	0.165837	0.0304412	0.0736976	0.105423	NA	0.504752	0.569814	0.307213	0.153607
PNPLA8	0.0804142	0.62233	0.0299099	0.311309	0.00199511	0.580436	NA	0.245715	0.585573	0.30721	0.153605
TGFB3	0.00243253	0.523658	0.375483	0.503906	0.061736	0.00149335	NA	0.442026	0.546455	0.307149	0.153574
TNFRSF10B	0.340185	0.629602	0.0366843	0.0375	0.149637	0.459117	NA	0.348796	0.455578	0.307138	0.153569
ERF	0.0425194	0.395732	0.0354224	0.377745	0.0258154	0.428737	NA	0.517735	0.63293	0.307079	0.15354
UPP1	0.0618535	0.0700332	0.611777	0.109748	0.00479055	0.679384	NA	0.315227	0.603593	0.307051	0.153525
OSBPL11	0.175988	0.661962	0.0557224	0.00686765	0.0487056	0.535702	NA	0.457588	0.513856	0.307049	0.153524
TOB1	0.197635	0.583132	0.0327974	0.0124045	0.120453	0.625268	NA	0.424453	0.460089	0.307029	0.153514
MAT2B	0.291008	0.43788	0.0397975	0.253029	0.00284958	0.59167	NA	0.137255	0.702304	0.306974	0.153487
CD46	0.00111914	0.611323	0.0402224	0.00892647	0.0368899	0.698457	NA	0.491997	0.566803	0.306967	0.153484
TRIM44	0.00786146	0.690695	0.119302	0.519706	0.0648479	0.118976	NA	0.406519	0.527562	0.306934	0.153467
MMRN2	0.589644	0.691287	0.179575	0.0276471	0.0103653	8.04e-15	NA	0.386138	0.57079	0.306931	0.153465
CORO1B	0.00860785	0.539444	0.354171	0.306118	0.110555	0.00700758	NA	0.497406	0.63193	0.306905	0.153452
INMT	0.192909	0.539088	0.265793	0.388678	0.165611	4.04e-05	NA	0.351014	0.551906	0.30688	0.15344
SAV1	0.152061	0.572578	0.0313974	0.372029	0.086774	0.264406	NA	0.488755	0.487009	0.306876	0.153438
OSTM1	0.00105753	0.500127	0.153642	0.103103	0.215195	0.47701	NA	0.491563	0.513295	0.306874	0.153437
FRZB	0.33029	0.755303	0.0566709	0.225044	0.0203772	0.0835645	NA	0.461515	0.522168	0.306867	0.153433
ITPR1	0.00282923	0.453115	0.680429	0.0540446	0.0438051	0.496946	NA	0.179445	0.544258	0.306859	0.15343
MAP3K13	0.0994756	0.417997	0.0578361	0.669273	0.0838327	0.167404	NA	0.424225	0.534371	0.306802	0.153401
ZNF444	0.150973	0.496344	0.0366035	0.163	0.147371	0.433958	NA	0.487687	0.53744	0.306672	0.153336
ATP6V1C1	0.0403796	0.578787	0.0705974	0.171676	0.107128	0.504377	NA	0.416849	0.56351	0.306663	0.153331
TM9SF1	0.158684	0.616421	0.128411	0.1125	0.0130056	0.505608	NA	0.485366	0.433294	0.306661	0.153331
ACAD8	0.0099846	0.443278	0.277894	0.102647	0.444514	0.122857	NA	0.455164	0.596748	0.306636	0.153318
PTPN11	0.558238	0.631816	0.035094	0.0192794	0.0361091	0.429147	NA	0.252781	0.49036	0.306603	0.153302
RTF1	0.00171376	0.526259	0.169468	0.326721	0.196923	0.202011	NA	0.457588	0.572045	0.306591	0.153295
NTHL1	0.0653286	0.442138	0.439149	0.0263088	0.604136	0.104308	NA	0.201638	0.569628	0.306579	0.15329
BARD1	0.010691	0.566889	0.142583	0.267471	0.307636	0.12122	NA	0.397463	0.638436	0.306548	0.153274
NID1	0.608135	0.697526	0.362859	0.0275882	0.0117641	0.0446455	NA	0.0632556	0.636479	0.306531	0.153266
CALCOCO1	0.339044	0.170366	0.154296	0.452618	0.00904823	0.227586	NA	0.479958	0.61829	0.306401	0.1532
LTBP1	0.462862	0.587162	0.188514	0.667763	0.0450695	0.56087	NA	NA	0.704735	0.459568	0.153189
ADHFE1	0.372165	0.220797	0.167365	0.225662	0.0122237	0.353179	NA	0.47858	0.620623	0.306324	0.153162
ZNF710	0.0454728	0.39037	0.797687	0.641653	0.451397	0.269314	NA	NA	0.620325	0.45946	0.153153
FLNC	0.118661	0.417911	0.169679	0.640924	0.16413	0.00117803	NA	0.398053	0.539711	0.306281	0.153141
TNNT3	0.00442487	0.266951	0.502084	0.34179	0.18316	0.182873	NA	0.409253	0.559397	0.306242	0.153121
PSMA1	0.36776	0.539144	0.103658	0.100102	0.185751	0.292035	NA	0.275306	0.585984	0.306218	0.153109
BAD	0.169391	0.582536	0.315561	0.0422941	0.0314109	0.225465	NA	0.519164	0.563666	0.306186	0.153093
TAX1BP1	0.0499576	0.576488	0.117857	0.0183382	0.249242	0.451133	NA	0.436058	0.550249	0.306165	0.153083
UBE2H	0.0471253	0.687662	0.331736	0.11	0.126408	0.0865245	NA	0.395577	0.663877	0.306114	0.153057
APOC1	0.134419	0.509747	0.101145	0.0234713	0.477879	0.106843	NA	0.496691	0.598692	0.306111	0.153055
CREM	0.5497	0.486841	0.234546	0.735718	0.0433628	0.431482	NA	NA	0.732395	0.459149	0.15305
OPA1	0.0520355	0.551249	0.545683	0.665899	0.279019	0.465549	NA	NA	0.654395	0.459118	0.153039
CCDC69	0.0564383	0.695152	0.0526844	0.0653971	0.201458	0.298537	NA	0.494422	0.584242	0.306041	0.153021
MRPL1	0.0138359	0.519448	0.0496628	0.0198824	0.201716	0.73455	NA	0.410777	0.498334	0.306026	0.153013
YRDC	0.0912852	0.53056	0.0868322	0.128074	0.148089	0.385822	NA	0.492329	0.584669	0.305958	0.152979
XRCC3	0.489966	0.304491	0.118098	0.116559	0.0379482	0.306451	NA	0.464271	0.609716	0.305938	0.152969
BRD7	0.100892	0.602444	0.0811943	0.01275	0.114465	0.572793	NA	0.41458	0.548354	0.305934	0.152967
LSM4	0.0489103	0.542737	0.14623	0.425235	0.043272	0.278731	NA	0.421697	0.54042	0.305904	0.152952
RECK	0.208977	0.509934	0.0673474	0.00861465	0.0461928	0.674533	NA	0.354433	0.57695	0.305873	0.152936
PLEC	0.207106	0.556814	0.665623	0.440941	0.147429	0.503008	NA	NA	0.690025	0.458707	0.152902
GBE1	0.233312	0.555731	0.290683	0.376847	0.0575973	0.1714	NA	0.190873	0.569694	0.305767	0.152884
FLI1	0.107713	0.592641	0.373286	0.292118	0.676923	0.58731	NA	NA	0.579443	0.45849	0.15283
LDB2	0.633017	0.267358	0.327633	0.228099	0.0151339	0.10663	NA	0.251226	0.616083	0.305647	0.152824
ZC3H12D	0.00840768	0.230433	0.90052	0.458706	0.132441	0.626281	NA	NA	0.852312	0.458443	0.152814
SLC7A2	0.48765	0.626045	0.261092	0.0191029	0.00731012	8.04e-15	NA	0.512813	0.530996	0.305626	0.152813
FAM91A1	0.0501076	0.273139	0.202557	0.362559	0.037345	0.573601	NA	0.400882	0.544045	0.305529	0.152765
SLC1A3	0.239122	0.498504	0.19802	0.279706	0.0691421	0.488889	NA	0.115828	0.55494	0.305519	0.152759
USP5	0.0631241	0.200375	0.220046	0.0938235	0.461495	0.296225	NA	0.479958	0.629051	0.305512	0.152756
PIM3	0.06848	0.53092	0.19654	0.0444118	0.109736	0.586501	NA	0.413305	0.494153	0.305506	0.152753
ZNF318	0.123696	0.452765	0.0343599	0.270941	0.107263	0.525985	NA	0.391775	0.537156	0.305493	0.152746
SEMA3E	0.609944	0.280444	0.0842224	0.340824	0.173637	0.153849	NA	0.181051	0.619883	0.305482	0.152741
TBX3	0.00710827	0.612953	0.273369	0.548946	0.000587703	8.04e-15	NA	0.465317	0.535564	0.305481	0.15274
REV1	0.0676814	0.500389	0.0331224	0.154985	0.303048	0.566177	NA	0.261122	0.557313	0.30548	0.15274
RDH13	0.113748	0.691994	0.0864992	0.0101115	0.0953326	0.431437	NA	0.392925	0.621621	0.305459	0.152729
RAP2B	0.0534809	0.439283	0.41308	0.0889118	0.0910057	0.122083	0.566683	NA	0.668051	0.305322	0.152661
PSEN2	0.10302	0.510211	0.0944067	0.509945	0.0597561	0.0201063	NA	0.492609	0.652483	0.305317	0.152659
HYLS1	0.132552	0.397019	0.0364283	0.00646912	0.324763	0.500335	NA	0.509674	0.535211	0.305306	0.152653
SMARCC2	0.430442	0.634067	0.0503366	0.00841176	0.0329312	0.267346	NA	0.522863	0.495547	0.305243	0.152622
FAM46A	0.00734909	0.613175	0.0947224	0.0441029	0.19451	0.420074	NA	0.486081	0.581788	0.305225	0.152613
DIXDC1	0.024526	0.556093	0.272276	0.646425	0.00250623	0.0116712	NA	0.316781	0.611511	0.305224	0.152612
CHMP4B	0.390201	0.664637	0.0494814	0.00581471	0.0485019	0.36087	NA	0.315507	0.60632	0.305167	0.152583
CC2D1A	0.143028	0.52591	0.0596358	0.112882	0.202755	0.474869	NA	0.521765	0.399544	0.305049	0.152524
NFAT5	0.107611	0.918081	0.0665197	0.0760588	0.00951626	0.190201	NA	0.380833	0.6906	0.304928	0.152464
FES	0.182389	0.559355	0.0615824	0.0106765	0.021688	0.626992	NA	0.460904	0.515776	0.30492	0.15246
TMEM14A	0.0955397	0.0794284	0.0324849	0.456735	0.28447	0.7061	NA	0.193857	0.590427	0.30488	0.15244
PRKAR2A	0.211728	0.601175	0.0818162	0.0109559	0.247453	0.389789	NA	0.347927	0.547623	0.304808	0.152404
CNOT7	0.122327	0.701308	0.0231509	0.00947059	0.103849	0.661836	NA	0.322801	0.493416	0.30477	0.152385
CD300LG	0.217437	0.453966	0.237379	0.275618	0.016024	0.207515	NA	0.451775	0.578235	0.304743	0.152372
CDK2	0.0600511	0.673067	0.112241	0.0363235	0.230864	0.248978	NA	0.480289	0.596095	0.304738	0.152369
MTMR11	0.22681	0.35997	0.370297	0.0736306	0.587937	0.00564692	NA	0.14228	0.671172	0.304718	0.152359
DCXR	0.576475	0.572423	0.0406547	0.269529	0.0826678	0.00132576	NA	0.342902	0.551752	0.304716	0.152358
EMP1	0.0272945	0.483891	0.0743474	0.604826	0.071472	0.222192	NA	0.402312	0.551201	0.304692	0.152346
SORBS1	0.245746	0.637407	0.212214	0.0582059	0.203023	0.109527	NA	0.270612	0.700648	0.304673	0.152336
CHD7	0.0114403	0.60246	0.0875201	0.499293	0.0145315	0.175565	NA	0.437053	0.609289	0.304644	0.152322
KIF17	0.100592	0.374799	0.167857	0.564117	0.0179258	0.0853205	NA	0.503529	0.62294	0.304635	0.152317
SNX11	0.0728465	0.348182	0.0565974	0.0792794	0.731915	0.00140152	NA	0.332955	0.813656	0.304604	0.152302
ITGB5	0.158826	0.462738	0.131356	0.272103	0.124776	0.65781	NA	0.0625925	0.566523	0.30459	0.152295
ZNHIT3	0.0840913	0.140804	0.118239	0.59445	0.00110501	0.648155	NA	0.316781	0.532647	0.304534	0.152267
PEX5	0.000301142	0.507047	0.137264	0.379994	0.0403121	0.493437	NA	0.281657	0.596221	0.304529	0.152265
RIN2	0.0131257	0.648597	0.122023	0.0404412	0.564907	0.22886	NA	0.238317	0.579829	0.304512	0.152256
MAP2K4	0.0144077	0.44404	0.0566709	0.029	0.41041	0.308348	NA	0.506358	0.666835	0.304509	0.152254
NFE2L1	0.488438	0.404047	0.0388676	0.00966176	0.302156	0.382185	NA	0.269669	0.540574	0.30445	0.152225
CDV3	0.00631817	0.673804	0.0337474	0.00739706	0.0730593	0.559327	NA	0.406415	0.675345	0.304427	0.152213
LGALS3	0.168642	0.249446	0.0593474	0.502535	0.0616747	0.323649	NA	0.417232	0.65205	0.304322	0.152161
LUC7L2	0.00316468	0.610632	0.330695	0.394824	0.114055	0.161604	NA	0.318594	0.500976	0.304318	0.152159
ZDHHC14	0.129428	0.208178	0.0791015	0.471682	0.11278	0.223576	NA	0.46797	0.741304	0.304252	0.152126
EPC1	0.0602645	0.546108	0.0315974	0.310912	0.143132	0.31314	NA	0.48233	0.546445	0.304241	0.152121
GABBR1	0.0636135	0.4088	0.76542	0.593843	0.441018	0.225431	NA	NA	0.695652	0.456254	0.152085
PSG9	0.12835	0.524743	0.219079	0.246853	0.172082	0.127767	NA	0.50557	0.508895	0.304167	0.152084
SENP2	0.0339333	0.565111	0.341014	0.557706	0.00279673	0.00446191	NA	0.305736	0.622288	0.304131	0.152065
SLC35F5	0.047217	0.481872	0.124922	0.119083	0.0565625	0.617058	NA	0.388739	0.597078	0.304067	0.152033
KBTBD8	0.0451283	0.324953	0.0699724	0.134283	0.0176337	0.798877	NA	0.464168	0.577235	0.304031	0.152016
CCDC3	0.489528	0.312554	0.14008	0.214412	0.0267809	0.223381	NA	0.414123	0.610598	0.303932	0.151966
XRCC5	0.0207224	0.685452	0.198846	0.0161324	0.0279196	0.362609	NA	0.431696	0.688078	0.303932	0.151966
ASB3	0.0273421	0.0964759	0.317629	0.636763	0.00733618	0.451376	NA	0.345326	0.549073	0.303915	0.151958
PRKCD	0.142773	0.209653	0.623857	0.0450147	0.175061	0.456252	NA	0.210031	0.568411	0.303882	0.151941
ATG16L2	0.017742	0.64417	0.465171	0.669859	0.678405	0.152513	NA	NA	0.56223	0.455727	0.151909
CRHBP	0.164518	0.667819	0.386959	0.637294	0.578812	2.71e-07	NA	NA	0.754194	0.455657	0.151886
CDH5	0.0085147	0.123205	0.697566	0.0485294	0.440384	0.1085	NA	0.450294	0.552895	0.303736	0.151868
GLI3	0.00115592	0.464726	0.0648351	0.410924	0.197105	0.24544	NA	0.464168	0.580789	0.303643	0.151821
ARSI	0.456747	0.28586	0.0940974	0.108226	0.230718	0.10022	NA	0.564309	0.588686	0.303608	0.151804
CCDC25	0.0173755	0.444954	0.270885	0.428382	0.0789557	0.401584	NA	0.278849	0.507875	0.303608	0.151804
UBE2N	0.0165709	0.655992	0.289771	0.106618	0.0907551	0.551152	NA	0.18044	0.536782	0.30351	0.151755
VDAC3	0.0054856	0.510823	0.0945415	0.580428	0.0868429	0.423378	NA	0.188501	0.537644	0.303455	0.151728
LNPEP	0.0569461	0.740705	0.0718474	0.0713235	0.0559991	0.366445	NA	0.474321	0.589899	0.303436	0.151718
SENP7	0.153993	0.537869	0.230753	0.0232353	0.099935	0.613545	NA	0.194137	0.57381	0.30341	0.151705
SLC44A2	0.0117567	0.312911	0.268638	0.66024	0.0182681	0.258832	NA	0.343388	0.552733	0.303346	0.151673
SLC22A11	0.214374	0.564964	0.105546	0.063121	0.198303	0.25685	NA	0.474218	0.549056	0.303304	0.151652
IL11RA	0.046338	0.560706	0.180151	0.525273	0.0304405	0.114305	NA	0.371549	0.597558	0.30329	0.151645
INSIG1	0.00556161	0.466995	0.319011	0.301892	0.177182	0.0810874	NA	0.497023	0.577521	0.303284	0.151642
CSF3R	0.0837568	0.0936787	0.321458	0.406529	0.0335182	0.405728	NA	0.474756	0.606483	0.303239	0.151619
IQCE	0.0332496	0.541353	0.825569	0.516815	0.0332512	0.535084	NA	NA	0.698651	0.454853	0.151618
GJA5	0.488026	0.504043	0.137717	0.218646	0.0380991	8.04e-15	NA	0.459474	0.579263	0.303159	0.151579
CD247	0.239569	0.56949	0.739332	0.0138376	0.0156504	0.094049	NA	0.0813667	0.67177	0.303133	0.151567
IMMP2L	0.00337585	0.475229	0.263435	0.372955	0.512677	0.0654444	NA	0.111466	0.619465	0.303006	0.151503
WNT10A	0.455894	0.459641	0.721007	0.692737	0.0128079	0.0972311	NA	NA	0.742233	0.454507	0.151502
COPA	0.163487	0.58465	0.033342	0.11379	0.1002	0.495047	NA	0.382543	0.550766	0.302978	0.151489
SMOC2	0.196463	0.479882	0.385533	0.451029	0.0388685	0.0474144	NA	0.237705	0.586927	0.302978	0.151489
GLTP	0.0689755	0.555405	0.365926	0.00612353	0.0508734	0.447186	NA	0.312854	0.616096	0.30293	0.151465
ACP5	0.070127	0.539757	0.231082	0.484	0.148548	0.00787879	NA	0.285356	0.656579	0.302916	0.151458
NSD1	0.00971724	0.436069	0.152164	0.160265	0.241526	0.348951	NA	0.449527	0.624298	0.302815	0.151407
HSPA2	0.0886347	0.594151	0.206996	0.501379	0.243358	0.0829598	NA	0.130343	0.574694	0.302815	0.151407
PTPRU	0.328764	0.121384	0.287797	0.146794	0.511762	0.428211	NA	0.0565727	0.540761	0.302756	0.151378
CLIP4	0.630741	0.500942	0.240592	0.586721	0.206535	0.421923	NA	NA	0.591279	0.454105	0.151368
SLC25A42	0.00160746	0.313392	0.178009	0.646337	0.316994	0.000330303	NA	0.379839	0.584924	0.302679	0.15134
NEDD9	0.10634	0.553924	0.378064	0.143111	0.0996835	0.323642	NA	0.268623	0.548008	0.302675	0.151337
SFPQ	0.0243155	0.638959	0.170937	0.579418	0.0554842	0.0585523	NA	0.393588	0.499634	0.302611	0.151305
MXD1	0.013038	0.622873	0.136015	0.146557	0.26169	0.183256	NA	0.440803	0.616383	0.302577	0.151289
MIB1	0.126692	0.779175	0.116609	0.517529	0.420124	0.6819	NA	NA	0.534946	0.453854	0.151285
SMAD6	0.0948461	0.327457	0.106859	0.648226	0.0204437	0.329601	NA	0.346859	0.546106	0.30255	0.151275
FOXF2	0.183754	0.0616773	0.566663	0.270353	0.264544	8.04e-15	NA	0.491054	0.58209	0.302517	0.151258
XAF1	0.189762	0.652387	0.0298099	0.316265	0.0511713	0.22451	NA	0.405731	0.550376	0.302501	0.151251
ADRB1	0.00583336	0.600947	0.145849	0.392706	0.115138	0.117235	NA	0.515642	0.526225	0.302447	0.151223
SCNN1B	0.0226173	0.599492	0.0588272	0.377882	0.0212904	0.322747	NA	0.50414	0.512373	0.302421	0.151211
ITPR3	0.0787261	0.447379	0.292708	0.426032	0.0481579	0.16152	NA	0.363209	0.601238	0.302371	0.151186
TRIO	0.00775735	0.548451	0.483543	0.190006	0.119656	0.155812	NA	0.363665	0.54955	0.302305	0.151153
PPAT	0.210767	0.499064	0.017723	0.00672059	0.00400963	0.623244	NA	0.459039	0.597843	0.302301	0.151151
UFM1	0.122927	0.641656	0.0483151	0.0281618	0.0507744	0.591826	NA	0.329712	0.604857	0.302279	0.151139
ICA1	0.769569	0.469947	0.155411	0.0111176	0.0306673	0.000949214	NA	0.371446	0.609027	0.302267	0.151133
ANGPT1	0.324674	0.565699	0.0727224	0.0944904	0.179056	0.182229	NA	0.405627	0.593331	0.302229	0.151114
DEPDC1B	0.0423872	0.527185	0.215517	0.179912	0.284017	0.191653	NA	0.482382	0.493796	0.302106	0.151053
ENOSF1	0.412458	0.645424	0.0340428	0.0173235	0.0193889	0.586317	NA	0.261173	0.440632	0.302095	0.151047
CHCHD3	0.210323	0.55096	0.166627	0.22871	0.0655602	0.469964	NA	0.184139	0.540332	0.302077	0.151038
CBX4	0.0176899	0.249807	0.140529	0.458971	0.173116	0.246025	NA	0.541711	0.588721	0.302071	0.151036
MRPL4	0.289407	0.577858	0.0588474	0.130258	0.338875	0.0256377	NA	0.507684	0.486817	0.301923	0.150962
ETNK1	0.116812	0.609756	0.0549188	0.23178	0.0198234	0.439805	NA	0.425396	0.51709	0.301923	0.150961
UBE2G2	7.99e-05	0.626628	0.347221	0.204975	0.175092	0.37691	NA	0.181818	0.502658	0.301923	0.150961
PLAT	0.0409079	0.760567	0.35035	0.458229	0.123692	0.0851282	NA	0.0893759	0.507081	0.301916	0.150958
HIC2	0.0397978	0.547029	0.347229	0.596409	0.016431	0.113932	NA	0.266582	0.487533	0.301868	0.150934
HLF	0.193136	0.557902	0.0312849	0.476371	0.0648094	6.29e-07	NA	0.529723	0.561667	0.301862	0.150931
ST5	0.0125781	0.608283	0.46661	0.177261	0.20379	0.0200415	NA	0.320428	0.605421	0.301802	0.150901
PRKD2	0.271591	0.564372	0.0935983	0.181471	0.183876	0.118854	NA	0.443787	0.556424	0.301747	0.150873
TEX2	0.252812	0.349073	0.193163	0.345147	0.060018	0.194353	NA	0.350579	0.668736	0.301735	0.150868
XXYLT1	0.000102393	0.544382	0.64682	0.802835	0.0255828	0.273828	NA	NA	0.874538	0.452584	0.150861
MRPL30	0.0991906	0.617183	0.0604006	0.0986324	0.132972	0.520922	NA	0.328872	0.555562	0.301717	0.150858
ARHGEF18	0.257144	0.315973	0.341403	0.0247059	0.116372	0.592847	NA	0.219698	0.545395	0.301692	0.150846
IL1R1	0.00520414	0.64255	0.276164	0.295417	0.0579455	0.302786	NA	0.276249	0.557206	0.30169	0.150845
HIPK2	0.32511	0.59482	0.265177	0.35415	0.021254	0.148132	NA	0.0575673	0.647005	0.301652	0.150826
ID2	0.155311	0.260932	0.358093	0.254235	0.0759849	0.282066	NA	0.429935	0.596617	0.301647	0.150823
JMY	0.0676336	0.561139	0.0383724	0.316456	0.116005	0.554327	NA	0.25046	0.508078	0.301559	0.150779
CTNNBL1	0.052385	0.383652	0.0332342	0.232147	0.474694	0.349589	NA	0.363054	0.523598	0.301544	0.150772
CDC16	0.0888306	0.422194	0.25719	0.507079	0.0279372	0.278331	NA	0.272218	0.558382	0.30152	0.15076
SESN1	0.580361	0.07866	0.0340159	0.0901176	0.0217348	0.817451	NA	0.288671	0.501069	0.30151	0.150755
SLC12A4	0.0964514	0.45005	0.317418	0.419706	0.0611381	0.107955	NA	0.430421	0.528756	0.301487	0.150744
NCKAP1	0.133686	0.601879	0.0448474	0.426118	0.201278	0.10304	NA	0.35461	0.545979	0.30143	0.150715
PGRMC2	0.0778584	0.537565	0.0666439	0.0180255	0.408693	0.577708	NA	0.181103	0.543329	0.301366	0.150683
TNIP2	0.0243016	0.478192	0.179995	0.0806912	0.12457	0.540683	NA	0.358743	0.623707	0.30136	0.15068
TMEM134	0.0652405	0.371402	0.0764006	0.560914	0.0188636	0.370469	NA	0.464168	0.482696	0.301269	0.150635
PSMB2	0.015448	0.436654	0.225483	0.693635	0.0681899	0.00587121	NA	0.410652	0.55417	0.301263	0.150631
SPI1	0.24138	0.468321	0.161118	0.0389706	0.0207613	0.39664	NA	0.522428	0.559612	0.301154	0.150577
SQSTM1	0.102485	0.583064	0.109635	0.00932353	0.289245	0.350428	NA	0.451237	0.51376	0.301147	0.150574
ZNF232	0.139774	0.553143	0.227989	0.133559	0.012422	0.505945	NA	0.264924	0.571045	0.3011	0.15055
STAT5A	0.434668	0.123173	0.142408	0.0124265	0.248063	0.547887	NA	0.360121	0.539888	0.301079	0.15054
PDLIM5	0.0534961	0.6622	0.266845	0.116735	0.0545464	0.251045	NA	0.41833	0.584927	0.301016	0.150508
MOAP1	0.00282982	0.572857	0.112552	0.0058121	0.275203	0.447383	NA	0.502608	0.488726	0.300996	0.150498
SYNPO2L	0.104551	0.610528	0.0662396	0.119588	0.286369	0.108384	NA	0.574712	0.536959	0.300917	0.150458
PRX	0.673198	0.435436	0.565365	0.327545	0.112804	0.371658	NA	NA	0.6736	0.451372	0.150457
ERC1	0.416482	0.442011	0.0677221	0.03	0.0268639	0.315027	NA	0.425013	0.683759	0.30086	0.15043
LY96	0.0636182	0.216657	0.0534364	0.513088	0.289213	0.129548	NA	0.495925	0.645191	0.300834	0.150417
PTK7	0.221515	0.574872	0.198427	0.464847	0.0433913	0.000323458	NA	0.300711	0.602361	0.300806	0.150403
PIK3C2A	0.229894	0.592727	0.0393799	0.133194	0.0398464	0.51308	NA	0.33109	0.527155	0.300796	0.150398
TACSTD2	0.161935	0.351532	0.257709	0.629016	0.00512212	0.126572	NA	0.30326	0.571021	0.300771	0.150385
BCL9L	0.0501241	0.586307	0.320739	0.314088	0.0258184	0.0124547	NA	0.524697	0.571632	0.300733	0.150366
MAL	0.171581	0.225461	0.225444	0.433824	0.0344305	0.525279	NA	0.258676	0.530656	0.300669	0.150334
CDH15	0.0347978	0.522982	0.584474	0.0295588	0.109274	0.0860193	NA	0.505518	0.532535	0.300645	0.150322
ZC3H14	0.00555549	0.527079	0.144231	0.113853	0.115072	0.527612	NA	0.472788	0.49895	0.300642	0.150321
ASXL2	0.135896	0.523295	0.0395974	0.0276115	0.0841614	0.527507	NA	0.417947	0.649091	0.300638	0.150319
HMOX1	0.00218434	0.602785	0.114442	0.0717197	0.349651	0.44799	NA	0.319257	0.496539	0.300571	0.150286
NET1	0.0584477	0.296672	0.256378	0.193294	0.0313553	0.438674	NA	0.451465	0.677771	0.300507	0.150254
HPCAL1	0.23113	0.151109	0.0835799	0.409529	0.336507	0.287671	NA	0.212506	0.691821	0.300482	0.150241
N4BP2L1	0.0576468	0.573646	0.374691	0.54425	0.490692	0.607855	NA	NA	0.505338	0.450588	0.150196
NXN	0.129492	0.240572	0.502307	0.163706	0.434561	0.115985	NA	0.279668	0.536778	0.300384	0.150192
JAK2	0.440067	0.606779	0.0655192	0.298912	0.00492751	0.372951	NA	0.125163	0.48777	0.300261	0.150131
ALAD	0.427236	0.360109	0.16131	0.0583824	0.140363	0.362382	NA	0.435395	0.456633	0.300226	0.150113
LARP7	0.195538	0.476448	0.043059	0.177529	0.0506479	0.728357	NA	0.230359	0.499738	0.30021	0.150105
DUT	0.0559175	0.534315	0.0487194	0.186494	0.168666	0.641435	NA	0.138964	0.626741	0.300157	0.150078
EDEM1	0.206564	0.507642	0.0430974	0.0742647	0.166054	0.355985	NA	0.281885	0.765525	0.300127	0.150063
BTG1	0.0616254	0.571693	0.0449458	0.0137353	0.254999	0.522358	NA	0.410269	0.521193	0.300102	0.150051
TCF7L2	0.358564	0.490893	0.333207	0.151	0.177895	0.188519	NA	0.103737	0.596793	0.300076	0.150038
RELB	0.024504	0.446878	0.124722	0.447324	0.132765	0.641154	NA	0.0920284	0.490788	0.30002	0.15001
SH2D3C	0.46068	0.532861	0.186945	0.0279412	0.0412313	0.109577	NA	0.439197	0.601581	0.300002	0.150001
GMPR2	0.0402872	0.306792	0.0418461	0.423981	0.218455	0.553908	NA	0.231737	0.582706	0.299964	0.149982
CNNM4	0.087958	0.166516	0.102347	0.396912	0.476228	0.0844797	NA	0.489448	0.595634	0.29994	0.14997
GALE	0.059364	0.500134	0.088895	0.0523676	0.286848	0.53367	NA	0.357852	0.520313	0.299931	0.149965
CD163L1	0.721027	0.551444	0.358019	0.586217	0.0530509	0.336798	NA	NA	0.541646	0.449743	0.149914
SLC22A17	0.397273	0.463404	0.0994506	0.00725	0.083833	0.397462	NA	0.398613	0.551325	0.299826	0.149913
PCOLCE2	0.09407	0.494134	0.0623423	0.0266176	0.449673	0.374853	NA	0.346704	0.549982	0.299797	0.149898
PTPN1	0.127021	0.587662	0.0540256	0.0166401	0.233026	0.593466	NA	0.311859	0.474527	0.299778	0.149889
RAD50	0.0485891	0.638376	0.0682288	0.368583	0.218708	0.00972333	NA	0.500618	0.545337	0.29977	0.149885
TM4SF5	0.366984	0.0983704	0.0829512	0.4865	0.237391	0.210689	NA	0.385837	0.529024	0.299718	0.149859
VARS	0.190387	0.490546	0.159354	0.268824	0.349656	0.0263209	NA	0.326272	0.586169	0.299691	0.149846
DACH1	0.0622348	0.566468	0.106528	0.0324265	0.097088	0.60233	NA	0.31418	0.615696	0.299619	0.14981
MTA1	0.00832371	0.554177	0.41003	0.118853	0.0542118	0.246653	NA	0.468478	0.536097	0.299603	0.149802
EAF1	0.0271601	0.508039	0.201268	0.206471	0.589702	0.0969996	NA	0.108099	0.658532	0.299534	0.149767
ARFIP1	0.0199735	0.70787	0.0697224	0.0102059	0.0728839	0.606534	NA	0.353718	0.554724	0.299454	0.149727
TNFAIP2	0.440098	0.0669893	0.162062	0.450099	0.0496452	0.465959	NA	0.235768	0.524953	0.299446	0.149723
RSAD1	0.179335	0.508824	0.170876	0.0887647	0.160311	0.31582	NA	0.410218	0.561203	0.299419	0.149709
CLSTN1	0.19835	0.265744	0.0392224	0.431088	0.258554	0.117514	NA	0.345937	0.73785	0.299283	0.149641
ACVR2A	0.00600516	0.366981	0.19693	0.201242	0.300188	0.37553	NA	0.359531	0.587715	0.299265	0.149633
PSME3	0.0244392	0.496112	0.0630051	0.560285	0.0421088	0.186143	NA	0.499727	0.521738	0.299195	0.149597
WSB1	0.193718	0.600185	0.242122	0.151294	0.00689174	0.242948	NA	0.366038	0.590216	0.299177	0.149588
STAT5B	0.0285822	0.603763	0.0348514	0.211794	0.00225641	0.521591	NA	0.477077	0.513483	0.299175	0.149587
DIRC2	0.186198	0.450196	0.085587	0.00958824	0.0819578	0.582771	NA	0.479015	0.517843	0.299144	0.149572
LOXL4	0.0716141	0.375363	0.0744606	0.322229	0.411054	0.197568	NA	0.399224	0.541186	0.299087	0.149544
EBF3	0.718142	0.490768	0.157217	0.140971	0.0903947	8.04e-15	NA	0.109248	0.685432	0.299022	0.149511
ABHD11	0.290071	0.379498	0.268421	0.0122941	0.00667664	0.389693	NA	0.477917	0.5668	0.298921	0.149461
NCL	0.00447544	0.245261	0.359283	0.299882	0.147324	0.447635	NA	0.324231	0.562882	0.298872	0.149436
NARFL	0.0129931	0.383152	0.112253	0.511029	0.469009	0.00130682	NA	0.387796	0.513154	0.298837	0.149418
TNFAIP3	0.210608	0.351747	0.197662	0.0161029	0.46326	0.258419	NA	0.371623	0.521241	0.298833	0.149416
SEH1L	0.183075	0.518268	0.0357005	0.476779	0.0844873	0.253844	NA	0.306016	0.531859	0.298754	0.149377
MYH11	0.22484	0.609915	0.0568056	0.0085	0.449448	0.210454	NA	0.269337	0.560299	0.2987	0.14935
TSPAN3	0.00399121	0.49941	0.0350224	0.155353	0.0839577	0.607993	NA	0.410881	0.592623	0.298654	0.149327
CSHL1	0.246522	0.258777	0.341856	0.17142	0.363365	0.000973398	NA	0.426163	0.580152	0.298654	0.149327
SSFA2	0.0054597	0.681535	0.11778	0.250471	0.0537736	0.299411	NA	0.425956	0.554831	0.298652	0.149326
SEC24C	0.116765	0.479244	0.0713474	0.360853	0.139698	0.316979	NA	0.398944	0.505377	0.298651	0.149325
UCKL1	0.0126467	0.525246	0.515176	0.0119706	0.104117	0.184819	NA	0.512813	0.521979	0.298596	0.149298
IGFBP5	0.271649	0.626626	0.177724	0.328764	0.0447791	8.04e-15	NA	0.392925	0.545811	0.298535	0.149267
RASA1	0.0976371	0.309267	0.11501	0.00904412	0.18628	0.68502	NA	0.453558	0.53155	0.298421	0.14921
RAB23	0.185731	0.696964	0.0719	0.00904412	0.417911	0.20177	NA	0.257754	0.546208	0.29841	0.149205
AEBP2	0.029993	0.0809866	0.603044	0.191882	0.0176045	0.504258	NA	0.382771	0.576455	0.298374	0.149187
NFYB	0.295916	0.530528	0.0387224	0.0205882	0.143358	0.638031	NA	0.205234	0.514567	0.298368	0.149184
EMILIN2	0.0644011	0.0726623	0.120351	0.358324	0.0647661	0.732891	NA	0.432307	0.541052	0.298344	0.149172
NPAS2	0.37571	0.378687	0.243311	0.374676	0.127296	8.04e-15	NA	0.365603	0.521437	0.29834	0.14917
MYH10	0.00455652	0.701068	0.370184	0.190985	0.00566387	0.0700422	NA	0.390449	0.653489	0.298305	0.149152
PKP3	0.0982658	0.475119	0.111439	0.0232353	0.343395	0.241417	NA	0.526075	0.567409	0.298295	0.149147
DNAJB1	0.3443	0.587783	0.412711	0.117676	0.0222657	0.0230559	NA	0.409378	0.469036	0.298276	0.149138
XPNPEP1	0.475525	0.442095	0.205981	0.104252	0.0525119	0.125688	NA	0.286351	0.693539	0.298243	0.149121
CUL5	0.0267949	0.567411	0.103722	0.209634	0.070997	0.566459	NA	0.375653	0.465121	0.298224	0.149112
ZDHHC17	0.0360328	0.557464	0.235078	0.0326176	0.0145177	0.642456	NA	0.262396	0.604942	0.298188	0.149094
CSTF3	0.0228884	0.489286	0.0358474	0.435175	0.0967142	0.453949	NA	0.378409	0.472855	0.29814	0.14907
IFRD1	0.00692199	0.554098	0.0504724	0.344412	0.153714	0.431094	NA	0.197276	0.647031	0.298127	0.149064
MYO1C	0.00807557	0.628425	0.243288	0.482659	0.0475742	0.00917688	NA	0.442689	0.522773	0.298083	0.149041
BCL2L1	0.156766	0.482975	0.0715388	0.242045	0.258296	0.266709	NA	0.482051	0.424219	0.298075	0.149037
FHL3	0.0779762	0.421075	0.449532	0.0341176	0.0580949	0.315473	NA	0.430038	0.597738	0.298006	0.149003
LGMN	0.209213	0.388086	0.273448	0.246162	0.0889063	0.0669869	NA	0.509497	0.601654	0.297994	0.148997
SIAH2	0.304444	0.0239017	0.43617	0.437912	0.133164	0.0793837	NA	0.466157	0.502603	0.297967	0.148983
MRPL28	0.156437	0.505956	0.208293	0.0205882	0.00160216	0.461759	NA	0.5047	0.523508	0.297855	0.148928
SH3GLB1	0.0258249	0.309274	0.0399593	0.241926	0.401627	0.506645	NA	0.319434	0.537837	0.297816	0.148908
MGMT	0.141489	0.363786	0.429444	0.543882	0.021029	0.109515	NA	0.19105	0.581559	0.297719	0.14886
ALDH3A1	NA	0.326933	0.767411	0.644324	0.547223	0.425003	NA	NA	0.861623	0.595419	0.148855
BAIAP2	0.123	0.598227	0.363112	0.308794	0.063813	8.04e-15	NA	0.34257	0.581715	0.297654	0.148827
TRIM29	0.246328	0.381924	0.406303	0.430898	0.0701053	0.075443	NA	0.163427	0.606674	0.297638	0.148819
TRERF1	0.0438404	0.429318	0.664379	0.511529	0.450513	0.360277	NA	NA	0.664206	0.446295	0.148765
DPP4	0.00906753	0.492095	0.161687	0.0264706	0.165179	0.474338	NA	0.516968	0.534072	0.297485	0.148742
ST3GAL2	0.124274	0.471734	0.35745	0.0457647	0.0546948	0.594704	NA	0.105446	0.625754	0.297478	0.148739
NUBPL	0.0840672	0.589077	0.259612	0.542915	0.0163818	0.000792019	NA	0.321143	0.565769	0.29747	0.148735
XPO6	0.287533	0.409048	0.0952595	0.0894745	0.196002	0.450901	NA	0.368079	0.483011	0.297414	0.148707
KIAA0319L	0.0525527	0.564379	0.232985	0.0311765	0.0956971	0.251617	NA	0.464551	0.686177	0.297392	0.148696
GAPVD1	0.0794275	0.578524	0.0545974	0.00680882	0.117749	0.456347	NA	0.433022	0.65244	0.297364	0.148682
CSRP1	0.0105311	0.157966	0.392385	0.589644	0.0241519	0.094333	NA	0.507021	0.602225	0.297282	0.148641
IL21R	0.0100362	0.370716	0.843216	0.798325	0.101891	0.190419	NA	NA	0.806273	0.44584	0.148613
ST3GAL4	0.0098464	0.111614	0.110305	0.203706	0.0571368	0.758047	NA	0.515465	0.611583	0.297213	0.148606
EDN1	0.0310656	0.54087	0.363573	0.406176	0.0408485	0.0974334	NA	0.237632	0.658336	0.296992	0.148496
PGD	0.130485	0.476293	0.0608487	0.00704412	0.222251	0.512544	NA	0.49294	0.473317	0.296966	0.148483
SIN3B	0.0792439	0.500749	0.0507409	0.464912	0.100572	0.201297	NA	0.438379	0.539783	0.29696	0.14848
VEGFC	0.148906	0.0542167	0.167469	0.485324	0.0560834	0.413677	NA	0.490215	0.559604	0.296937	0.148468
RPIA	0.314199	0.389919	0.0528475	0.00835294	0.129702	0.486357	NA	0.485926	0.508133	0.29693	0.148465
TCTA	0.00951405	0.0839871	0.0677224	0.547282	0.562824	0.117691	NA	0.46195	0.523783	0.296844	0.148422
CDO1	0.272373	0.661934	0.0375738	0.200897	0.0199983	0.0961158	NA	0.522531	0.563317	0.296843	0.148421
VIPR1	0.254167	0.214376	0.153236	0.409061	0.195548	0.199108	NA	0.364432	0.584758	0.296836	0.148418
PHKB	0.0433961	0.626398	0.0612224	0.0934412	0.0144707	0.49469	NA	0.431593	0.609273	0.29681	0.148405
MLF2	0.000253348	0.341182	0.356585	0.0206051	0.108455	0.48538	NA	0.509394	0.552427	0.296785	0.148393
UNC5B	0.358746	0.569787	0.651169	0.57885	0.020388	0.273543	NA	NA	0.663006	0.44507	0.148357
HSPA12B	0.0918691	0.424426	0.222019	0.549201	0.183257	0.0766488	NA	0.290153	0.536091	0.296708	0.148354
COL7A1	0.0889491	0.419427	0.0659524	0.299914	0.347289	0.14773	NA	0.39537	0.609026	0.296707	0.148354
GRAMD2	0.0633644	0.387126	0.11004	0.241235	0.538032	0.0792382	NA	0.40083	0.553746	0.296702	0.148351
HLA-F	0.288721	0.172243	0.404161	0.528759	0.106114	0.0860365	NA	0.216154	0.571329	0.29669	0.148345
SBNO2	0.0701683	0.396043	0.417076	0.647265	0.263223	0.568156	NA	NA	0.752766	0.444957	0.148319
HEXB	0.610183	0.364984	0.0320849	0.0551618	0.155276	0.177789	NA	0.326323	0.650866	0.296583	0.148292
EXOC2	0.0610245	0.438047	0.142741	0.392137	0.15274	0.128658	NA	0.503426	0.553862	0.296579	0.14829
LIMCH1	0.0690154	0.614995	0.527073	0.725876	0.550463	8.04e-15	NA	NA	0.626575	0.444857	0.148286
DAAM1	0.15859	0.617552	0.567513	0.0119108	0.0450369	0.111596	NA	0.245103	0.615175	0.29656	0.14828
RASGEF1A	0.10279	0.355182	0.704973	0.548295	0.422498	0.206428	NA	NA	0.773063	0.444747	0.148249
PA2G4	0.152783	0.49712	0.170914	0.177456	0.299138	0.022843	NA	0.479295	0.57209	0.296455	0.148227
DOCK5	0.213026	0.457172	0.0418461	0.0594118	0.205887	0.407282	NA	0.401265	0.584929	0.296352	0.148176
STX11	0.0529926	0.447749	0.375402	0.196779	0.0841294	0.195917	NA	0.485749	0.531863	0.296323	0.148161
MTUS1	0.00341529	0.684265	0.0837224	0.436824	0.364745	0.114971	NA	0.144372	0.537978	0.296287	0.148143
ARFGEF1	0.121037	0.636366	0.277383	0.381941	0.0270453	0.166583	NA	0.226609	0.533199	0.29627	0.148135
SLC39A3	0.147821	0.271422	0.129238	0.63295	0.0976482	0.31443	NA	0.219698	0.556276	0.296185	0.148093
BRWD1	0.275574	0.608739	0.0426547	0.00724522	0.15867	0.58219	NA	0.237042	0.456789	0.296113	0.148057
WNT7A	0.331994	0.409863	0.124595	0.414735	0.0979719	0.00249698	NA	0.394479	0.592321	0.296057	0.148028
CASD1	0.143858	0.316803	0.0390832	0.0124559	0.0830494	0.739895	NA	0.455672	0.577267	0.29601	0.148005
YAP1	0.139832	0.626187	0.072439	0.593696	0.0133615	0.0842473	NA	0.244005	0.594301	0.296008	0.148004
ZCCHC6	0.042075	0.576622	0.0817224	0.436806	0.00944161	0.491096	NA	0.123992	0.605902	0.295957	0.147979
RERG	0.0139695	0.454439	0.156662	0.383274	0.281847	8.04e-15	NA	0.521713	0.555584	0.295936	0.147968
PGAM1	0.041637	0.418245	0.0423474	0.134294	0.00713427	NA	0.564754	0.369457	0.789496	0.295921	0.14796
MSRB3	0.0912637	0.46639	0.0861298	0.491706	0.189821	0.132514	NA	0.189827	0.719549	0.2959	0.14795
COL4A1	0.198155	0.548949	0.27705	0.566041	0.0900383	0.000767836	NA	0.0498897	0.636135	0.295878	0.147939
BTBD7	0.180285	0.656744	0.0668474	0.166765	0.224549	0.116764	NA	0.357314	0.597679	0.295868	0.147934
SH3BP5L	0.0319073	0.416087	0.274185	0.0510294	0.343998	0.444186	NA	0.322521	0.482688	0.295825	0.147913
DLX5	0.120454	0.327883	0.149556	0.527654	0.209137	8.04e-15	NA	0.51159	0.519154	0.295678	0.147839
SLC33A1	0.0405383	0.499662	0.0811009	0.0544118	0.309364	0.511369	NA	0.336933	0.531697	0.295634	0.147817
ITPR2	0.515265	0.550341	0.0996628	0.155059	0.0841995	0.019342	NA	0.290609	0.650282	0.295595	0.147797
USP14	0.0886982	0.659012	0.0328434	0.273794	0.130016	0.435376	NA	0.328283	0.4165	0.295565	0.147783
DHX32	0.140767	0.448881	0.0570974	0.555382	0.18793	0.165793	NA	0.257909	0.55068	0.295555	0.147778
GCM1	0.598054	0.59416	0.0867979	0.0173088	0.0225941	0.00102176	NA	0.508222	0.536151	0.295539	0.147769
HDHD3	0.548565	0.190036	0.0503366	0.0145882	0.0280136	0.465484	NA	0.476591	0.590668	0.295535	0.147768
COL5A2	0.0297838	0.492575	0.15128	0.573924	0.132425	0.100565	NA	0.302369	0.581348	0.295534	0.147767
DLC1	0.00268814	0.592429	0.215705	0.312706	0.00165016	0.2539	NA	0.429986	0.555201	0.295533	0.147767
METTL5	0.419053	0.414533	0.104047	0.00597611	0.00115388	0.453389	NA	0.467432	0.498646	0.295529	0.147764
CDC42SE2	0.0336086	0.645361	0.0433285	0.00711765	0.266344	0.536302	NA	0.377922	0.454227	0.295526	0.147763
APMAP	0.10852	0.308472	0.0514563	0.373735	0.0490179	0.368699	0.517983	NA	0.58625	0.295517	0.147758
TUBB	0.201415	0.481504	0.331257	0.137838	0.0494477	0.385048	NA	0.266633	0.510786	0.295491	0.147746
PDE3B	0.147699	0.522235	0.148747	0.01075	0.0141405	0.485405	NA	0.509445	0.525401	0.295478	0.147739
ADAM12	0.0587475	0.664096	0.197477	0.186076	0.0899101	0.164135	NA	0.462996	0.54035	0.295474	0.147737
MUC1	0.0968898	0.367886	0.180363	0.578382	0.00431432	0.146925	NA	0.431343	0.557467	0.295446	0.147723
CBFB	0.0299765	0.560573	0.0795672	0.346382	0.0703078	0.514371	NA	0.279616	0.482125	0.295365	0.147682
CTDSPL2	0.0154229	0.605814	0.0365724	0.0556176	0.0984562	0.601938	NA	0.425241	0.523792	0.295357	0.147678
SLC30A5	0.00508804	0.555078	0.0348724	0.0738824	0.0280905	0.671131	NA	0.424858	0.56908	0.29526	0.14763
METTL7A	0.0213129	0.631459	0.0667787	0.0194412	0.125365	0.50327	NA	0.470467	0.523779	0.295234	0.147617
MAPRE2	0.0990359	0.523953	0.0713474	0.627025	0.19151	0.145787	NA	0.133224	0.569908	0.295224	0.147612
DLD	0.0111331	0.194019	0.0472369	0.424029	0.0793811	0.573997	NA	0.51758	0.514284	0.295207	0.147604
FBLN7	0.120162	0.563417	0.779379	0.711429	0.129572	0.0237783	NA	NA	0.771215	0.442707	0.147569
ADAMTS1	0.619448	0.639277	0.0666439	0.0135588	0.00708899	0.281826	NA	0.266758	0.466087	0.295086	0.147543
DHCR24	0.200549	0.346438	0.333357	0.206029	0.0500798	0.0353411	NA	0.498629	0.689819	0.29503	0.147515
TRAF5	0.0205192	0.0360099	0.726692	0.568088	0.127332	0.670782	NA	NA	0.948332	0.442537	0.147512
CREB1	0.147811	0.679759	0.105389	0.208634	0.0543712	0.397795	NA	0.207886	0.558044	0.294961	0.147481
TK2	0.0214024	0.484309	0.131022	0.175382	0.0689611	0.525176	NA	0.338436	0.614293	0.294873	0.147436
SEMA4F	0.0275106	0.259911	0.0586924	0.624097	0.498966	0.107412	NA	0.206332	0.575457	0.294797	0.147399
PDSS2	0.0134066	0.54098	0.494821	0.00845588	0.106645	0.546701	NA	0.0485634	0.59857	0.294768	0.147384
MACF1	0.025035	0.602346	0.208585	0.348895	0.223865	0.244235	NA	0.0893759	0.615406	0.294718	0.147359
MCM3	0.0171147	0.53521	0.251339	0.44122	0.0250433	0.00352479	NA	0.473886	0.610332	0.294709	0.147354
AGPAT2	0.205443	0.240845	0.199544	0.12649	0.0579425	0.496133	NA	0.401339	0.629271	0.294626	0.147313
PIP5K1B	0.0965703	0.586425	0.0999323	0.00752941	0.331771	0.154354	NA	0.551429	0.528832	0.294605	0.147303
SPG20	0.00691879	0.484813	0.182573	0.302059	0.204082	0.44609	NA	0.040171	0.690037	0.294593	0.147296
RABGAP1	0.0707968	0.572365	0.110222	0.0754412	0.5686	0.00689238	NA	0.480238	0.47188	0.294555	0.147277
DCHS1	0.103934	0.447409	0.560544	0.02	0.113865	0.335188	NA	0.195567	0.579909	0.294552	0.147276
TPM1	0.374909	0.609852	0.154098	0.238344	0.0808395	0.146677	NA	0.122842	0.628674	0.29453	0.147265
DUSP19	0.11362	0.394525	0.0978474	0.654812	0.272429	0.00560617	NA	0.264157	0.552671	0.294458	0.147229
ATPAF2	0.168629	0.392875	0.407824	0.00977941	0.0961583	0.104938	NA	0.48835	0.68682	0.294422	0.147211
SPRED1	0.405706	0.541445	0.0644248	0.482287	0.0197596	0.105813	NA	0.203524	0.532225	0.294398	0.147199
SLC20A2	0.387158	0.583345	0.184632	0.0101324	0.061473	0.0274805	NA	0.451082	0.649489	0.294349	0.147174
TATDN2	0.171648	0.280586	0.0430974	0.590515	0.0179224	0.34614	NA	0.212631	0.69189	0.294304	0.147152
GALK1	0.188107	0.286122	0.0829053	0.264956	0.120887	0.598841	NA	0.263214	0.549325	0.294295	0.147147
CHN1	0.476114	0.203426	0.0612989	0.158588	0.173696	0.161323	NA	0.517683	0.601555	0.294211	0.147105
CDR2L	0.0034867	0.438367	0.248507	0.534088	0.350288	0.0387794	NA	0.196385	0.543445	0.294168	0.147084
SNX8	0.145186	0.537511	0.153438	0.256188	0.198097	0.0208149	NA	0.503985	0.53787	0.294136	0.147068
ARRDC3	0.171124	0.343353	0.110222	0.194175	0.293669	0.627628	NA	0.0328249	0.579994	0.294124	0.147062
PMP22	0.29896	0.576143	0.183908	0.0938529	0.353202	0.00125151	NA	0.229365	0.615436	0.294015	0.147007
EXOSC4	0.0711137	0.228786	0.0434633	0.381824	0.0238049	0.707694	NA	0.487024	0.408357	0.294008	0.147004
SOX4	0.276815	0.260788	0.194351	0.541412	0.0814467	0.152262	NA	0.291604	0.552964	0.293955	0.146978
FAM102A	0.11648	0.202442	0.436638	0.0239706	0.23254	0.434699	NA	0.378276	0.526586	0.293954	0.146977
PEBP1	0.10231	0.426613	0.128099	0.272941	0.0199195	0.462256	NA	0.4143	0.52517	0.293951	0.146976
RPA1	0.359778	0.173247	0.120779	0.570639	0.05686	0.234223	NA	0.264261	0.57168	0.293934	0.146967
ITGA3	0.126176	0.603974	0.0946762	0.0201943	0.446352	0.0504027	NA	0.441798	0.567469	0.29388	0.14694
SFRP1	0.406272	0.423246	0.0969376	0.328765	0.017087	0.0676906	NA	0.445312	0.565726	0.293879	0.14694
B3GNT2	0.241057	0.583452	0.430585	0.394824	0.451689	0.422546	NA	NA	0.559488	0.44052	0.14684
RASGRP3	0.0267628	0.149979	0.255919	0.0520588	0.430433	0.540282	NA	0.3001	0.593874	0.293676	0.146838
PPP1R2	0.0534621	0.594442	0.0628703	0.191485	0.00746369	0.615443	NA	0.441974	0.382263	0.293675	0.146838
ADORA3	0.688151	0.149827	0.0805974	0.00832353	0.0844083	0.241467	NA	0.510668	0.585621	0.293633	0.146816
HMGA1	0.0933742	0.509527	0.0942846	0.498022	0.0187308	0.0898055	NA	0.462178	0.583057	0.293622	0.146811
B4GALT7	0.125215	0.343542	0.064218	0.421382	0.516776	0.307471	NA	0.0331565	0.53709	0.293606	0.146803
SLC12A8	0.297936	0.0364927	0.111361	0.645602	0.0526311	0.147696	NA	0.437436	0.61897	0.293515	0.146758
WWP2	0.162229	0.521002	0.257255	0.250912	0.094088	0.255367	NA	0.115496	0.691709	0.293507	0.146754
SLC6A2	0.607805	0.525705	0.0294849	0.0345588	0.131702	8.04e-15	NA	0.459018	0.559676	0.293494	0.146747
MRPL46	0.0536174	0.52904	0.0519724	0.228632	0.127179	0.376772	NA	0.445062	0.535582	0.293482	0.146741
SYNPO2	0.0964236	0.700684	0.494821	0.832309	0.065932	8.04e-15	NA	NA	0.891142	0.440187	0.146729
IFNAR1	0.0604976	0.35756	0.0483474	0.0280588	0.447454	0.59047	NA	0.36466	0.450581	0.293454	0.146727
CWF19L2	0.0742818	0.324564	0.0806153	0.290191	0.061928	0.649768	NA	0.336778	0.529042	0.293396	0.146698
SCARB2	0.196728	0.600361	0.0623474	0.275206	0.104116	0.147411	NA	0.416517	0.543933	0.293328	0.146664
VAMP4	0.175218	0.348349	0.0353231	0.160309	0.0951375	0.622505	NA	0.251941	0.657719	0.293313	0.146656
MSRA	0.0761692	0.433485	0.176726	0.0597353	0.0350532	0.577215	NA	0.424298	0.563653	0.293292	0.146646
LRPAP1	0.186945	0.142155	0.535461	0.0993529	0.00942464	0.612515	NA	0.233778	0.526602	0.293279	0.14664
FOXO1	0.656702	0.463804	0.354831	0.689451	0.231289	0.107008	NA	NA	0.575925	0.439859	0.14662
GDA	0.525803	0.565268	0.0861857	0.00861465	0.0878743	1.95e-05	NA	0.542094	0.53	0.293232	0.146616
TBC1D10B	0.174497	0.137438	0.0770232	0.0772353	0.278402	0.557088	NA	0.469959	0.573384	0.293128	0.146564
SEPHS1	0.0200789	0.399704	0.113679	0.182279	0.0188976	0.6518	NA	0.392821	0.565156	0.293052	0.146526
VEGFA	0.755119	0.785784	0.438942	0.264315	0.154104	0.113692	NA	NA	0.564658	0.439516	0.146505
PRKCDBP	0.224102	0.533466	0.0320482	0.220108	0.0150098	0.416924	NA	0.333338	0.568987	0.292998	0.146499
TUBGCP2	0.014016	0.376367	0.282027	0.241912	0.0511364	0.367634	NA	0.39624	0.61437	0.292963	0.146481
MON1B	0.0844999	0.43559	0.0596358	0.190765	0.0893867	0.497055	NA	0.429655	0.556933	0.29294	0.14647
TEF	0.0863634	0.275787	0.184083	0.368147	0.441686	0.0712406	NA	0.340809	0.575094	0.292901	0.146451
RNF20	0.149227	0.576519	0.122892	0.560815	0.314263	0.00286364	NA	0.128199	0.487742	0.292815	0.146408
AXIN2	0.312254	0.380265	0.270272	0.345882	0.119529	0.0748454	NA	0.240793	0.598085	0.292741	0.14637
CARD8	0.304232	0.503533	0.0731849	0.226441	0.0235619	0.321074	NA	0.479295	0.410318	0.292705	0.146352
ADAMTS2	0.61086	0.608023	0.319195	0.590162	0.0496612	0.329583	NA	NA	0.565491	0.438996	0.146332
MBTPS1	0.0996189	0.582508	0.0686668	0.0193088	0.123893	0.385898	NA	0.39823	0.662947	0.292634	0.146317
OPN3	0.372848	0.111642	0.264406	0.0108235	0.00725581	0.515309	NA	0.450853	0.607924	0.292633	0.146316
PDE4D	0.308004	0.462086	0.491481	0.601186	0.132891	0.387317	NA	NA	0.689431	0.438914	0.146305
RIMS3	0.113675	0.368839	0.157728	0.369847	0.586027	0.0955871	NA	0.0358607	0.612592	0.29252	0.14626
USP1	0.00209053	0.607247	0.0712261	0.00660294	0.10355	0.715204	NA	0.315072	0.51889	0.292485	0.146243
CYB5R3	0.207504	0.578793	0.101953	0.0132794	0.380972	0.384194	NA	0.0498897	0.623282	0.292483	0.146242
N4BP1	0.00461447	0.412832	0.198779	0.298088	0.0406988	0.580418	NA	0.207275	0.59664	0.292418	0.146209
POLR2A	0.135356	0.500475	0.0946868	0.109265	0.12423	0.441286	NA	0.451465	0.482479	0.292405	0.146203
RUVBL1	0.35022	0.419687	0.0917218	0.212426	0.211749	0.0453914	NA	0.451848	0.55597	0.292377	0.146188
ZCCHC11	0.0203091	0.535286	0.0342349	0.0217647	0.2013	0.56013	NA	0.391723	0.574035	0.292348	0.146174
RBBP6	0.0215052	0.641766	0.0303974	0.228676	0.0864468	0.468771	NA	0.220412	0.640576	0.292319	0.146159
SULT1A2	0.0263048	0.427499	0.22156	0.0432353	0.608947	0.0999819	NA	0.306554	0.60369	0.292222	0.146111
FSTL1	0.0952108	0.299821	0.248053	0.20157	0.611038	0.120944	NA	0.136591	0.624451	0.29221	0.146105
NUDT22	0.0551028	0.0499634	0.0327099	0.370324	0.246466	0.487916	NA	0.505032	0.589787	0.292163	0.146081
USP36	0.120119	0.589426	0.581574	0.413941	0.351054	0.358678	NA	NA	0.652018	0.438116	0.146039
CXCL14	0.0784548	0.874907	0.102222	0.0305882	0.108116	0.0653953	NA	0.479523	0.597114	0.29204	0.14602
RPL14	0.0815801	0.501924	0.0463474	0.246646	0.113376	0.34291	NA	0.473481	0.529232	0.291937	0.145969
GNPTG	0.480274	0.0361762	0.0839724	0.0965882	0.122746	0.388484	NA	0.378947	0.748252	0.29193	0.145965
CUX1	0.105126	0.653845	0.277882	0.647491	0.248	0.590563	NA	NA	0.542153	0.437866	0.145955
ZMAT5	0.130263	0.337705	0.0979107	0.0200478	0.428377	0.416586	NA	0.483988	0.420289	0.291896	0.145948
TARDBP	0.0718038	0.213145	0.0537224	0.574182	0.0336327	0.54238	NA	0.349481	0.496785	0.291891	0.145946
VSIG2	0.278087	0.375025	0.0503806	0.0152353	0.559636	0.217879	NA	0.236099	0.602552	0.291862	0.145931
RNF170	0.298659	0.595165	0.0319599	0.0306369	0.0288212	0.429496	NA	0.383227	0.536711	0.291834	0.145917
ZNF341	0.0230781	0.493749	0.17403	0.0258824	0.190085	0.369458	NA	0.520439	0.537688	0.291801	0.145901
DHRS9	0.075303	0.551125	0.281462	0.265353	0.203011	0.0154545	NA	0.290433	0.652022	0.29177	0.145885
DDR1	0.236039	NA	0.742233	0.406758	0.623847	0.000602273	NA	0.47399	0.580109	0.437654	0.145885
LLGL1	0.0283264	0.451329	0.111969	0.332662	0.0181391	0.484812	NA	0.341679	0.565199	0.291764	0.145882
PEF1	0.0113582	0.141134	0.51592	0.0145882	0.046416	0.567313	NA	0.458966	0.577873	0.291696	0.145848
TAC3	0.364486	0.183203	0.267899	0.0216176	0.371459	0.253607	NA	0.250055	0.621106	0.291679	0.14584
MYLIP	0.356994	0.588099	0.137689	0.0478676	0.0673779	0.130596	NA	0.489065	0.515626	0.291664	0.145832
PRKCE	0.00622744	0.750655	0.488865	0.272676	0.0279742	0.00114873	NA	0.214901	0.570517	0.291621	0.14581
DOPEY1	0.147247	0.377608	0.0402288	0.0106176	0.271262	0.492388	NA	0.45534	0.537459	0.291519	0.145759
ZBTB44	0.0347696	0.691116	0.536086	0.00902866	0.00507742	0.479922	NA	0.0492266	0.526914	0.291518	0.145759
EPAS1	0.0164725	0.7245	0.175978	0.0959118	0.0442073	0.243133	NA	0.463608	0.56827	0.29151	0.145755
SLC4A4	0.65758	0.679428	0.210357	0.416366	0.0389254	0.288292	NA	NA	0.769817	0.437252	0.145751
AP3B1	0.112076	0.553735	0.0691145	0.202956	0.114458	0.235398	NA	0.480238	0.563765	0.291467	0.145734
DRAP1	0.417173	0.0576023	0.246523	0.139529	0.315086	0.0915519	NA	0.464219	0.599975	0.291457	0.145729
ARPC1B	0.269399	0.337578	0.0723474	0.0198529	0.204758	0.471133	NA	0.503426	0.453094	0.291448	0.145724
SAFB2	0.234218	0.400211	0.209677	0.154739	0.195573	0.158289	NA	0.494753	0.483838	0.291412	0.145706
BCAR3	0.0221273	0.456333	0.464154	0.0992059	0.322371	0.00155381	NA	0.40341	0.561905	0.291382	0.145691
HSF2	0.21503	0.42878	0.0534364	0.196971	0.0124145	0.508827	NA	0.402871	0.512034	0.291296	0.145648
OSBP	0.00663145	0.608133	0.125006	0.373232	0.226991	0.000495163	NA	0.354381	0.635198	0.291258	0.145629
SAP30	0.2341	0.181114	0.0852972	0.11925	0.439981	0.309015	NA	0.423024	0.538099	0.291235	0.145617
JUNB	0.216708	0.253841	0.0927726	0.00889706	0.156745	0.62135	NA	0.336602	0.642792	0.291213	0.145607
PRPF38A	0.387472	0.40387	0.0313224	0.178207	0.0774693	0.394058	NA	0.412259	0.445034	0.291211	0.145606
ECHDC2	0.00856097	0.515894	0.247577	0.36436	0.0721275	0.206513	NA	0.309995	0.603777	0.291101	0.14555
IGF2BP1	0.0689338	0.491954	0.665074	0.78811	0.0225559	0.147161	NA	NA	0.872671	0.436637	0.145546
KRAS	0.0609855	0.664256	0.321236	0.0830735	0.0331869	0.0931526	NA	0.452076	0.620575	0.291068	0.145534
MYL9	0.0280389	0.530761	0.352884	0.0272059	0.0135284	0.618733	NA	0.174037	0.583202	0.291049	0.145524
CSAD	0.142655	0.600247	0.094811	0.181206	0.35852	0.209885	NA	0.19508	0.545471	0.290984	0.145492
SYPL1	0.0538829	0.546234	0.0573474	0.0942647	0.00182821	0.604033	NA	0.385527	0.584146	0.290908	0.145454
RHOBTB1	0.163566	0.119315	0.195678	0.190994	0.171714	0.410355	NA	0.528883	0.546401	0.290863	0.145432
ACAT1	0.0567066	0.347612	0.0845684	0.489088	0.0958447	0.457739	NA	0.174192	0.621073	0.290853	0.145426
OTUD6B	0.107367	0.426201	0.0444067	0.0993529	0.0772283	0.632959	NA	0.297624	0.641459	0.290825	0.145412
CTNNBIP1	0.187152	0.344229	0.190979	0.543381	0.0969974	0.00382576	NA	0.394914	0.565047	0.290816	0.145408
ILF3	0.0551864	0.607742	0.0418474	0.00949045	0.239389	0.326966	NA	0.466872	0.578391	0.290736	0.145368
FBXO32	0.302732	0.614892	0.248031	0.00657353	0.0741928	0.242352	NA	0.239187	0.597713	0.290709	0.145355
ARMC7	0.0170159	0.382431	0.512519	0.0701471	0.0655058	0.510281	NA	0.303799	0.463872	0.290696	0.145348
ELF1	0.0507812	0.566337	0.00853409	0.151118	0.402559	0.296843	NA	0.24301	0.606176	0.29067	0.145335
ABCA3	0.0288243	0.431748	0.181729	0.595677	0.0275879	0.0705393	NA	0.436493	0.552385	0.290623	0.145311
PLEKHG3	0.0676715	0.51749	0.134792	0.119706	0.523574	0.0796915	NA	0.346704	0.53531	0.290617	0.145309
BRD9	0.159572	0.266823	0.578334	0.230044	0.272431	0.126991	NA	0.175849	0.514579	0.290578	0.145289
SYK	0.13852	0.386525	0.194498	0.189294	0.0554288	0.313571	NA	0.489728	0.556751	0.290539	0.14527
LMTK3	0.373964	0.0142082	0.055997	0.583579	0.170425	0.0819908	NA	0.489242	0.554381	0.290473	0.145237
SF3A2	0.0445844	0.566265	0.603504	0.0252941	0.113224	0.0169637	NA	0.445828	0.508021	0.290461	0.14523
NRIP1	0.521287	0.340758	0.0598474	0.0208971	0.123902	0.388197	NA	0.204519	0.664228	0.290454	0.145227
ZNF398	0.00445946	0.508468	0.0345819	0.398088	0.0841746	0.565606	NA	0.163043	0.565176	0.29045	0.145225
CLN5	0.238543	0.616238	0.0325724	0.0173382	0.139696	0.589972	NA	0.16955	0.519228	0.290392	0.145196
TRRAP	0.0960487	0.564485	0.200632	0.120706	0.11328	0.142737	NA	0.44616	0.638724	0.290347	0.145173
DHX29	0.000227291	0.524638	0.0308599	0.150559	0.0638162	0.513536	NA	0.528345	0.510773	0.290344	0.145172
ABCF2	0.0322839	0.555127	0.0847032	0.247735	0.373891	0.00104546	NA	0.433405	0.594557	0.290344	0.145172
FXN	0.0884569	0.43035	0.128899	0.221882	0.253088	0.232137	NA	0.445217	0.522328	0.290295	0.145147
PBX2	0.277952	0.585125	0.0882918	0.291059	0.00213673	0.377136	NA	0.0793773	0.621275	0.290294	0.145147
DUOX1	0.0902689	0.449499	0.428096	0.371382	0.0578918	0.0847533	NA	0.290867	0.549315	0.290259	0.14513
LAMA4	0.691136	0.41269	0.185756	0.0104299	0.202404	8.04e-15	NA	0.216382	0.602883	0.29021	0.145105
ALDH1A2	0.216921	0.262126	0.100587	0.036828	0.397595	0.25301	NA	0.444907	0.609581	0.290194	0.145097
CYP2R1	0.138209	0.21562	0.0364822	0.360294	0.101611	0.598343	NA	0.324356	0.546505	0.290178	0.145089
AGPS	0.10419	0.56411	0.0368849	0.00983824	0.151382	0.527074	NA	0.379455	0.548303	0.290155	0.145077
JDP2	0.254133	0.491393	0.350069	0.0106618	0.217744	0.0329423	NA	0.292142	0.672083	0.290146	0.145073
INSIG2	0.0093548	0.487069	0.054245	0.251559	0.0131653	0.694329	NA	0.276477	0.534404	0.290075	0.145038
DUSP5	0.0244835	0.451704	0.200692	0.464294	0.0146203	0.152501	NA	0.362774	0.649484	0.290069	0.145035
POLR3D	0.341658	0.462075	0.115477	0.380706	0.032383	0.135278	NA	0.327546	0.525256	0.290047	0.145024
OGDH	0.00997153	0.59677	0.0612957	0.359471	0.235204	0.0784427	NA	0.477968	0.501084	0.290026	0.145013
GATAD2A	0.0149886	0.384728	0.0806601	0.476176	0.17844	0.38131	NA	0.224443	0.579347	0.290012	0.145006
YIF1B	0.00308793	0.37995	0.447646	0.045	0.305464	0.193537	NA	0.314512	0.630544	0.289968	0.144984
MFSD8	0.144804	0.500359	0.0296349	0.0884118	0.00668796	0.595498	NA	0.495085	0.459143	0.289953	0.144977
MRPL18	0.0635218	0.415059	0.0747302	0.309815	0.486563	0.247452	NA	0.242399	0.479791	0.289917	0.144958
SFXN1	0.145433	0.550857	0.046024	0.645782	0.000375304	0.176211	NA	0.205565	0.548771	0.289877	0.144939
BMP8B	0.192299	0.300262	0.208502	0.523185	0.184853	0.0897699	NA	0.255485	0.563879	0.289779	0.14489
HEYL	0.103048	0.35501	0.080121	0.450812	0.605523	0.0408558	NA	0.0844541	0.597788	0.289702	0.144851
DAD1	0.0694029	0.432108	0.493358	0.116441	0.19288	0.00162879	NA	0.22207	0.789647	0.289692	0.144846
TOP2B	0.00299708	0.484597	0.0302423	0.010414	0.0199198	0.556837	NA	0.497582	0.714734	0.289665	0.144833
PARS2	0.239008	0.274595	0.0564724	0.532256	0.00988495	0.250521	NA	0.431416	0.5231	0.289657	0.144828
TP53I11	0.0716775	0.496925	0.20015	0.698815	0.428351	0.547443	NA	NA	0.597854	0.434459	0.14482
POLR1E	0.0301263	0.441593	0.0996539	0.546288	0.0391387	0.349126	NA	0.305736	0.505202	0.289608	0.144804
CYBRD1	0.00125047	0.594748	0.0985846	0.467369	0.0694927	0.120018	NA	0.413378	0.551996	0.289605	0.144802
NFU1	0.0791736	0.569244	0.0469673	0.0254412	0.0732683	0.575512	NA	0.434017	0.513029	0.289582	0.144791
TFB2M	0.110547	0.277196	0.149627	0.0075	0.1394	0.626843	NA	0.484165	0.519426	0.289338	0.144669
GRK5	0.104691	0.48871	0.384218	0.191882	0.37174	0.12305	NA	0.122894	0.527485	0.289334	0.144667
STK3	0.0067579	0.56625	0.154017	0.0229936	0.0295341	0.542249	NA	0.429427	0.563234	0.289308	0.144654
PARP14	0.0792835	0.341582	0.296239	0.566392	0.181974	0.0842249	NA	0.159344	0.605196	0.28928	0.14464
DAG1	0.124445	0.594913	0.119261	0.00652941	0.0347852	0.338352	NA	0.45218	0.643726	0.289274	0.144637
GORASP1	0.0227615	0.487258	0.0824724	0.265647	0.143812	0.395834	NA	0.425065	0.491075	0.28924	0.14462
GMDS	0.0150414	0.410607	0.508205	0.510847	0.079851	0.00102273	NA	0.124883	0.663015	0.289184	0.144592
SLC35B3	0.579515	0.0746822	0.0628703	0.00657353	0.0923602	0.684433	NA	0.273596	0.539279	0.289164	0.144582
NUDCD2	0.0522728	0.524352	0.0704724	0.00960294	0.101942	0.695981	NA	0.428557	0.430025	0.289151	0.144575
OGFRL1	0.0600296	0.4233	0.0543332	0.129353	0.100288	0.642024	NA	0.354278	0.549324	0.289116	0.144558
LRPPRC	0.00186937	0.722914	0.0356196	0.0296815	0.0342722	0.495338	NA	0.404198	0.588999	0.289111	0.144556
LGALS8	0.165125	0.576979	0.133972	0.134353	0.0820864	0.307023	NA	0.40254	0.510787	0.289108	0.144554
MEF2D	0.150068	0.58887	0.185005	0.323408	0.00632411	0.130549	NA	0.305125	0.623492	0.289105	0.144553
CORO6	0.0141624	0.642032	0.184798	0.190824	0.0169581	0.368615	NA	0.326448	0.568761	0.289075	0.144537
BTAF1	0.07823	0.477737	0.0311974	0.307274	0.0432602	0.683208	NA	0.0887128	0.602841	0.289058	0.144529
PLSCR4	0.634028	0.460371	0.0496628	0.0143235	0.156569	0.150335	NA	0.373156	0.474014	0.289057	0.144529
HMGN4	0.0320916	0.453838	0.0584596	0.324147	0.0385209	0.682175	NA	0.195463	0.527466	0.28902	0.14451
AP1M2	0.00325424	0.412718	0.0975974	0.310294	0.0554877	0.396592	NA	0.507249	0.528965	0.28902	0.14451
RCN3	0.523595	0.0980459	0.252982	0.267328	0.0888558	0.362798	NA	0.330685	0.387756	0.289006	0.144503
HEATR5B	0.137891	0.500157	0.0305849	0.0608971	0.0649462	0.571368	NA	0.407845	0.537936	0.288953	0.144477
ATG9A	0.14303	0.452976	0.126415	0.177153	0.0226045	0.440263	NA	0.468581	0.480384	0.288926	0.144463
ALKBH8	0.0420355	0.446796	0.0419808	0.473206	0.0141058	0.472912	NA	0.279284	0.540873	0.288899	0.14445
SORT1	0.151146	0.596329	0.151415	0.0127647	0.0129237	0.390615	NA	0.395474	0.60035	0.288877	0.144439
SH3BGRL2	0.449081	0.317153	0.0780994	0.0126471	0.119082	0.38801	NA	0.437001	0.508877	0.288744	0.144372
TCTEX1D1	0.704972	0.179733	0.0658353	0.00745223	0.193923	0.223573	NA	0.448098	0.486082	0.288708	0.144354
SNCG	0.50009	0.431024	0.249512	0.631484	0.458065	0.185344	NA	NA	0.575609	0.433018	0.144339
NPC1	0.297969	0.415789	0.0383959	0.471235	0.0503253	0.0947168	NA	0.428432	0.512371	0.288654	0.144327
TAF7	0.242668	0.111397	0.0358474	0.293975	0.293889	0.643039	NA	0.19424	0.493806	0.288608	0.144304
TARBP1	0.00967478	0.592909	0.0635974	0.0146912	0.0186882	0.647212	NA	0.383611	0.577665	0.288506	0.144253
HEBP1	0.00318612	0.544281	0.113675	0.311675	0.0481051	0.2861	NA	0.356547	0.644386	0.288494	0.144247
CNOT1	0.051137	0.535649	0.0317349	0.0691176	0.199195	0.33363	NA	0.401545	0.685321	0.288416	0.144208
SKIDA1	0.0213994	0.0356052	0.90779	0.658439	0.573412	0.070623	NA	NA	0.760865	0.432591	0.144197
HSP90AB1	0.139956	0.7606	0.115161	0.0123676	0.0213261	0.416125	NA	0.330302	0.511139	0.288372	0.144186
ADRM1	0.124567	0.539173	0.0322234	0.0816176	0.206962	0.305659	NA	0.507788	0.508971	0.28837	0.144185
RERE	0.142729	0.441086	0.312972	0.458294	0.0889974	0.0762639	NA	0.183807	0.602704	0.288357	0.144178
ATF7IP2	0.222577	0.524793	0.141344	0.0631688	0.0686279	0.262358	NA	0.50151	0.522157	0.288317	0.144158
TM9SF2	0.0120167	0.170935	0.123517	0.614065	0.25655	0.136623	NA	0.46626	0.526329	0.288287	0.144144
IRF2BP1	0.22891	0.471669	0.371821	0.00751471	0.0199778	0.197109	NA	0.477534	0.531398	0.288242	0.144121
PCDH12	0.18983	0.0937748	0.173637	0.561457	0.227058	0.126294	NA	0.333338	0.600541	0.288241	0.144121
OAS2	0.0359652	0.47055	0.456638	0.174206	0.0180633	0.227877	NA	0.37933	0.543153	0.288223	0.144111
LRRC61	0.544423	0.136142	0.116723	0.00766177	0.102932	0.418754	NA	0.45593	0.523212	0.288222	0.144111
BCL6	0.216201	0.644587	0.126923	0.0926765	0.271604	0.106178	NA	0.295944	0.551026	0.288142	0.144071
GSN	0.0364813	0.415468	0.388963	0.00719118	0.231731	0.489415	NA	0.18562	0.550221	0.288136	0.144068
ASCL2	0.536993	0.468457	0.201604	0.153412	0.141906	0.043282	NA	0.181538	0.577813	0.288126	0.144063
KL	0.705917	0.276147	0.0754724	0.275088	0.00704586	0.187672	NA	0.273213	0.504405	0.28812	0.14406
ZNF395	0.277297	0.229023	0.0817224	0.552974	0.0291985	0.00259976	NA	0.394147	0.737924	0.288111	0.144055
UTRN	0.163802	0.686968	0.0527224	0.0106176	0.0708345	0.528102	NA	0.242886	0.548881	0.288102	0.144051
SLC7A5	0.0255794	0.481083	0.211471	0.395475	0.0712075	0.123213	NA	0.408715	0.588033	0.288097	0.144048
CAV2	0.589426	0.459976	0.134489	0.00792647	0.153825	0.0853017	NA	0.271938	0.601812	0.288087	0.144043
LIMA1	0.0204648	0.538416	0.0789724	0.467912	0.0405341	0.281194	NA	0.231966	0.645184	0.28808	0.14404
TPCN1	0.11876	0.52034	0.437858	0.135503	0.136718	0.00464934	NA	0.398664	0.552128	0.288078	0.144039
GNA15	0.178002	0.0552574	0.229773	0.122426	0.390815	0.574781	NA	0.297344	0.455665	0.288008	0.144004
RFX1	0.013783	0.387285	0.142102	0.237647	0.10853	0.450136	NA	0.442461	0.52155	0.287937	0.143968
SLCO2B1	0.172584	0.43257	0.199442	0.0197059	0.287782	0.163691	NA	0.480393	0.547304	0.287934	0.143967
STARD10	0.0011807	0.498032	0.0539754	0.164706	0.548634	0.105734	NA	0.475368	0.455667	0.287912	0.143956
CXXC5	0.0089363	0.597046	0.464681	0.137294	0.0269411	0.10354	NA	0.197276	0.767518	0.287904	0.143952
PDP1	0.485229	0.66038	0.035687	0.525829	0.15504	0.607377	NA	NA	0.553346	0.431841	0.143947
PSMB8-AS1	NA	0.359084	0.804379	0.250706	0.628359	0.627949	NA	NA	0.784133	0.575768	0.143942
MAFG	0.099343	0.597895	0.0630021	0.0223529	0.156171	0.369072	NA	0.470239	0.524879	0.287869	0.143935
PAPPA2	0.0312611	0.782602	0.0827224	0.021242	0.0316431	0.33411	NA	0.501083	0.517923	0.287823	0.143912
SYTL2	0.1885	0.466719	0.171721	0.0762647	0.348309	0.386273	NA	0.0666746	0.598117	0.287822	0.143911
MRPS22	0.00188365	0.435373	0.292843	0.250971	0.0638192	0.495539	NA	0.261888	0.500175	0.287811	0.143906
ZNF721	0.00909681	0.6525	0.0347302	0.0138971	0.131298	0.680555	NA	0.287522	0.492558	0.28777	0.143885
UBE3A	0.0368235	0.574879	0.14331	0.0853088	0.254299	0.49943	NA	0.147636	0.559886	0.287697	0.143848
FLNB	0.313438	0.565427	0.194423	0.0769118	0.00253639	0.143546	NA	0.306834	0.698055	0.287646	0.143823
FYTTD1	0.131736	0.597535	0.0772224	0.112544	0.022638	0.664937	NA	0.135928	0.558532	0.287634	0.143817
TPD52L1	0.143673	0.458821	0.154975	0.453334	0.101462	8.04e-15	NA	0.423458	0.565255	0.287622	0.143811
TAF5	0.0209914	0.44347	0.0472369	0.214876	0.117337	0.608306	NA	0.423355	0.425307	0.28761	0.143805
DONSON	0.00198936	0.180649	0.126113	0.185853	0.078808	0.61807	NA	0.355273	0.753802	0.28757	0.143785
TBCC	0.00823818	0.421907	0.0772224	0.0399559	0.281148	0.538805	NA	0.435446	0.497808	0.287566	0.143783
RABEP1	0.039375	0.624669	0.0576142	0.135118	0.042718	0.62526	NA	0.335835	0.439819	0.287551	0.143776
TRIM8	0.160593	0.4324	0.0696324	0.00730892	0.164	0.552227	NA	0.275202	0.638904	0.287533	0.143767
PDGFRB	0.0965227	0.0285206	0.373201	0.0663235	0.525782	0.511577	NA	0.136032	0.562158	0.287515	0.143757
DAP	0.373071	0.169979	0.313852	0.192059	0.186189	0.0942332	NA	0.349584	0.621113	0.28751	0.143755
HRH1	0.0152329	0.557577	0.316293	0.424941	0.0201307	8.04e-15	NA	0.394376	0.571461	0.287501	0.143751
STUB1	0.128055	0.355482	0.0344099	0.337912	0.388851	0.0927881	NA	0.442793	0.519478	0.287471	0.143736
USPL1	0.0705963	0.534546	0.146216	0.0121912	0.0520648	0.719544	NA	0.195795	0.568567	0.28744	0.14372
CPEB4	0.0510807	0.643126	0.462565	0.0766471	0.176014	0.14378	NA	0.239798	0.506405	0.287427	0.143713
AK2	0.0656302	0.631863	0.279831	0.128559	0.0868962	0.343666	NA	0.234493	0.528296	0.287404	0.143702
HKR1	0.280373	0.519341	0.172095	0.472079	0.0169059	0.119294	NA	0.179113	0.539904	0.287388	0.143694
AGPAT1	0.00117372	0.0445789	0.215014	0.182564	0.512969	0.39262	NA	0.357034	0.593004	0.28737	0.143685
PCMTD1	0.0948995	0.634373	0.0587224	0.0613694	0.0642906	0.699569	NA	0.0953957	0.59021	0.287354	0.143677
TM2D1	0.0886297	0.506232	0.0355099	0.294324	0.185405	0.593152	NA	0.132229	0.463238	0.28734	0.14367
PPIL3	0.0314822	0.118007	0.0319934	0.0175735	0.31238	0.812742	NA	0.340146	0.634339	0.287333	0.143666
TXNDC12	0.0572741	0.323429	0.0603097	0.280515	0.244122	0.37424	NA	0.440803	0.517968	0.287333	0.143666
ZFR	0.0102228	0.651194	0.292744	0.256294	0.275899	0.00305925	NA	0.243777	0.565054	0.28728	0.14364
AKAP11	0.0763423	0.537825	0.0793124	0.02	0.0253537	0.747339	NA	0.274767	0.537285	0.287278	0.143639
ZFAND2A	0.108708	0.3351	0.564389	0.0241176	0.153784	0.196555	NA	0.317216	0.598331	0.287275	0.143638
GGT7	0.0261586	0.581049	0.647847	0.685881	0.0392042	0.398697	NA	NA	0.63677	0.430801	0.1436
FBXO3	0.0137853	0.484643	0.0385974	0.0139265	0.296688	0.524496	NA	0.350911	0.574109	0.287144	0.143572
PDPN	0.0420565	0.517001	0.208471	0.263294	0.0672058	0.246548	NA	0.364557	0.587994	0.287141	0.14357
RTN2	0.0502956	0.207848	0.0896949	0.00679412	0.270515	0.648339	NA	0.47687	0.546748	0.287138	0.143569
UGDH	0.253958	0.282703	0.0345145	0.0525588	0.328838	0.50268	NA	0.398509	0.443314	0.287134	0.143567
SEMA3B	0.000518028	0.36995	0.28824	0.543971	0.033363	0.00184402	NA	0.503757	0.555347	0.287124	0.143562
NPDC1	0.10799	0.559916	0.126078	0.259676	0.166387	0.0489316	NA	0.4958	0.532111	0.287111	0.143556
LPP	0.0308787	0.747403	0.252284	0.0277941	0.152858	0.195531	NA	0.261173	0.62859	0.287064	0.143532
CDC42EP2	0.033059	0.248899	0.0985974	0.493446	0.0284606	0.646274	NA	0.215667	0.532053	0.287057	0.143528
BAMBI	0.0941561	0.577836	0.241516	0.458268	0.00230505	0.0947745	NA	0.263111	0.564474	0.287055	0.143527
MON2	0.0207731	0.566581	0.0395974	0.220255	0.204665	0.572991	NA	0.327878	0.343661	0.28705	0.143525
MED30	0.0720352	0.499134	0.601928	0.616697	0.00057325	0.569566	NA	NA	0.653804	0.430534	0.143511
PNMT	0.725231	0.292071	0.380867	0.0152794	0.120249	0.0142892	NA	0.114502	0.633539	0.287003	0.143502
MYCN	0.0741361	0.402641	0.151069	0.224427	0.100235	0.252648	NA	0.48404	0.606443	0.286955	0.143477
CLIP1	0.00852529	0.707012	0.0811941	0.292353	0.126764	0.0439421	NA	0.473275	0.562439	0.286938	0.143469
KIF1C	0.0613399	0.454912	0.115367	0.275723	0.028382	0.421617	NA	0.376368	0.561735	0.28693	0.143465
PNKP	0.221273	0.356612	0.0499724	0.00792647	0.0921161	0.441958	NA	0.512046	0.613456	0.28692	0.14346
PPIC	0.0704825	0.411936	0.0414417	0.599176	0.278607	0.15565	NA	0.195567	0.542495	0.286919	0.14346
ETFA	0.304753	0.446662	0.0397224	0.0401029	0.11716	0.399661	NA	0.474601	0.472668	0.286916	0.143458
PPP1R15B	0.0985502	0.474659	0.0502902	0.132099	0.0979204	0.451292	NA	0.485315	0.504986	0.286889	0.143444
TRAF3	0.0297027	0.325055	0.451729	0.489735	0.00348323	0.00303409	NA	0.407233	0.585023	0.286874	0.143437
TAF4	0.0184873	0.390455	0.14368	0.173401	0.0675235	0.465049	NA	0.464271	0.571964	0.286854	0.143427
CABIN1	0.0145021	0.473621	0.155188	0.0113824	0.127887	0.411017	NA	0.473606	0.627525	0.286841	0.143421
ARF3	0.16216	0.358183	0.14567	0.0416176	0.0473875	0.613017	NA	0.420371	0.506203	0.286826	0.143413
BCL2	0.448186	0.419395	0.161923	0.15172	0.0362823	0.000765152	NA	0.501385	0.574786	0.286805	0.143403
BRD2	0.0105169	0.55569	0.322894	0.398412	0.282363	0.0205314	NA	0.128914	0.574899	0.286777	0.143389
CYB5R4	0.418759	0.483516	0.0618474	0.206118	0.0546348	0.194006	NA	0.417512	0.457052	0.286681	0.14334
DIEXF	0.0469591	0.513603	0.308843	0.437324	0.576771	0.571112	NA	NA	0.555486	0.430014	0.143338
NUP50	0.148935	0.453743	0.100202	0.00654412	0.446986	0.145288	NA	0.409938	0.581406	0.28663	0.143315
HEY1	0.226293	0.268497	0.0501562	0.332338	0.406601	0.212077	NA	0.242937	0.553755	0.286582	0.143291
[truncated: 24,514 more rows]
